# Supplementary material for: Global phosphotyrosine survey in triple-negative breast cancer reveals activation of multiple tyrosine kinase signaling pathways
Source: Oncotarget. 2015 Sep 3;6(30):29143–60. doi: 10.18632/oncotarget.5020 (PMC4745717; doi:10.18632/oncotarget.5020)
Supplement: Supplementary file 2 [file oncotarget-06-29143-s002.xlsx]

## Sheet: Supplementary_table1_sub.txt
Supplementary Table 1: A list of phosphoPSM identified by phosphotyrosine profiling
Wu et al, 2015 Global phosphotyrosine survey in triple negative breast cancer reveals activation of multiple tyrosine kinase signaling pathways
Sequence	PSM Ambiguity	Protein Descriptions	Protein Group Accessions	Modifications	Activation Type	ΔScore	ΔCn	phosphoRS Site Probabilities	QuanResultID	Precursor Area	Quan Channel	Light/Heavy	Light	Heavy	XCorr	IonScore	Exp Value	Isolation Interference [%]	Ion Inject Time [ms]	Charge	m/z [Da]	MH+ [Da]	ΔM [ppm]	RT [min]	First Scan	MS Order	Ions Matched	Spectrum File
NMGGPYGGGNyGPGGSGGSGGYGGR	Unambiguous	NP_112533.1#HNRNPA2B1#3181#heterogeneous nuclear ribonucleoproteins A2/B1 isoform B1|NP_002128.1#HNRNPA2B1#3181#heterogeneous nuclear ribonucleoproteins A2/B1 isoform A2	14043072;4504447	Y11(Phospho)	HCD	1	0	Y(6): 0.0; Y(11): 100.0; S(16): 0.0; S(19): 0.0; Y(22): 0.0	1122	1.1758e+07	Light	100	3639437	962.452		157.21	1.153e-14	16.2452	145	2	1135.44	2269.87	0.573677	53.4393	3564	MS2	20/288	SUM149.raw
NMGGPYGGGNyGPGGSGGSGGYGGR	Unambiguous	NP_112533.1#HNRNPA2B1#3181#heterogeneous nuclear ribonucleoproteins A2/B1 isoform B1|NP_002128.1#HNRNPA2B1#3181#heterogeneous nuclear ribonucleoproteins A2/B1 isoform A2	14043072;4504447	Y11(Phospho)	HCD	1	0	Y(6): 0.0; Y(11): 100.0; S(16): 0.0; S(19): 0.0; Y(22): 0.0	1921	11453369	Light	100	3.55832e+06	7608.33		149.9	6.32395e-14	0	205	2	1135.44	2269.87	0.788791	52.6767	4046	MS2	21/288	SUM190.raw
NTyNQTALDIVNQFTTSQASR	Unambiguous	NP_065804.2#CASKIN2#57513#caskin-2 isoform a|NP_001136115.1#CASKIN2#57513#caskin-2 isoform b	217416347;217416350	Y3(Phospho)	HCD	1	0	T(2): 0.8; Y(3): 99.2; T(6): 0.0; T(15): 0.0; T(16): 0.0; S(17): 0.0; S(20): 0.0	3237	8.54413e+06	Light	100	2.83299e+06	3198.32		146.69	2.24682e-13	22.9419	262	2	1226.56	2452.12	2.07817	85.5845	7046	MS2	18/240	HBL100.raw
NTyNQTALDIVNQFTTSQASR	Unambiguous	NP_065804.2#CASKIN2#57513#caskin-2 isoform a|NP_001136115.1#CASKIN2#57513#caskin-2 isoform b	217416347;217416350	Y3(Phospho)	HCD	1	0	T(2): 50.0; Y(3): 50.0; T(6): 0.0; T(15): 0.0; T(16): 0.0; S(17): 0.0; S(20): 0.0	4652	1.3678e+07	Light	100	4282852	3026.2		143.4	4.75372e-13	11.9575	153	2	1226.56	2452.11	-0.610034	85.2063	8056	MS2	17/240	BT20.raw
NTyNQTALDIVNQFTTSQASR	Unambiguous	NP_065804.2#CASKIN2#57513#caskin-2 isoform a|NP_001136115.1#CASKIN2#57513#caskin-2 isoform b	217416347;217416350	Y3(Phospho)	HCD	1	0	T(2): 0.8; Y(3): 99.2; T(6): 0.0; T(15): 0.0; T(16): 0.0; S(17): 0.0; S(20): 0.0		1.83463e+06						142.46	5.78895e-13	29.661	300	2	1226.56	2452.11	-2.9	85.3272	7632	MS2	17/240	BT549.raw
SLEATDSAFDNPDyWHSR	Unambiguous	NP_001973.2#ERBB3#2065#receptor tyrosine-protein kinase erbB-3 isoform 1 precursor	54792100	Y14(Phospho)	HCD	1	0	S(1): 0.0; T(5): 0.0; S(7): 0.0; Y(14): 100.0; S(17): 0.0	3005	3.83068e+07	Light	100	11563260	7608.33		142.12	4.61549e-13	5.58717	181	2	1095.94	2190.88	-0.213677	64.779	5462	MS2	13/164	SUM190.raw
NTyNQTALDIVNQFTTSQASR	Unambiguous	NP_065804.2#CASKIN2#57513#caskin-2 isoform a|NP_001136115.1#CASKIN2#57513#caskin-2 isoform b	217416347;217416350	Y3(Phospho)	HCD	1	0	T(2): 0.8; Y(3): 99.2; T(6): 0.0; T(15): 0.0; T(16): 0.0; S(17): 0.0; S(20): 0.0		2.06373e+06						142.06	6.42836e-13	45.3636	300	2	1226.56	2452.11	-0.0126541	85.3015	6934	MS2	17/240	SUM149.raw
NMGGPYGGGNyGPGGSGGSGGYGGR	Unambiguous	NP_112533.1#HNRNPA2B1#3181#heterogeneous nuclear ribonucleoproteins A2/B1 isoform B1|NP_002128.1#HNRNPA2B1#3181#heterogeneous nuclear ribonucleoproteins A2/B1 isoform A2	14043072;4504447	Y11(Phospho)	HCD	1	0	Y(6): 0.0; Y(11): 1.1; S(16): 0.0; S(19): 97.8; Y(22): 1.1	2473	9.26622e+06	Light	100	2229406	4750.54		141.9	3.89975e-13	7.58564	173	2	1135.44	2269.87	-0.60945	52.7028	4498	MS2	22/288	SUM225.raw
NTyNQTALDIVNQFTTSQASR	Unambiguous	NP_065804.2#CASKIN2#57513#caskin-2 isoform a|NP_001136115.1#CASKIN2#57513#caskin-2 isoform b	217416347;217416350	Y3(Phospho)	HCD	1	0	T(2): 0.9; Y(3): 99.1; T(6): 0.0; T(15): 0.0; T(16): 0.0; S(17): 0.0; S(20): 0.0	3847	9.63089e+06	Light		2.46207e+06	296131		139.64	1.12608e-12	25.6359	292	2	1226.56	2452.11	-0.311344	84.2034	7325	MS2	17/240	MDA-MB-435.raw
NYGSySTQASAAAATAELLK	Unambiguous	NP_005689.2#SCAMP3#10067#secretory carrier-associated membrane protein 3 isoform 1|NP_443069.1#SCAMP3#10067#secretory carrier-associated membrane protein 3 isoform 2	16445419;16445421	Y5(Phospho)	HCD	1	0	Y(2): 0.0; S(4): 0.0; Y(5): 100.0; S(6): 0.0; T(7): 0.0; S(10): 0.0; T(15): 0.0	3195	1.02999e+07	Light	100	3.65062e+06	6802.46		138.39	1.31548e-12	0	181	2	1048.98	2096.95	-0.238299	73.8953	6359	MS2	18/228	BT549.raw
LcDFGSASHVADNDITPyLVSr	Unambiguous	NP_003904.3#PRPF4B#8899#serine/threonine-protein kinase PRP4 homolog	89276756	C2(Carbamidomethyl); Y18(Phospho); R22(Label:13C(6)15N(4))	HCD	1	0	S(6): 0.0; S(8): 0.0; T(16): 0.0; Y(18): 100.0; S(21): 0.0	4201	4.60541e+07	Heavy	8.26071	380439282	4.60541e+07		138.23	1.72185e-12	0	73	2	1264.06	2527.12	-0.492797	69.4621	6709	MS2	16/204	SUM225.raw
TASDTDSSycIPTAGMSPSR	Unambiguous	NP_997006.1#GAB1#2549#GRB2-associated-binding protein 1 isoform a|NP_002030.2#GAB1#2549#GRB2-associated-binding protein 1 isoform b	46370071;46370073	Y9(Phospho); C10(Carbamidomethyl)	HCD	1	0	T(1): 0.0; S(3): 0.0; T(5): 0.0; S(7): 0.0; S(8): 0.0; Y(9): 100.0; T(13): 0.0; S(17): 0.0; S(19): 0.0	1409	6.78708e+06	Light	100	1978086	4570.02		137.83	1.11333e-12	3.32281	300	2	1092.43	2183.86	-0.254794	57.3902	4059	MS2	14/152	HCC1937.raw
TSHVENDyIDNPSLALTTGPK	Unambiguous	NP_112226.2#SPRY4#81848#protein sprouty homolog 4 isoform 1|NP_001120968.1#SPRY4#81848#protein sprouty homolog 4 isoform 2	23308574;188595697	Y8(Phospho)	HCD	1	0	T(1): 0.0; S(2): 0.0; Y(8): 100.0; S(13): 0.0; T(17): 0.0; T(18): 0.0	3592	1.63458e+07	Light	100	5.01709e+06	4750.54		137.26	1.91972e-12	0	129	2	1176.54	2352.07	-1.91311	63.3011	5916	MS2	16/220	SUM225.raw
FLEENSSDPTyTSSLGGK	Unambiguous	NP_004435.3#EPHB4#2050#ephrin type-B receptor 4 precursor	32528301	Y11(Phospho)	HCD	1	0	S(6): 0.0; S(7): 0.0; T(10): 0.8; Y(11): 99.2; T(12): 0.0; S(13): 0.0; S(14): 0.0	2022	1.99834e+07	Light		6.83817e+06	811893		137.2	1.53771e-12	5.05264	99	2	1006.43	2011.85	-2.65642	59.1803	4618	MS2	13/188	BT549.raw
AAVPSGASTGIyEALELr	Unambiguous	NP_001966.1#ENO2#2026#gamma-enolase|NP_001967.3#ENO3#2027#beta-enolase isoform 1|NP_001180432.1#ENO3#2027#beta-enolase isoform 2|NP_001419.1#ENO1#2023#alpha-enolase isoform 1	5803011;301897469;301897479;4503571	Y12(Phospho); R18(Label:13C(6)15N(4))	HCD	1	0	S(5): 0.0; S(8): 0.0; T(9): 0.0; Y(12): 100.0	2919	2893108	Heavy		9742829	2893108		136.83	1.8197e-12	0	300	2	947.964	1894.92	1.53837	79.402	6427	MS2	15/136	HCC38.raw
KTGVAGEDMQDNSGTyGK	Unambiguous	NP_006245.2#PRKCD#5580#protein kinase C delta type	31377782	Y16(Phospho)	HCD	1	0	T(2): 0.0; S(13): 0.0; T(15): 0.0; Y(16): 100.0	1380	7.03668e+06	Light	100	3.1059e+06	6415.49		136.65	1.58527e-12	0	218	2	969.401	1937.8	0.301056	39.4394	3153	MS2	16/204	HCC1599.raw
NTyNQTALDIVNQFTTSQASR	Unambiguous	NP_065804.2#CASKIN2#57513#caskin-2 isoform a|NP_001136115.1#CASKIN2#57513#caskin-2 isoform b	217416347;217416350	Y3(Phospho)	HCD	1	0	T(2): 0.9; Y(3): 99.1; T(6): 0.0; T(15): 0.0; T(16): 0.0; S(17): 0.0; S(20): 0.0	3548	1.20129e+07	Light	100	3.8811e+06	1589.61		135.69	2.80295e-12	21.6586	245	2	1226.56	2452.11	-1.00829	84.815	7461	MS2	17/240	SUM1315.raw
LcDFGSASHVADNDITPyLVSr	Unambiguous	NP_003904.3#PRPF4B#8899#serine/threonine-protein kinase PRP4 homolog	89276756	C2(Carbamidomethyl); Y18(Phospho); R22(Label:13C(6)15N(4))	HCD	1	0	S(6): 0.0; S(8): 0.0; T(16): 0.9; Y(18): 99.1; S(21): 0.0	2260	2.57723e+08	Heavy	8.24557	2111564984	256084880		134.57	3.97845e-12	6.77107	33	2	1264.06	2527.12	0.956326	70.4401	5443	MS2	15/204	HBL100.raw
AAVPSGASTGIyEALELr	Unambiguous	NP_001966.1#ENO2#2026#gamma-enolase|NP_001967.3#ENO3#2027#beta-enolase isoform 1|NP_001180432.1#ENO3#2027#beta-enolase isoform 2|NP_001419.1#ENO1#2023#alpha-enolase isoform 1	5803011;301897469;301897479;4503571	Y12(Phospho); R18(Label:13C(6)15N(4))	HCD	1	0	S(5): 0.0; S(8): 0.0; T(9): 0.0; Y(12): 100.0	2812	6.68837e+06	Heavy	4.84143	3.23813e+07	6.68837e+06		133.53	3.91928e-12	31.2438	300	2	947.964	1894.92	0.765333	79.0923	6367	MS2	15/136	HBL100.raw
AVSSAIAQLLGEVAQGNENyAGIAAR	Unambiguous	NP_006280.3#TLN1#7094#talin-1	223029410	Y20(Phospho)	HCD	1	0	S(3): 0.0; S(4): 0.0; Y(20): 100.0	6015	2.39969e+07	Light	12.3743	1.95716e+07	1.58163e+06		132.76	4.44917e-12	12.5243	179	3	885.105	2653.3	0.732202	96.7143	9950	MS2	27/272	MDA-MB-231.raw
VPIVINPNAYDNLAIyK	Unambiguous	NP_079052.2#PEAK1#79834#pseudopodium-enriched atypical kinase 1	148368962	Y16(Phospho)	HCD	1	0	Y(10): 0.0; Y(16): 100.0	4561	1.92046e+07	Light	100	6666069	5789.41		132.57	3.67424e-12	33.0366	101	2	999.011	1997.02	0.626084	79.7027	7682	MS2	13/172	HS578T.raw
NTyNQTALDIVNQFTTSQASR	Unambiguous	NP_065804.2#CASKIN2#57513#caskin-2 isoform a|NP_001136115.1#CASKIN2#57513#caskin-2 isoform b	217416347;217416350	Y3(Phospho)	HCD	1	0	T(2): 0.8; Y(3): 99.2; T(6): 0.0; T(15): 0.0; T(16): 0.0; S(17): 0.0; S(20): 0.0	6042	9.248e+06	Light		2.25162e+06	945897		132.11	6.36708e-12	18.4611	240	2	1226.56	2452.11	0.286036	84.378	9155	MS2	18/240	HCC70.raw
LcDFGSASHVADNDITPyLVSR	Unambiguous	NP_003904.3#PRPF4B#8899#serine/threonine-protein kinase PRP4 homolog	89276756	C2(Carbamidomethyl); Y18(Phospho)	HCD	1	0	S(6): 0.0; S(8): 0.0; T(16): 0.0; Y(18): 100.0; S(21): 0.0	2420	5179006192	Light	23.7748	5179006192	2.17836e+08		131.48	7.01257e-12	3.61416	46	2	1259.06	2517.11	-0.41039	69.5859	5611	MS2	17/204	HCC1187_pSTY_SQ.raw
APYTcGGDSDQyVLMSSPVGR	Unambiguous	NP_003740.2#IRS2#8660#insulin receptor substrate 2	38683860	C5(Carbamidomethyl); Y12(Phospho)	HCD	1	0	Y(3): 0.0; T(4): 0.0; S(9): 0.0; Y(12): 100.0; S(16): 0.0; S(17): 0.0	2125	2.45253e+07	Light	100	6904880	1589.61		130.52	8.42355e-12	0	144	2	1170.49	2339.97	-0.618979	66.7327	5143	MS2	13/200	SUM1315.raw
FLEENSSDPTyTSSLGGK	Unambiguous	NP_004435.3#EPHB4#2050#ephrin type-B receptor 4 precursor	32528301	Y11(Phospho)	HCD	1	0	S(6): 0.0; S(7): 0.0; T(10): 0.7; Y(11): 99.3; T(12): 0.0; S(13): 0.0; S(14): 0.0	1345	4.96384e+06	Light	100	1.90698e+06	1380.94		130.43	7.57192e-12	10.3565	300	2	1006.43	2011.85	0.498717	58.5472	4122	MS2	13/188	MDA-MB-157.raw
KLSLGQyDNDAGGQLPFSK	Unambiguous	NP_073585.8#TNS3#64759#tensin-3	65288071	Y7(Phospho)	HCD	1	0	S(3): 0.0; Y(7): 100.0; S(18): 0.0	2998	1.78546e+07	Light	100	6047515	3408.63		129.73	9.82736e-12	3.3702	174	2	1059.5	2117.99	0.284277	65.1819	5486	MS2	16/216	SUM159.raw
TASDTDSSycIPTAGMSPSR	Unambiguous	NP_997006.1#GAB1#2549#GRB2-associated-binding protein 1 isoform a|NP_002030.2#GAB1#2549#GRB2-associated-binding protein 1 isoform b	46370071;46370073	Y9(Phospho); C10(Carbamidomethyl)	HCD	1	0	T(1): 0.0; S(3): 0.0; T(5): 0.0; S(7): 0.0; S(8): 0.0; Y(9): 100.0; T(13): 0.0; S(17): 0.0; S(19): 0.0	1369	7.49007e+06	Light	100	2672315	529.517		129.08	8.30557e-12	21.8769	290	2	1092.44	2183.86	0.415964	57.6936	4024	MS2	13/152	HCC1143.raw
NMGGPYGGGNyGPGGSGGSGGYGGR	Unambiguous	NP_112533.1#HNRNPA2B1#3181#heterogeneous nuclear ribonucleoproteins A2/B1 isoform B1|NP_002128.1#HNRNPA2B1#3181#heterogeneous nuclear ribonucleoproteins A2/B1 isoform A2	14043072;4504447	Y11(Phospho)	HCD	1	0	Y(6): 0.0; Y(11): 1.2; S(16): 0.0; S(19): 1.2; Y(22): 97.6	1243	7.27579e+06	Light	100	2.92187e+06	6501.94		128.37	9.12573e-12	17.565	143	2	1135.44	2269.87	1.11146	53.6221	3749	MS2	20/288	HCC1187_pSTY_SQ.raw
AAVPSGASTGIyEALELr	Unambiguous	NP_001966.1#ENO2#2026#gamma-enolase|NP_001967.3#ENO3#2027#beta-enolase isoform 1|NP_001180432.1#ENO3#2027#beta-enolase isoform 2|NP_001419.1#ENO1#2023#alpha-enolase isoform 1	5803011;301897469;301897479;4503571	Y12(Phospho); R18(Label:13C(6)15N(4))	HCD	1	0	S(5): 0.0; S(8): 0.0; T(9): 0.0; Y(12): 100.0	3342	8.39694e+06	Heavy	3.68459	3.09393e+07	8.39694e+06		128.06	1.36306e-11	5.98039	300	2	947.963	1894.92	-0.136544	77.6938	6608	MS2	15/136	MDA-MB-435.raw
TGVAGEDMQDNSGTyGK	Unambiguous	NP_006245.2#PRKCD#5580#protein kinase C delta type	31377782	Y15(Phospho)	HCD	1	0	T(1): 0.0; S(12): 0.0; T(14): 50.0; Y(15): 50.0	1890	66243762	Light	100	27453846	6415.49		127.42	9.46425e-12	0	44	2	905.354	1809.7	0.524337	43.8569	3786	MS2	12/160	HCC1599.raw
TGVAGEDMQDNSGTyGK	Unambiguous	NP_006245.2#PRKCD#5580#protein kinase C delta type	31377782	Y15(Phospho)	HCD	1	0	T(1): 0.0; S(12): 0.0; T(14): 0.7; Y(15): 99.3	1408	2.09306e+07	Light	100	8664847	7060.48		127.21	9.89511e-12	0	202	2	905.354	1809.7	0.456883	44.301	3231	MS2	12/160	MDA-MB-468.raw
NETEDQyALMEDEDDLPHHEER	Unambiguous	NP_005018.1#PIK3R2#5296#phosphatidylinositol 3-kinase regulatory subunit beta	4826908	Y7(Phospho)	HCD	1	0	T(3): 0.0; Y(7): 100.0	1474	3.94884e+06	Light	100	794157	962.452		124.77	2.17394e-11	15.6604	298	2	1398.04	2795.08	-0.651541	58.6248	4119	MS2	13/252	SUM149.raw
FVVIQNEDLGPASPLDSTFyR	Unambiguous	NP_004439.2#ERBB2#2064#receptor tyrosine-protein kinase erbB-2 isoform a precursor|NP_001005862.1#ERBB2#2064#receptor tyrosine-protein kinase erbB-2 isoform b	54792096;54792098	Y20(Phospho)	HCD	1	0	S(13): 0.0; S(17): 0.5; T(18): 49.7; Y(20): 49.7	4493	5.0496e+07	Light	100	12791914	7608.33		124.53	3.76684e-11	4.18995	109	2	1224.58	2448.15	0.141715	82.7427	7496	MS2	16/224	SUM190.raw
NTyNQTALDIVNQFTTSQASR	Unambiguous	NP_065804.2#CASKIN2#57513#caskin-2 isoform a|NP_001136115.1#CASKIN2#57513#caskin-2 isoform b	217416347;217416350	Y3(Phospho)	HCD	1	0	T(2): 50.0; Y(3): 50.0; T(6): 0.0; T(15): 0.0; T(16): 0.0; S(17): 0.0; S(20): 0.0	6741	8.40486e+06	Light	100	2.30581e+06	1714.41		124.45	3.73279e-11	19.677	300	2	1226.56	2452.11	-0.610034	83.8127	10067	MS2	16/240	HCC1806.raw
EADSSSDyVNMDFTKR	Unambiguous	NP_003595.1#IRS4#8471#insulin receptor substrate 4	4504733	Y8(Phospho)	HCD	1	0	S(4): 0.0; S(5): 0.0; S(6): 0.0; Y(8): 100.0; T(14): 0.0	1575	6.98911e+07	Light	100	26880538	6501.94		123.89	2.31313e-11	1.45892	71	2	972.888	1944.77	0.210815	58.8235	4351	MS2	12/144	HCC1187_pSTY_SQ.raw
LcDFGSASHVADNDITPyLVSR	Unambiguous	NP_003904.3#PRPF4B#8899#serine/threonine-protein kinase PRP4 homolog	89276756	C2(Carbamidomethyl); Y18(Phospho)	HCD	1	0	S(6): 0.0; S(8): 0.0; T(16): 0.0; Y(18): 100.0; S(21): 0.0	5235	2576274076	Light	11.8459	2576274076	2.17483e+08		123.09	4.84035e-11	0	33	2	1259.06	2517.11	-0.41039	68.6844	8015	MS2	17/204	HCC1806.raw
NQGGyGGSSSSSSYGSGR	Unambiguous	NP_002127.1#HNRNPA1#3178#heterogeneous nuclear ribonucleoprotein A1 isoform a|NP_112420.1#HNRNPA1#3178#heterogeneous nuclear ribonucleoprotein A1 isoform b	4504445;14043070	Y5(Phospho)	HCD	1	0	Y(5): 100.0; S(8): 0.0; S(9): 0.0; S(10): 0.0; S(11): 0.0; S(12): 0.0; S(13): 0.0; Y(14): 0.0; S(16): 0.0	220	1.27612e+06	Light		612416	38521.5		123	2.2353e-11	22.9279	300	2	887.837	1774.67	0.663695	36.3973	2004	MS2	15/204	HBL100.raw
LLDDFDGTyETQGGKIPIR	Unambiguous	NP_005223.4#EPHA1#2041#ephrin type-A receptor 1 precursor	221316650	Y9(Phospho)	HCD	1	0	T(8): 0.6; Y(9): 99.4; T(11): 0.0	2245	9.05174e+06	Light	100	2.90049e+06	6501.94		122.79	5.02873e-11	3.9743	147	2	1109.53	2218.04	0.073961	67.3465	5341	MS2	15/172	HCC1187_pSTY_SQ.raw
NQGGyGGSSSSSSYGSGR	Unambiguous	NP_002127.1#HNRNPA1#3178#heterogeneous nuclear ribonucleoprotein A1 isoform a|NP_112420.1#HNRNPA1#3178#heterogeneous nuclear ribonucleoprotein A1 isoform b	4504445;14043070	Y5(Phospho)	HCD	1	0	Y(5): 100.0; S(8): 0.0; S(9): 0.0; S(10): 0.0; S(11): 0.0; S(12): 0.0; S(13): 0.0; Y(14): 0.0; S(16): 0.0	456	623913	Light	35.7633	272099	7608.33		122.75	2.35713e-11	24.6626	300	2	887.838	1774.67	1.0764	35.2591	2170	MS2	15/204	SUM190.raw
SMGYDDLDyGMMSDYGTAR	Unambiguous	NP_001078927.1#CTNND1#1500#catenin delta-1 isoform 1ABC|NP_001078928.1#CTNND1#1500#catenin delta-1 isoform 1AB|NP_001322.1#CTNND1#1500#catenin delta-1 isoform 1B|NP_001078929.1#CTNND1#1500#catenin delta-1 isoform 1A|NP_001078932.1#CTNND1#1500#catenin delta-1 isoform 3ABC|NP_001078933.1#CTNND1#1500#catenin delta-1 isoform 3AB|NP_001078934.1#CTNND1#1500#catenin delta-1 isoform 3B|NP_001078935.1#CTN…	146231940;146231962;10835010;146231938;146231970;146231991;146231946;146231977;146231994;332688208;332634644;332688210;332688212;332688214;332688222	Y9(Phospho)	HCD	1	0	S(1): 0.0; Y(4): 0.0; Y(9): 100.0; S(13): 0.0; Y(15): 0.0; T(17): 0.0	2914	2.51775e+07	Light	100	7.4595e+06	2747.51		121.89	2.65976e-11	7.14335	168	2	1114.4	2227.8	0.180174	75.7332	6216	MS2	13/144	MCF12A.raw
TGVAGEDMQDNSGTyGK	Unambiguous	NP_006245.2#PRKCD#5580#protein kinase C delta type	31377782	Y15(Phospho)	HCD	1	0	T(1): 0.0; S(12): 0.0; T(14): 0.7; Y(15): 99.3	597	6.42954e+06	Light	100	2.86467e+06	4570.02		121.85	3.4224e-11	4.25467	300	2	905.353	1809.7	-0.150197	44.9446	2771	MS2	12/160	HCC1937.raw
AIMTYVSSFyHAFSGAQk	Unambiguous	NP_001093.1#ACTN1#87#alpha-actinin-1 isoform b|NP_001123477.1#ACTN1#87#alpha-actinin-1 isoform c|NP_001123476.1#ACTN1#87#alpha-actinin-1 isoform a|NP_004915.2#ACTN4#81#alpha-actinin-4	4501891;194097352;194097350;12025678	Y10(Phospho); K18(Label:13C(6)15N(2))	HCD	1	0	T(4): 0.0; Y(5): 0.0; S(7): 0.0; S(8): 0.0; Y(10): 100.0; S(14): 0.0		9712420						121.56	7.1499e-11	33.0457	277	2	1048.48	2095.95	1.16194	85.199	7091	MS2	12/140	HCC1143.raw
LSLEGDHSTPPSAyGSVK	Unambiguous	NP_001129487.1#ANXA2#302#annexin A2 isoform 2|NP_001002858.1#ANXA2#302#annexin A2 isoform 1	209862831;50845388	Y14(Phospho)	HCD	1	0	S(2): 0.0; S(8): 0.0; T(9): 0.0; S(12): 0.0; Y(14): 100.0; S(16): 0.0	2586	2.01856e+08	Light	8.84137	198183487	2.24155e+07		121.48	8.34609e-11	1.12477	25	2	962.938	1924.87	-0.158155	53.9013	4673	MS2	15/136	MDA-MB-436.raw
IQNTGDyYDLYGGEK	Unambiguous	NP_002825.3#PTPN11#5781#tyrosine-protein phosphatase non-receptor type 11 isoform 1|NP_542168.1#PTPN11#5781#tyrosine-protein phosphatase non-receptor type 11 isoform 2	33356177;18375644	Y7(Phospho)	HCD	1	0	T(4): 0.0; Y(7): 99.3; Y(8): 0.7; Y(11): 0.0	1708	560381	Light	100	395643	529.517		121.35	5.63542e-11	12.1794	300	2	908.379	1815.75	2.09496	62.3311	4559	MS2	11/164	HCC1143.raw
NMGGPYGGGNyGPGGSGGSGGYGGR	Unambiguous	NP_112533.1#HNRNPA2B1#3181#heterogeneous nuclear ribonucleoproteins A2/B1 isoform B1|NP_002128.1#HNRNPA2B1#3181#heterogeneous nuclear ribonucleoproteins A2/B1 isoform A2	14043072;4504447	Y11(Phospho)	HCD	1	0	Y(6): 0.0; Y(11): 49.6; S(16): 0.0; S(19): 49.6; Y(22): 0.7	2695	15861166	Light	100	6.11839e+06	1525.11		121.18	4.63725e-11	0	89	2	1135.44	2269.87	0.0358922	53.1288	4780	MS2	16/288	HCC70.raw
KLSLGQyDNDAGGQLPFSK	Unambiguous	NP_073585.8#TNS3#64759#tensin-3	65288071	Y7(Phospho)	HCD	1	0	S(3): 0.0; Y(7): 100.0; S(18): 0.0	2354	8.53026e+06	Light	5.62564	7.83301e+06	1.39238e+06		121.06	7.2859e-11	0	290	2	1059.5	2117.99	-0.061533	65.3467	5206	MS2	12/216	MDA-MB-435.raw
GVITDQNSDGycQTGTMSR	Unambiguous	NP_004406.2#DSP#1832#desmoplakin isoform I|NP_001008844.1#DSP#1832#desmoplakin isoform II	58530840;58530842	Y11(Phospho); C12(Carbamidomethyl)	HCD	1	0	T(4): 0.0; S(8): 0.0; Y(11): 100.0; T(14): 0.0; T(16): 0.0; S(18): 0.0	1123	2.75431e+07	Light	100	9596116	2747.51		121.01	5.39297e-11	1.69031	105	2	1085.43	2169.86	-0.469731	50.1087	3440	MS2	12/196	MCF12A.raw
IQNTGDyYDLYGGEK	Unambiguous	NP_002825.3#PTPN11#5781#tyrosine-protein phosphatase non-receptor type 11 isoform 1|NP_542168.1#PTPN11#5781#tyrosine-protein phosphatase non-receptor type 11 isoform 2	33356177;18375644	Y7(Phospho)	HCD	1	0	T(4): 0.0; Y(7): 99.2; Y(8): 0.8; Y(11): 0.0	580	2.39718e+07	Light	99.5953	17582881	176543		120.83	6.19941e-11	0	300	2	908.378	1815.75	0.750393	60.5608	3655	MS2	11/164	HCC1569_2ND.raw
AVSSAIAQLLGEVAQGNENyAGIAAR	Unambiguous	NP_006280.3#TLN1#7094#talin-1	223029410	Y20(Phospho)	HCD	1	0	S(3): 0.0; S(4): 0.0; Y(20): 100.0	3857	5.97373e+07	Light	21.4939	47586655	2.21396e+06		120.82	6.8595e-11	5.83888	120	3	885.106	2653.3	2.31944	97.1152	8101	MS2	16/272	HBL100.raw
EKAEERPTFDYLQSVLDDFYTATEGQyQQQP	Unambiguous	NP_002341.1#LYN#4067#tyrosine-protein kinase Lyn isoform A|NP_001104567.1#LYN#4067#tyrosine-protein kinase Lyn isoform B	4505055;162287326	Y27(Phospho)	HCD	1	0	T(8): 0.0; Y(11): 0.0; S(14): 0.0; Y(20): 0.0; T(21): 0.0; T(23): 0.0; Y(27): 100.0	4494	83319	Light		83319	2747.51		120.29	1.03269e-10	18.2851	195	3	1259.56	3776.67	0.98698	107.315	9003	MS2	18/354	MCF12A.raw
LINSSQLLyQEYSDVVLNK	Unambiguous	NP_005426.2#ARHGEF5#7984#rho guanine nucleotide exchange factor 5|XP_003960466.1#LOC101060316#101060316#rho guanine nucleotide exchange factor 5-like	50959191;410172299	Y9(Phospho)	HCD	1	0	S(4): 0.0; S(5): 0.0; Y(9): 100.0; Y(12): 0.0; S(13): 0.0	4712	2.16031e+06	Light	100	900976	7608.33		120.26	7.12069e-11	7.53762	300	2	1153.57	2306.13	-0.102789	86.0133	7821	MS2	12/208	SUM190.raw
LSLGQyDNDAGGQLPFSK	Unambiguous	NP_073585.8#TNS3#64759#tensin-3	65288071	Y6(Phospho)	HCD	1	0	S(2): 0.0; Y(6): 100.0; S(17): 0.0	2364	2.33234e+07	Light	8.28991	17387879	2.09748e+06		119.6	1.06084e-10	27.9109	255	2	995.452	1989.9	0.792983	71.3008	5525	MS2	12/188	HCC38.raw
LcDFGSASHVADNDITPyLVSr	Unambiguous	NP_003904.3#PRPF4B#8899#serine/threonine-protein kinase PRP4 homolog	89276756	C2(Carbamidomethyl); Y18(Phospho); R22(Label:13C(6)15N(4))	HCD	1	0	S(6): 0.0; S(8): 0.0; T(16): 1.1; Y(18): 98.9; S(21): 0.0	2675	2.15213e+08	Heavy	11.962	2574376464	2.15213e+08		119.54	1.27905e-10	5.6267	43	2	1264.07	2527.13	2.98509	69.4991	5685	MS2	17/204	MDA-MB-435.raw
AVSSAIAQLLGEVAQGNENyAGIAAR	Unambiguous	NP_006280.3#TLN1#7094#talin-1	223029410	Y20(Phospho)	HCD	1	0	S(3): 0.0; S(4): 0.0; Y(20): 100.0	4640	3.39546e+07	Light	7.12284	3.20152e+07	4.49473e+06		119.34	9.66807e-11	5.54543	66	3	885.104	2653.3	-0.648008	96.5229	8694	MS2	25/272	BT549.raw
LcDFGSASHVADNDITPyLVSR	Unambiguous	NP_003904.3#PRPF4B#8899#serine/threonine-protein kinase PRP4 homolog	89276756	C2(Carbamidomethyl); Y18(Phospho)	HCD	1	0	S(6): 0.0; S(8): 0.0; T(16): 0.0; Y(18): 100.0; S(21): 0.0	5235	2576274076	Light	11.8459	2576274076	2.17483e+08		119.28	1.17383e-10	8.50476	2	2	1259.06	2517.11	-0.313398	69.2722	8103	MS2	16/204	HCC1806.raw
MMNNNyDcPLPEEETNPK	Unambiguous	NP_000290.2#PKP1#5317#plakophilin-1 isoform 1b|NP_001005337.1#PKP1#5317#plakophilin-1 isoform 1a	53729346;53729344	Y6(Phospho); C8(Carbamidomethyl)	HCD	1	0	Y(6): 100.0; T(15): 0.0	1614	5.20598e+07	Light	100	14558878	2747.51		119.16	6.82531e-11	0	138	2	1138.44	2275.87	-0.640668	56.4973	4147	MS2	12/196	MCF12A.raw
VPIVINPNAYDNLAIyK	Unambiguous	NP_079052.2#PEAK1#79834#pseudopodium-enriched atypical kinase 1	148368962	Y16(Phospho)	HCD	1	0	Y(10): 0.0; Y(16): 100.0	3144	7.04585e+07	Light	100	23100496	1589.61		118.99	8.34068e-11	10.7492	30	2	999.011	1997.01	0.137073	79.2576	6747	MS2	12/172	SUM1315.raw
STLQDSDEySNPAPLPLDQHSR	Unambiguous	NP_004802.1#LPXN#9404#leupaxin isoform 2|NP_001137467.1#LPXN#9404#leupaxin isoform 1	4758670;221316659	Y9(Phospho)	HCD	1	0	S(1): 0.0; T(2): 0.0; S(6): 0.0; Y(9): 100.0; S(10): 0.0; S(21): 0.0	2653	5.53855e+07	Light	100	15290122	5789.41		118.42	1.5575e-10	2.1036	26	2	1275.56	2550.11	-0.364419	59.6689	5090	MS2	13/240	HS578T.raw
RSDSASSEPVGIyQGFEK	Unambiguous	NP_006245.2#PRKCD#5580#protein kinase C delta type	31377782	Y13(Phospho)	HCD	1	0	S(2): 0.0; S(4): 0.0; S(6): 0.0; S(7): 0.0; Y(13): 100.0	1557	4.18314e+06	Light	100	1.4376e+06	2747.51		118.37	1.39433e-10	5.35664	300	2	1018.95	2036.9	0.11665	55.7541	4065	MS2	15/204	MCF12A.raw
ISIGGGScAISGGyGSR	Unambiguous	NP_005546.2#KRT6B#3854#keratin, type II cytoskeletal 6B|NP_005545.1#KRT6A#3853#keratin, type II cytoskeletal 6A|NP_775109.2#KRT6C#286887#keratin, type II cytoskeletal 6C	119703753;5031839;155969697	C8(Carbamidomethyl); Y14(Phospho)	HCD	1	0	S(2): 0.0; S(7): 0.0; S(11): 0.0; Y(14): 99.0; S(16): 1.0	1342	2.62074e+06	Light	100	1.30806e+06	962.452		118.24	1.13526e-10	14.5915	300	2	839.867	1678.73	1.07595	56.7913	3925	MS2	13/128	SUM149.raw
RSDSASSEPVGIyQGFEK	Unambiguous	NP_006245.2#PRKCD#5580#protein kinase C delta type	31377782	Y13(Phospho)	HCD	1	0	S(2): 0.0; S(4): 0.0; S(6): 0.0; S(7): 0.0; Y(13): 100.0	3069	39393205	Light	100	14471394	1525.11		118.22	1.4712e-10	14.3219	74	2	1018.95	2036.9	-0.242928	56.4534	5263	MS2	14/204	HCC70.raw
RSDSASSEPVGIyQGFEK	Unambiguous	NP_006245.2#PRKCD#5580#protein kinase C delta type	31377782	Y13(Phospho)	HCD	1	0	S(2): 0.0; S(4): 0.0; S(6): 0.0; S(7): 0.0; Y(13): 100.0	3256	1.30145e+08	Light	100	43950624	6415.49		118.2	1.44999e-10	1.76498	43	2	1018.95	2036.9	0.176579	55.3558	5565	MS2	15/204	HCC1599.raw
SSGPYGGGGQyFAKPR	Unambiguous	NP_002127.1#HNRNPA1#3178#heterogeneous nuclear ribonucleoprotein A1 isoform a|NP_112420.1#HNRNPA1#3178#heterogeneous nuclear ribonucleoprotein A1 isoform b	4504445;14043070	Y11(Phospho)	HCD	1	0	S(1): 0.0; S(2): 0.0; Y(5): 0.0; Y(11): 100.0	1606	8.80441e+06	Light	100	4.06943e+06	7608.33		118.05	1.29257e-10	3.90226	298	2	854.878	1708.75	0.357253	49.1389	3642	MS2	14/144	SUM190.raw
GPAVGIyNDNINTEMPR	Unambiguous	NP_073753.3#CDCP1#64866#CUB domain-containing protein 1 isoform 1 precursor	30410805	Y7(Phospho)	HCD	1	0	Y(7): 100.0; T(13): 0.0	1849	4.69045e+07	Light	100	17353510	962.452		118.03	1.45357e-10	0	130	2	970.933	1940.86	0.531551	63.8601	4671	MS2	11/164	SUM149.raw
AAVPSGASTGIyEALELr	Unambiguous	NP_001966.1#ENO2#2026#gamma-enolase|NP_001967.3#ENO3#2027#beta-enolase isoform 1|NP_001180432.1#ENO3#2027#beta-enolase isoform 2|NP_001419.1#ENO1#2023#alpha-enolase isoform 1	5803011;301897469;301897479;4503571	Y12(Phospho); R18(Label:13C(6)15N(4))	HCD	1	0	S(5): 0.0; S(8): 0.0; T(9): 0.0; Y(12): 100.0	4133	1.03981e+07	Heavy	2.07526	2.15789e+07	1.03981e+07		117.97	1.40996e-10	27.9327	183	2	947.964	1894.92	0.765333	78.6309	7297	MS2	14/136	BT20.raw
LcDFGSASHVADNDITPyLVSr	Unambiguous	NP_003904.3#PRPF4B#8899#serine/threonine-protein kinase PRP4 homolog	89276756	C2(Carbamidomethyl); Y18(Phospho); R22(Label:13C(6)15N(4))	HCD	1	0	S(6): 0.0; S(8): 0.0; T(16): 0.0; Y(18): 100.0; S(21): 0.0	3371	4.93692e+07	Heavy	6.08414	3.00369e+08	4.93692e+07		117.84	1.86307e-10	0	97	2	1264.06	2527.12	-0.879231	69.7137	5991	MS2	16/204	SUM159.raw
KVYNDGYDDDNyDYIVK	Unambiguous	NP_001387.2#DYRK1A#1859#dual specificity tyrosine-phosphorylation-regulated kinase 1A isoform 1|NP_569120.1#DYRK1A#1859#dual specificity tyrosine-phosphorylation-regulated kinase 1A isoform 2|NP_567824.1#DYRK1A#1859#dual specificity tyrosine-phosphorylation-regulated kinase 1A isoform 3|NP_569122.1#DYRK1A#1859#dual specificity tyrosine-phosphorylation-regulated kinase 1A isoform 5	18765758;18765752;18765750;18765756	Y12(Phospho)	HCD	1	0	Y(3): 0.0; Y(7): 0.0; Y(12): 100.0; Y(14): 0.0	1609	6.00845e+06	Light	100	2.01651e+06	3198.32		117.32	1.34196e-10	8.24901	233	2	1089.95	2178.89	0.917569	59.9579	4319	MS2	15/192	HBL100.raw
GPAVGIyNDNINTEmPR	Unambiguous	NP_073753.3#CDCP1#64866#CUB domain-containing protein 1 isoform 1 precursor	30410805	Y7(Phospho); M15(Oxidation)	HCD	1	0	Y(7): 100.0; T(13): 0.0	2591	2.61237e+07	Light	100	9903560	7060.48		117.24	1.52833e-10	0	112	2	978.93	1956.85	0.00672014	56.9778	4813	MS2	11/164	MDA-MB-468.raw
SMGYDDLDyGMMSDYGTAR	Unambiguous	NP_001078927.1#CTNND1#1500#catenin delta-1 isoform 1ABC|NP_001078928.1#CTNND1#1500#catenin delta-1 isoform 1AB|NP_001322.1#CTNND1#1500#catenin delta-1 isoform 1B|NP_001078929.1#CTNND1#1500#catenin delta-1 isoform 1A|NP_001078932.1#CTNND1#1500#catenin delta-1 isoform 3ABC|NP_001078933.1#CTNND1#1500#catenin delta-1 isoform 3AB|NP_001078934.1#CTNND1#1500#catenin delta-1 isoform 3B|NP_001078935.1#CTN…	146231940;146231962;10835010;146231938;146231970;146231991;146231946;146231977;146231994;332688208;332634644;332688210;332688212;332688214;332688222	Y9(Phospho)	HCD	1	0	S(1): 0.0; Y(4): 1.0; Y(9): 99.0; S(13): 0.0; Y(15): 0.0; T(17): 0.0	3829	2.9737e+07	Light	100	8.04439e+06	7608.33		117	8.1706e-11	5.41704	123	2	1114.4	2227.8	-0.039002	74.1777	6569	MS2	13/144	SUM190.raw
GKADGGAEyATYQTK	Unambiguous	NP_758869.1#CD46#4179#membrane cofactor protein isoform 2 precursor|NP_722548.1#CD46#4179#membrane cofactor protein isoform 4 precursor|NP_758863.1#CD46#4179#membrane cofactor protein isoform 6 precursor|NP_758871.1#CD46#4179#membrane cofactor protein isoform 12 precursor	27502423;24432108;27502411;27502427	Y9(Phospho)	HCD	1	0	Y(9): 100.0; T(11): 0.0; Y(12): 0.0; T(14): 0.0	291	9.39225e+06	Light	100	4.27064e+06	4570.02		116.75	1.58195e-10	1.56803	300	2	820.354	1639.7	0.885109	39.5053	2293	MS2	12/164	HCC1937.raw
LcDFGSASHVADNDITPyLVSR	Unambiguous	NP_003904.3#PRPF4B#8899#serine/threonine-protein kinase PRP4 homolog	89276756	C2(Carbamidomethyl); Y18(Phospho)	HCD	1	0	S(6): 0.0; S(8): 0.0; T(16): 1.0; Y(18): 99.0; S(21): 0.0	3418	1780009062	Light	10.0203	1780009062	1.7764e+08		116.63	2.15966e-10	0	68	2	1259.06	2517.11	-0.992345	70.104	6250	MS2	16/204	BT20.raw
LSLEGDHSTPPSAyGSVK	Unambiguous	NP_001129487.1#ANXA2#302#annexin A2 isoform 2|NP_001002858.1#ANXA2#302#annexin A2 isoform 1	209862831;50845388	Y14(Phospho)	HCD	1	0	S(2): 0.0; S(8): 0.0; T(9): 0.0; S(12): 0.0; Y(14): 100.0; S(16): 0.0	244	1.52405e+07	Light	13.2217	14104449	1.06677e+06		116.43	2.2751e-10	4.16361	300	2	962.939	1924.87	0.602854	53.4907	3026	MS2	15/136	HCC1569_2ND.raw
VcAYGAQGEGPySSLVScR	Unambiguous	NP_001005731.1#ITGB4#3691#integrin beta-4 isoform 3 precursor|NP_001005619.1#ITGB4#3691#integrin beta-4 isoform 2 precursor|NP_000204.3#ITGB4#3691#integrin beta-4 isoform 1 precursor	54607033;54607027;54607035	C2(Carbamidomethyl); Y12(Phospho); C18(Carbamidomethyl)	HCD	1	0	Y(4): 0.0; Y(12): 99.1; S(13): 0.9; S(14): 0.0; S(17): 0.0	1546	2.32558e+07	Light		8.04765e+06	768437		116.3	1.86952e-10	3.57929	300	2	1070.94	2140.88	-0.104789	59.2965	4265	MS2	14/192	HCC1937.raw
AIMTYVSSFyHAFSGAQk	Unambiguous	NP_001093.1#ACTN1#87#alpha-actinin-1 isoform b|NP_001123477.1#ACTN1#87#alpha-actinin-1 isoform c|NP_001123476.1#ACTN1#87#alpha-actinin-1 isoform a|NP_004915.2#ACTN4#81#alpha-actinin-4	4501891;194097352;194097350;12025678	Y10(Phospho); K18(Label:13C(6)15N(2))	HCD	1	0	T(4): 0.0; Y(5): 0.0; S(7): 0.0; S(8): 0.8; Y(10): 99.2; S(14): 0.0	4001	1.27445e+07	Heavy	13.3724	170424418	1.27445e+07		116.26	2.42507e-10	9.20819	300	2	1048.48	2095.95	1.97731	85.572	7660	MS2	12/140	BT549.raw
LLDDFDGTyETQGGKIPIR	Unambiguous	NP_005223.4#EPHA1#2041#ephrin type-A receptor 1 precursor	221316650	Y9(Phospho)	HCD	1	0	T(8): 0.0; Y(9): 100.0; T(11): 0.0	2100	4.84992e+06	Light	100	1.44541e+06	4570.02		116.19	2.29376e-10	6.236	300	2	1109.52	2218.04	-0.476391	67.4728	5139	MS2	12/172	HCC1937.raw
LcDFGSASHVADNDITPyLVSR	Unambiguous	NP_003904.3#PRPF4B#8899#serine/threonine-protein kinase PRP4 homolog	89276756	C2(Carbamidomethyl); Y18(Phospho)	HCD	1	0	S(6): 0.0; S(8): 0.0; T(16): 0.0; Y(18): 100.0; S(21): 0.0	2506	1006540412	Light	8.59275	1006540412	1.17138e+08		116.08	2.45248e-10	10.6126	70	2	1259.06	2517.11	-0.313398	68.4788	5486	MS2	16/204	MCF12A.raw
SLEATDSAFDNPDyWHSR	Unambiguous	NP_001973.2#ERBB3#2065#receptor tyrosine-protein kinase erbB-3 isoform 1 precursor	54792100	Y14(Phospho)	HCD	1	0	S(1): 0.0; T(5): 0.0; S(7): 0.0; Y(14): 100.0; S(17): 0.0	4345	1.60037e+07	Light	100	4.6206e+06	6415.49		115.94	1.90376e-10	0	77	2	1095.94	2190.88	-0.659417	64.603	6977	MS2	12/164	HCC1599.raw
KVYNDGYDDDNyDYIVK	Unambiguous	NP_001387.2#DYRK1A#1859#dual specificity tyrosine-phosphorylation-regulated kinase 1A isoform 1|NP_569120.1#DYRK1A#1859#dual specificity tyrosine-phosphorylation-regulated kinase 1A isoform 2|NP_567824.1#DYRK1A#1859#dual specificity tyrosine-phosphorylation-regulated kinase 1A isoform 3|NP_569122.1#DYRK1A#1859#dual specificity tyrosine-phosphorylation-regulated kinase 1A isoform 5	18765758;18765752;18765750;18765756	Y12(Phospho)	HCD	1	0	Y(3): 0.0; Y(7): 0.0; Y(12): 100.0; Y(14): 0.0	1514	7.37902e+06	Light	100	2301654	962.452		115.79	1.86389e-10	10.4033	205	2	1089.95	2178.89	-0.0908639	59.1491	4177	MS2	15/192	SUM149.raw
AIMTYVSSFyHAFSGAQk	Unambiguous	NP_001093.1#ACTN1#87#alpha-actinin-1 isoform b|NP_001123477.1#ACTN1#87#alpha-actinin-1 isoform c|NP_001123476.1#ACTN1#87#alpha-actinin-1 isoform a|NP_004915.2#ACTN4#81#alpha-actinin-4	4501891;194097352;194097350;12025678	Y10(Phospho); K18(Label:13C(6)15N(2))	HCD	1	0	T(4): 0.0; Y(5): 0.0; S(7): 0.0; S(8): 0.0; Y(10): 100.0; S(14): 0.0	5258	8.98709e+06	Heavy	11.2102	100747164	8.98709e+06		115.75	2.7166e-10	8.25547	300	2	1048.48	2095.94	-0.00288414	86.6017	8861	MS2	12/140	MDA-MB-231.raw
NQGGYGGSSSSSSyGSGR	Unambiguous	NP_002127.1#HNRNPA1#3178#heterogeneous nuclear ribonucleoprotein A1 isoform a|NP_112420.1#HNRNPA1#3178#heterogeneous nuclear ribonucleoprotein A1 isoform b	4504445;14043070	Y14(Phospho)	HCD	1	0	Y(5): 0.0; S(8): 0.0; S(9): 0.0; S(10): 0.0; S(11): 0.0; S(12): 0.0; S(13): 1.0; Y(14): 98.0; S(16): 1.0	131	4.34326e+06	Light		1.95146e+06	35331		115.74	1.18008e-10	0	300	2	887.837	1774.67	0.388555	35.3766	1891	MS2	13/204	HCC38.raw
VLEDDPEATyTTSGGKIPIR	Unambiguous	NP_004422.2#EPHA2#1969#ephrin type-A receptor 2 precursor	32967311	Y10(Phospho)	HCD	1	0	T(9): 0.7; Y(10): 98.5; T(11): 0.7; T(12): 0.0; S(13): 0.0	3313	3.30762e+07	Light		11184805	980375		115.71	2.75114e-10	0	42	2	1121.54	2242.06	-0.313229	58.5465	5575	MS2	16/168	HCC70.raw
TDScSSAQAQyDTPK	Unambiguous	NP_563615.3#DCBLD2#131566#discoidin, CUB and LCCL domain-containing protein 2 precursor	54792129	C4(Carbamidomethyl); Y11(Phospho)	HCD	1	0	T(1): 0.0; S(3): 0.0; S(5): 0.0; S(6): 0.0; Y(11): 100.0; T(13): 0.0	351	4.11095e+06	Light	9.0582	3.22884e+06	356456		115.34	1.36997e-10	0	300	2	869.835	1738.66	0.285988	38.4574	2282	MS2	11/140	MCF12A.raw
NQGGYGGSSSSSSyGSGR	Unambiguous	NP_002127.1#HNRNPA1#3178#heterogeneous nuclear ribonucleoprotein A1 isoform a|NP_112420.1#HNRNPA1#3178#heterogeneous nuclear ribonucleoprotein A1 isoform b	4504445;14043070	Y14(Phospho)	HCD	1	0	Y(5): 0.0; S(8): 0.0; S(9): 0.0; S(10): 0.0; S(11): 0.0; S(12): 0.0; S(13): 0.9; Y(14): 98.2; S(16): 0.9	468	921896	Light		426286	46800.5		115.28	1.29711e-10	6.80705	300	2	887.836	1774.67	-0.505649	34.4704	2142	MS2	14/204	SUM159.raw
SLEATDSAFDNPDyWHSR	Unambiguous	NP_001973.2#ERBB3#2065#receptor tyrosine-protein kinase erbB-3 isoform 1 precursor	54792100	Y14(Phospho)	HCD	1	0	S(1): 0.0; T(5): 0.0; S(7): 0.0; Y(14): 100.0; S(17): 0.0	1986	1.43014e+07	Light	100	5039141	4570.02		115.14	2.26432e-10	11.6819	128	2	1095.94	2190.88	0.00919381	65.7384	4950	MS2	12/164	HCC1937.raw
LSLEGDHSTPPSAyGSVK	Unambiguous	NP_001129487.1#ANXA2#302#annexin A2 isoform 2|NP_001002858.1#ANXA2#302#annexin A2 isoform 1	209862831;50845388	Y14(Phospho)	HCD	1	0	S(2): 0.0; S(8): 0.0; T(9): 0.0; S(12): 0.0; Y(14): 100.0; S(16): 0.0	1072	155508338	Light	8.58134	153426742	1.78791e+07		115.03	3.67597e-10	1.65822	23	2	962.937	1924.87	-1.23625	53.1545	3533	MS2	14/136	SUM149.raw
LcDFGSASHVADNDITPyLVSr	Unambiguous	NP_003904.3#PRPF4B#8899#serine/threonine-protein kinase PRP4 homolog	89276756	C2(Carbamidomethyl); Y18(Phospho); R22(Label:13C(6)15N(4))	HCD	1	0	S(6): 0.0; S(8): 0.0; T(16): 0.0; Y(18): 100.0; S(21): 0.0	2506	1.17138e+08	Heavy	8.59275	1006540412	1.17138e+08		114.85	3.76933e-10	4.83959	73	2	1264.06	2527.12	0.0868523	69.1688	5554	MS2	14/204	MCF12A.raw
VITNQYNNPAGLySSENISNFNNALESK	Unambiguous	NP_066272.1#PDLIM1#9124#PDZ and LIM domain protein 1	13994151	Y13(Phospho)	HCD	1	0	T(3): 0.0; Y(6): 0.0; Y(13): 100.0; S(14): 0.0; S(15): 0.0; S(19): 0.0; S(27): 0.0	5029	2.03641e+07	Light	100	3.28215e+06	1525.11		114.74	3.43292e-10	0	95	3	1061.15	3181.44	-1.80004	74.0586	7805	MS2	22/312	HCC70.raw
LcDFGSASHVADNDITPyLVSR	Unambiguous	NP_003904.3#PRPF4B#8899#serine/threonine-protein kinase PRP4 homolog	89276756	C2(Carbamidomethyl); Y18(Phospho)	HCD	1	0	S(6): 0.0; S(8): 0.0; T(16): 0.9; Y(18): 99.1; S(21): 0.0	2256	2860199656	Light	10.5899	2860199656	2.70088e+08		114.6	3.4535e-10	7.14656	13	2	1259.06	2517.11	-0.216406	70.9197	5516	MS2	14/204	HCC1143.raw
AAVPSGASTGIyEALELR	Unambiguous	NP_001966.1#ENO2#2026#gamma-enolase|NP_001967.3#ENO3#2027#beta-enolase isoform 1|NP_001180432.1#ENO3#2027#beta-enolase isoform 2|NP_001419.1#ENO1#2023#alpha-enolase isoform 1	5803011;301897469;301897479;4503571	Y12(Phospho)	HCD	1	0	S(5): 0.0; S(8): 0.0; T(9): 0.0; Y(12): 100.0	6137	3.47499e+07	Light	100	12850662	1714.41		114.57	3.18765e-10	6.83261	138	2	942.959	1884.91	-0.0246064	76.9795	9229	MS2	14/136	HCC1806.raw
LSLEGDHSTPPSAyGSVK	Unambiguous	NP_001129487.1#ANXA2#302#annexin A2 isoform 2|NP_001002858.1#ANXA2#302#annexin A2 isoform 1	209862831;50845388	Y14(Phospho)	HCD	1	0	S(2): 0.0; S(8): 0.0; T(9): 0.0; S(12): 0.0; Y(14): 100.0; S(16): 0.0	1110	1.39808e+08	Light	10.7331	127610430	1.18894e+07		114.49	4.20534e-10	0	300	2	962.939	1924.87	0.539437	52.8104	3568	MS2	15/136	HCC1937.raw
LcDFGSASHVADNDITPyLVSR	Unambiguous	NP_003904.3#PRPF4B#8899#serine/threonine-protein kinase PRP4 homolog	89276756	C2(Carbamidomethyl); Y18(Phospho)	HCD	1	0	S(6): 0.0; S(8): 0.0; T(16): 1.0; Y(18): 99.0; S(21): 0.0	3470	1857287000	Light	5.86384	1857287000	3.16735e+08		114.45	3.58563e-10	4.04031	21	2	1259.06	2517.11	-0.119413	69.3721	6335	MS2	16/204	HCC1395.raw
NQGGyGGSSSSSSYGSGR	Unambiguous	NP_002127.1#HNRNPA1#3178#heterogeneous nuclear ribonucleoprotein A1 isoform a|NP_112420.1#HNRNPA1#3178#heterogeneous nuclear ribonucleoprotein A1 isoform b	4504445;14043070	Y5(Phospho)	HCD	1	0	Y(5): 100.0; S(8): 0.0; S(9): 0.0; S(10): 0.0; S(11): 0.0; S(12): 0.0; S(13): 0.0; Y(14): 0.0; S(16): 0.0	165	2.13411e+06	Light	100	1.06857e+06	4355.38		114.43	1.59376e-10	0	300	2	887.837	1774.67	0.113416	36.5574	1975	MS2	13/204	HCC38.raw
LSLGQyDNDAGGQLPFSK	Unambiguous	NP_073585.8#TNS3#64759#tensin-3	65288071	Y6(Phospho)	HCD	1	0	S(2): 0.0; Y(6): 100.0; S(17): 0.0	4304	7.94029e+06	Light	6.82292	5.64141e+06	826832		114.21	3.66608e-10	0	204	2	995.452	1989.9	0.424913	70.3248	6823	MS2	12/188	SUM225.raw
AAVPSGASTGIyEALELR	Unambiguous	NP_001966.1#ENO2#2026#gamma-enolase|NP_001967.3#ENO3#2027#beta-enolase isoform 1|NP_001180432.1#ENO3#2027#beta-enolase isoform 2|NP_001419.1#ENO1#2023#alpha-enolase isoform 1	5803011;301897469;301897479;4503571	Y12(Phospho)	HCD	1	0	S(5): 0.0; S(8): 0.0; T(9): 0.0; Y(12): 100.0	6137	3.47499e+07	Light	100	12850662	1714.41		114.07	3.58836e-10	16.3168	192	2	942.959	1884.91	0.363965	77.5199	9298	MS2	14/136	HCC1806.raw
LSLEGDHSTPPSAyGSVK	Unambiguous	NP_001129487.1#ANXA2#302#annexin A2 isoform 2|NP_001002858.1#ANXA2#302#annexin A2 isoform 1	209862831;50845388	Y14(Phospho)	HCD	1	0	S(2): 0.0; S(8): 0.0; T(9): 0.0; S(12): 0.0; Y(14): 100.0; S(16): 0.0	1929	184588540	Light	10.9579	180914041	16509907		114.04	4.63487e-10	1.21447	103	2	962.938	1924.87	0.412602	52.542	4053	MS2	15/136	SUM159.raw
LSLGQyDNDAGGQLPFSK	Unambiguous	NP_073585.8#TNS3#64759#tensin-3	65288071	Y6(Phospho)	HCD	1	0	S(2): 0.0; Y(6): 100.0; S(17): 0.0	4761	4.59872e+07	Light	23.8377	41346636	1.73451e+06		113.95	3.91642e-10	0	138	2	995.452	1989.9	0.302223	70.1214	7589	MS2	12/188	HCC1954.raw
IQNTGDyYDLYGGEK	Unambiguous	NP_002825.3#PTPN11#5781#tyrosine-protein phosphatase non-receptor type 11 isoform 1|NP_542168.1#PTPN11#5781#tyrosine-protein phosphatase non-receptor type 11 isoform 2	33356177;18375644	Y7(Phospho)	HCD	1	0	T(4): 0.0; Y(7): 99.4; Y(8): 0.6; Y(11): 0.0	1618	1.28233e+08	Light	53.0968	117236530	2.20798e+06		113.91	3.06052e-10	0	300	2	908.377	1815.75	0.145335	61.8206	4536	MS2	11/164	HCC1937.raw
FLEDDTSDPTyTSALGGK	Unambiguous	NP_004433.2#EPHB2#2048#ephrin type-B receptor 2 isoform 2 precursor|NP_059145.2#EPHB2#2048#ephrin type-B receptor 2 isoform 1 precursor	21396504;111118978	Y11(Phospho)	HCD	1	0	T(6): 0.0; S(7): 0.0; T(10): 0.8; Y(11): 98.5; T(12): 0.8; S(13): 0.0	4429	2.73424e+07	Light	100	10435928	1714.41		113.9	3.45255e-10	5.20628	71	2	998.924	1996.84	-0.768408	62.2508	7005	MS2	12/136	HCC1806.raw
TGVAGEDMQDNSGTyGK	Unambiguous	NP_006245.2#PRKCD#5580#protein kinase C delta type	31377782	Y15(Phospho)	HCD	1	0	T(1): 0.0; S(12): 0.0; T(14): 0.7; Y(15): 99.3	591	1.70677e+06	Light		818503	144636		113.88	2.1609e-10	0	300	2	905.353	1809.7	-0.62237	45.3954	2710	MS2	11/160	HCC38.raw
SMGYDDLDyGMMSDYGTAR	Unambiguous	NP_001078927.1#CTNND1#1500#catenin delta-1 isoform 1ABC|NP_001078928.1#CTNND1#1500#catenin delta-1 isoform 1AB|NP_001322.1#CTNND1#1500#catenin delta-1 isoform 1B|NP_001078929.1#CTNND1#1500#catenin delta-1 isoform 1A|NP_001078932.1#CTNND1#1500#catenin delta-1 isoform 3ABC|NP_001078933.1#CTNND1#1500#catenin delta-1 isoform 3AB|NP_001078934.1#CTNND1#1500#catenin delta-1 isoform 3B|NP_001078935.1#CTN…	146231940;146231962;10835010;146231938;146231970;146231991;146231946;146231977;146231994;332688208;332634644;332688210;332688212;332688214;332688222	Y9(Phospho)	HCD	1	0	S(1): 0.0; Y(4): 0.0; Y(9): 100.0; S(13): 0.0; Y(15): 0.0; T(17): 0.0	2703	5.13176e+06	Light	100	1.07875e+06	4355.38		113.86	1.68983e-10	19.8784	300	2	1114.41	2227.81	1.49523	76.3148	6089	MS2	12/144	HCC38.raw
SHyADVDPENQNFLLESNLGK	Unambiguous	NP_061849.2#SLC38A2#54407#sodium-coupled neutral amino acid transporter 2	21361602	Y3(Phospho)	HCD	1	0	S(1): 0.8; Y(3): 99.2; S(17): 0.0	2942	29705719	Light	100	8791005	6802.46		113.85	4.35381e-10	11.4963	58	2	1235.55	2470.09	-2.16617	70.6513	5979	MS2	24/204	BT549.raw
LcDFGSASHVADNDITPyLVSr	Unambiguous	NP_003904.3#PRPF4B#8899#serine/threonine-protein kinase PRP4 homolog	89276756	C2(Carbamidomethyl); Y18(Phospho); R22(Label:13C(6)15N(4))	HCD	1	0	S(6): 0.0; S(8): 0.0; T(16): 50.0; Y(18): 50.0; S(21): 0.0	3470	3.16735e+08	Heavy	5.86384	1857287000	3.16735e+08		113.69	4.84429e-10	0	110	2	1264.06	2527.12	-0.686014	69.3879	6338	MS2	15/204	HCC1395.raw
IQNTGDyYDLYGGEk	Unambiguous	NP_002825.3#PTPN11#5781#tyrosine-protein phosphatase non-receptor type 11 isoform 1|NP_542168.1#PTPN11#5781#tyrosine-protein phosphatase non-receptor type 11 isoform 2	33356177;18375644	Y7(Phospho); K15(Label:13C(6)15N(2))	HCD	1	0	T(4): 0.0; Y(7): 99.1; Y(8): 0.9; Y(11): 0.0	1670	3.97767e+06	Heavy	16.8487	67018470	3.97767e+06		113.64	3.47525e-10	13.3472	286	2	912.386	1823.76	1.46206	61.1613	4448	MS2	11/164	HBL100.raw
TGVAGEDMQDNSGTyGK	Unambiguous	NP_006245.2#PRKCD#5580#protein kinase C delta type	31377782	Y15(Phospho)	HCD	1	0	T(1): 0.0; S(12): 0.0; T(14): 0.7; Y(15): 99.3	1192	2.99936e+06	Light	100	1.41233e+06	7608.33		113.58	2.29132e-10	12.0547	300	2	905.354	1809.7	0.59179	44.3826	3105	MS2	11/160	SUM190.raw
VLEDDPEATyTTSGGKIPIR	Unambiguous	NP_004422.2#EPHA2#1969#ephrin type-A receptor 2 precursor	32967311	Y10(Phospho)	HCD	1	0	T(9): 49.8; Y(10): 49.8; T(11): 0.4; T(12): 0.0; S(13): 0.0	2397	1.81387e+07	Light	8.61671	12833559	1.48938e+06		113.54	4.5476e-10	0	101	2	1121.54	2242.06	-0.531011	58.9197	4849	MS2	12/168	BT20.raw
NSYVAGQyDDAASYQR	Unambiguous	NP_001035810.1#G6PD#2539#glucose-6-phosphate 1-dehydrogenase isoform b|NP_000393.4#G6PD#2539#glucose-6-phosphate 1-dehydrogenase isoform a	108773793;109389365	Y8(Phospho)	HCD	1	0	S(2): 0.0; Y(3): 0.0; Y(8): 100.0; S(13): 0.0; Y(14): 0.0	1069	1.91148e+06	Light	100	749719	4570.02		113.51	3.47166e-10	12.9013	300	2	944.383	1887.76	1.8169	52.2464	3510	MS2	14/180	HCC1937.raw
AVSSAIAQLLGEVAQGNENyAGIAAR	Unambiguous	NP_006280.3#TLN1#7094#talin-1	223029410	Y20(Phospho)	HCD	1	0	S(3): 0.0; S(4): 0.0; Y(20): 100.0	5375	2.11294e+07	Light	5.95363	1.78837e+07	3.00383e+06		113.44	3.82019e-10	17.1853	128	3	885.105	2653.3	1.14626	96.0831	9190	MS2	24/272	BT20.raw
VFDKDGNGyISAAELR	Unambiguous	NP_001734.1#CALM2#805#calmodulin	4502549	Y9(Phospho)	HCD	1	0	Y(9): 100.0; S(11): 0.0	1579	1.28707e+07	Light		4.96858e+06	632677		113.36	4.34792e-10	29.3508	300	2	917.922	1834.84	-0.530326	59.7174	4311	MS2	14/168	HCC1937.raw
IQNTGDyYDLYGGEK	Unambiguous	NP_002825.3#PTPN11#5781#tyrosine-protein phosphatase non-receptor type 11 isoform 1|NP_542168.1#PTPN11#5781#tyrosine-protein phosphatase non-receptor type 11 isoform 2	33356177;18375644	Y7(Phospho)	HCD	1	0	T(4): 0.0; Y(7): 99.2; Y(8): 0.8; Y(11): 0.0	1603	1.10901e+08	Light	35.4077	101887052	2.87754e+06		113.32	3.53147e-10	3.52404	94	2	908.378	1815.75	0.615936	60.9476	4367	MS2	11/164	SUM149.raw
IQNTGDyYDLYGGEK	Unambiguous	NP_002825.3#PTPN11#5781#tyrosine-protein phosphatase non-receptor type 11 isoform 1|NP_542168.1#PTPN11#5781#tyrosine-protein phosphatase non-receptor type 11 isoform 2	33356177;18375644	Y7(Phospho)	HCD	1	0	T(4): 0.0; Y(7): 99.3; Y(8): 0.7; Y(11): 0.0	1670	72159149	Light	16.8487	67018470	3.97767e+06		113.18	3.56783e-10	0	127	2	908.377	1815.75	-0.59418	60.9389	4423	MS2	11/164	HBL100.raw
FLEENSSDPTyTSSLGGK	Unambiguous	NP_004435.3#EPHB4#2050#ephrin type-B receptor 4 precursor	32528301	Y11(Phospho)	HCD	1	0	S(6): 0.0; S(7): 0.0; T(10): 0.7; Y(11): 99.3; T(12): 0.0; S(13): 0.0; S(14): 0.0	3090	11849927	Light	100	4.44494e+06	4750.54		113.15	4.00653e-10	0	114	2	1006.43	2011.85	-0.654119	58.4485	5276	MS2	12/188	SUM225.raw
TGVAGEDMQDNSGTyGK	Unambiguous	NP_006245.2#PRKCD#5580#protein kinase C delta type	31377782	Y15(Phospho)	HCD	1	0	T(1): 0.0; S(12): 0.0; T(14): 0.9; Y(15): 99.1	644	8.23608e+06	Light	100	3541686	6805.75		113.05	2.63084e-10	0	300	2	905.354	1809.7	0.79415	44.8266	2830	MS2	11/160	HCC1569.raw
TGVAGEDMQDNSGTyGK	Unambiguous	NP_006245.2#PRKCD#5580#protein kinase C delta type	31377782	Y15(Phospho)	HCD	1	0	T(1): 0.0; S(12): 0.0; T(14): 0.7; Y(15): 99.3	666	9.85161e+06	Light	100	4389474	6501.94		112.97	2.62676e-10	4.02992	270	2	905.354	1809.7	0.18707	44.9932	2822	MS2	11/160	HCC1187_pSTY_SQ.raw
KLSLGQyDNDAGGQLPFSK	Unambiguous	NP_073585.8#TNS3#64759#tensin-3	65288071	Y7(Phospho)	HCD	1	0	S(3): 0.0; Y(7): 100.0; S(18): 0.0	1944	1.5753e+07	Light		4.84191e+06	574339		112.96	4.78004e-10	3.94733	181	2	1059.5	2117.99	-1.09896	65.7297	4927	MS2	16/216	HCC1143.raw
FLEENSSDPTyTSSLGGK	Unambiguous	NP_004435.3#EPHB4#2050#ephrin type-B receptor 4 precursor	32528301	Y11(Phospho)	HCD	1	0	S(6): 0.0; S(7): 0.0; T(10): 0.8; Y(11): 99.2; T(12): 0.0; S(13): 0.0; S(14): 0.0	2742	2.47437e+07	Light	24.9219	17912296	718737		112.96	4.22617e-10	4.45277	57	2	1006.43	2011.85	0.438041	59.5394	5230	MS2	12/188	MDA-MB-231.raw
TGVAGEDMQDNSGTyGK	Unambiguous	NP_006245.2#PRKCD#5580#protein kinase C delta type	31377782	Y15(Phospho)	HCD	1	0	T(1): 0.0; S(12): 0.0; T(14): 0.7; Y(15): 99.3	1710	1.53735e+07	Light	100	6824247	1525.11		112.94	2.64497e-10	2.11899	115	2	905.354	1809.7	0.18707	44.2196	3538	MS2	11/160	HCC70.raw
FLEENSSDPTyTSSLGGK	Unambiguous	NP_004435.3#EPHB4#2050#ephrin type-B receptor 4 precursor	32528301	Y11(Phospho)	HCD	1	0	S(6): 0.0; S(7): 0.0; T(10): 0.7; Y(11): 99.3; T(12): 0.0; S(13): 0.0; S(14): 0.0	2430	17836272	Light	100	6407006	7608.33		112.79	4.39224e-10	2.24853	145	2	1006.43	2011.85	0.195339	58.3447	4712	MS2	12/188	SUM190.raw
NQGGyGGSSSSSSYGSGR	Unambiguous	NP_002127.1#HNRNPA1#3178#heterogeneous nuclear ribonucleoprotein A1 isoform a|NP_112420.1#HNRNPA1#3178#heterogeneous nuclear ribonucleoprotein A1 isoform b	4504445;14043070	Y5(Phospho)	HCD	1	0	Y(5): 100.0; S(8): 0.0; S(9): 0.0; S(10): 0.0; S(11): 0.0; S(12): 0.0; S(13): 0.0; Y(14): 0.0; S(16): 0.0	280	1250178	Light	100	577618	5478.14		112.74	2.36256e-10	0	300	2	887.837	1774.67	0.45734	35.3884	2104	MS2	15/204	MDA-MB-435.raw
VITNQYNNPAGLySSENISNFNNALESK	Unambiguous	NP_066272.1#PDLIM1#9124#PDZ and LIM domain protein 1	13994151	Y13(Phospho)	HCD	1	0	T(3): 0.0; Y(6): 0.0; Y(13): 100.0; S(14): 0.0; S(15): 0.0; S(19): 0.0; S(27): 0.0	5734	3.68788e+07	Light	100	6.12955e+06	1714.41		112.71	5.31242e-10	3.49844	83	3	1061.15	3181.45	0.387021	73.1906	8694	MS2	23/312	HCC1806.raw
AAVPSGASTGIyEALELR	Unambiguous	NP_001966.1#ENO2#2026#gamma-enolase|NP_001967.3#ENO3#2027#beta-enolase isoform 1|NP_001180432.1#ENO3#2027#beta-enolase isoform 2|NP_001419.1#ENO1#2023#alpha-enolase isoform 1	5803011;301897469;301897479;4503571	Y12(Phospho)	HCD	1	0	S(5): 0.0; S(8): 0.0; T(9): 0.0; Y(12): 100.0	4138	39077394	Light		20230322	2.93474e+06		112.53	5.05136e-10	0	115	2	942.959	1884.91	-0.218892	78.073	7393	MS2	15/136	HCC1395.raw
FLEENSSDPTyTSSLGGK	Unambiguous	NP_004435.3#EPHB4#2050#ephrin type-B receptor 4 precursor	32528301	Y11(Phospho)	HCD	1	0	S(6): 0.0; S(7): 0.0; T(10): 0.7; Y(11): 99.3; T(12): 0.0; S(13): 0.0; S(14): 0.0	1779	2.08e+07	Light	100	7134257	2747.51		112.45	4.72432e-10	21.8134	91	2	1006.43	2011.85	0.0133127	58.6369	4387	MS2	12/188	MCF12A.raw
VLEDDPEATyTTSGGKIPIR	Unambiguous	NP_004422.2#EPHA2#1969#ephrin type-A receptor 2 precursor	32967311	Y10(Phospho)	HCD	1	0	T(9): 0.8; Y(10): 98.4; T(11): 0.8; T(12): 0.0; S(13): 0.0	3063	1.83602e+07	Light	100	5171343	4750.54		112.09	6.33158e-10	2.44254	71	2	1121.54	2242.06	-0.313229	58.1977	5242	MS2	16/168	SUM225.raw
NQGGyGGSSSSSSYGSGR	Unambiguous	NP_002127.1#HNRNPA1#3178#heterogeneous nuclear ribonucleoprotein A1 isoform a|NP_112420.1#HNRNPA1#3178#heterogeneous nuclear ribonucleoprotein A1 isoform b	4504445;14043070	Y5(Phospho)	HCD	1	0	Y(5): 100.0; S(8): 0.0; S(9): 0.0; S(10): 0.0; S(11): 0.0; S(12): 0.0; S(13): 0.0; Y(14): 0.0; S(16): 0.0	180	830195	Light		379216	51053.4		112.05	2.77562e-10	20.1155	300	2	887.837	1774.67	0.526125	36.5706	1998	MS2	12/204	HCC1143.raw
LLDDFDGTyETQGGKIPIR	Unambiguous	NP_005223.4#EPHA1#2041#ephrin type-A receptor 1 precursor	221316650	Y9(Phospho)	HCD	1	0	T(8): 0.0; Y(9): 100.0; T(11): 0.0	4310	5.30491e+07	Light	100	16126834	1525.11		111.98	6.0693e-10	0	52	2	1109.52	2218.04	-0.25625	67.1509	6818	MS2	14/172	HCC70.raw
LSLEGDHSTPPSAyGSVk	Unambiguous	NP_001129487.1#ANXA2#302#annexin A2 isoform 2|NP_001002858.1#ANXA2#302#annexin A2 isoform 1	209862831;50845388	Y14(Phospho); K18(Label:13C(6)15N(2))	HCD	1	0	S(2): 0.0; S(8): 0.0; T(9): 0.0; S(12): 0.0; Y(14): 100.0; S(16): 0.0	1072	1.78791e+07	Heavy	8.58134	153426742	1.78791e+07		111.97	6.096e-10	11.9884	300	2	966.945	1932.88	-0.493368	52.8006	3496	MS2	15/136	SUM149.raw
LcDFGSASHVADNDITPyLVSR	Unambiguous	NP_003904.3#PRPF4B#8899#serine/threonine-protein kinase PRP4 homolog	89276756	C2(Carbamidomethyl); Y18(Phospho)	HCD	1	0	S(6): 0.0; S(8): 0.0; T(16): 50.0; Y(18): 50.0; S(21): 0.0	3860	1472912436	Light	11.8412	1447529428	122244740		111.96	6.33293e-10	6.65668	10	2	1259.06	2517.11	-0.313398	70.5647	6615	MS2	15/204	MDA-MB-468.raw
LcDFGSASHVADNDITPyLVSR	Unambiguous	NP_003904.3#PRPF4B#8899#serine/threonine-protein kinase PRP4 homolog	89276756	C2(Carbamidomethyl); Y18(Phospho)	HCD	1	0	S(6): 0.0; S(8): 0.0; T(16): 0.0; Y(18): 100.0; S(21): 0.0	4839	881952654	Light	6.17594	881952654	1.42805e+08		111.82	6.46149e-10	3.82923	13	2	1259.06	2517.11	0.85051	68.8461	7611	MS2	15/204	HCC1599.raw
AAVPSGASTGIyEALELR	Unambiguous	NP_001966.1#ENO2#2026#gamma-enolase|NP_001967.3#ENO3#2027#beta-enolase isoform 1|NP_001180432.1#ENO3#2027#beta-enolase isoform 2|NP_001419.1#ENO1#2023#alpha-enolase isoform 1	5803011;301897469;301897479;4503571	Y12(Phospho)	HCD	1	0	S(5): 0.0; S(8): 0.0; T(9): 0.0; Y(12): 100.0	3513	1.96327e+08	Light	22.2041	144106920	6.4901e+06		111.8	5.94624e-10	18.6959	128	2	942.957	1884.91	-1.44937	78.3821	6861	MS2	14/136	BT549.raw
GLLPSQYGQEVyDTPPMAVK	Unambiguous	NP_001164185.1#BCAR1#9564#breast cancer anti-estrogen resistance protein 1 isoform 1|NP_001164186.1#BCAR1#9564#breast cancer anti-estrogen resistance protein 1 isoform 2|NP_001164187.1#BCAR1#9564#breast cancer anti-estrogen resistance protein 1 isoform 3|NP_001164188.1#BCAR1#9564#breast cancer anti-estrogen resistance protein 1 isoform 4|NP_001164189.1#BCAR1#9564#breast cancer anti-estrogen resis…	282398112;282398114;282398116;282398118;282398120;44662836;282398123;282398125;282398127	Y12(Phospho)	HCD	1	0	S(5): 0.0; Y(7): 0.0; Y(12): 100.0; T(14): 0.0	3845	3.44118e+07	Light	5.407	27694551	5.12198e+06		111.73	6.64715e-10	17.8595	133	2	1137.03	2273.04	-5.52021	73.7314	6875	MS2	15/208	HCC1395.raw
NMGGPyGGGNYGPGGSGGSGGYGGR	Unambiguous	NP_112533.1#HNRNPA2B1#3181#heterogeneous nuclear ribonucleoproteins A2/B1 isoform B1|NP_002128.1#HNRNPA2B1#3181#heterogeneous nuclear ribonucleoproteins A2/B1 isoform A2	14043072;4504447	Y6(Phospho)	HCD	1	0	Y(6): 100.0; Y(11): 0.0; S(16): 0.0; S(19): 0.0; Y(22): 0.0	1110	1.91538e+06	Light	95.0452	617978	6501.94		111.48	4.49843e-10	13.8013	300	2	1135.44	2269.87	1.21902	51.762	3547	MS2	17/288	HCC1187_pSTY_SQ.raw
AAVPSGASTGIyEALELR	Unambiguous	NP_001966.1#ENO2#2026#gamma-enolase|NP_001967.3#ENO3#2027#beta-enolase isoform 1|NP_001180432.1#ENO3#2027#beta-enolase isoform 2|NP_001419.1#ENO1#2023#alpha-enolase isoform 1	5803011;301897469;301897479;4503571	Y12(Phospho)	HCD	1	0	S(5): 0.0; S(8): 0.0; T(9): 0.0; Y(12): 100.0	2816	56746839	Light	10.7792	45927066	4.2607e+06		111.41	6.59889e-10	0	77	2	942.959	1884.91	0.687774	78.4903	6360	MS2	15/136	HCC1143.raw
GPAVGIyNDNINTEmPR	Unambiguous	NP_073753.3#CDCP1#64866#CUB domain-containing protein 1 isoform 1 precursor	30410805	Y7(Phospho); M15(Oxidation)	HCD	1	0	Y(7): 100.0; T(13): 0.0	1364	4.0485e+06	Light	100	1.33363e+06	962.452		111.33	6.21727e-10	9.6353	300	2	978.929	1956.85	-0.367566	57.1161	3958	MS2	11/164	SUM149.raw
KVYNDGYDDDNyDYIVK	Unambiguous	NP_001387.2#DYRK1A#1859#dual specificity tyrosine-phosphorylation-regulated kinase 1A isoform 1|NP_569120.1#DYRK1A#1859#dual specificity tyrosine-phosphorylation-regulated kinase 1A isoform 2|NP_567824.1#DYRK1A#1859#dual specificity tyrosine-phosphorylation-regulated kinase 1A isoform 3|NP_569122.1#DYRK1A#1859#dual specificity tyrosine-phosphorylation-regulated kinase 1A isoform 5	18765758;18765752;18765750;18765756	Y12(Phospho)	HCD	1	0	Y(3): 0.0; Y(7): 0.0; Y(12): 100.0; Y(14): 0.0	1760	4.20416e+06	Light	100	1024574	2747.51		111.13	5.3732e-10	0	300	2	1089.95	2178.89	-0.651105	58.3718	4360	MS2	15/192	MCF12A.raw
GPAVGIyNDNINTEMPR	Unambiguous	NP_073753.3#CDCP1#64866#CUB domain-containing protein 1 isoform 1 precursor	30410805	Y7(Phospho)	HCD	1	0	Y(7): 100.0; T(13): 0.0	3239	3.90928e+08	Light	100	136243072	7060.48		110.98	7.4413e-10	15.7529	94	2	970.933	1940.86	0.971816	63.6902	5703	MS2	11/164	MDA-MB-468.raw
GPAVGIyNDNINTEMPR	Unambiguous	NP_073753.3#CDCP1#64866#CUB domain-containing protein 1 isoform 1 precursor	30410805	Y7(Phospho)	HCD	1	0	Y(7): 100.0; T(13): 0.0	3239	3.90928e+08	Light	100	136243072	7060.48		110.92	7.47605e-10	2.83073	24	2	970.933	1940.86	0.783131	64.2703	5779	MS2	13/164	MDA-MB-468.raw
LcDFGSASHVADNDITPyLVSR	Unambiguous	NP_003904.3#PRPF4B#8899#serine/threonine-protein kinase PRP4 homolog	89276756	C2(Carbamidomethyl); Y18(Phospho)	HCD	1	0	S(6): 0.0; S(8): 0.0; T(16): 0.0; Y(18): 100.0; S(21): 0.0	2271	879796134	Light	7.69123	879796134	1.14389e+08		110.88	8.13316e-10	6.81892	122	2	1259.06	2517.11	-0.216406	69.7397	5384	MS2	17/204	HCC1937.raw
NLSEGNNANYTEyVATR	Unambiguous	NP_003150.1#CDKL5#6792#cyclin-dependent kinase-like 5	4507281	Y13(Phospho)	HCD	1	0	S(3): 0.0; Y(10): 0.0; T(11): 0.0; Y(13): 100.0; T(16): 0.0	1368	3.67719e+06	Light	100	1.30359e+06	4355.38		110.77	6.5076e-10	10.6647	300	2	998.423	1995.84	-3.31998	57.1303	3948	MS2	15/192	HCC38.raw
RSDSASSEPVGIyQGFEK	Unambiguous	NP_006245.2#PRKCD#5580#protein kinase C delta type	31377782	Y13(Phospho)	HCD	1	0	S(2): 0.0; S(4): 0.0; S(6): 0.0; S(7): 0.0; Y(13): 100.0	1317	3.22401e+06	Light		1.17177e+06	162201		110.75	8.21622e-10	15.0952	300	2	1018.95	2036.9	-0.422717	56.3552	3879	MS2	13/204	SUM149.raw
LSLEGDHSTPPSAyGSVk	Unambiguous	NP_001129487.1#ANXA2#302#annexin A2 isoform 2|NP_001002858.1#ANXA2#302#annexin A2 isoform 1	209862831;50845388	Y14(Phospho); K18(Label:13C(6)15N(2))	HCD	1	0	S(2): 0.0; S(8): 0.0; T(9): 0.0; S(12): 0.0; Y(14): 100.0; S(16): 0.0	1929	16509907	Heavy	10.9579	180914041	16509907		110.71	8.02051e-10	5.08101	141	2	966.946	1932.88	0.390795	52.8376	4092	MS2	15/136	SUM159.raw
VcAYGAQGEGPySSLVScR	Unambiguous	NP_001005731.1#ITGB4#3691#integrin beta-4 isoform 3 precursor|NP_001005619.1#ITGB4#3691#integrin beta-4 isoform 2 precursor|NP_000204.3#ITGB4#3691#integrin beta-4 isoform 1 precursor	54607033;54607027;54607035	C2(Carbamidomethyl); Y12(Phospho); C18(Carbamidomethyl)	HCD	1	0	Y(4): 0.0; Y(12): 99.0; S(13): 1.0; S(14): 0.0; S(17): 0.0	1521	3.30477e+07	Light	100	10586782	529.517		110.6	7.0461e-10	3.97879	152	2	1070.94	2140.88	-0.446902	59.7816	4267	MS2	15/192	HCC1143.raw
KLSLGQyDNDAGGQLPFSK	Unambiguous	NP_073585.8#TNS3#64759#tensin-3	65288071	Y7(Phospho)	HCD	1	0	S(3): 0.0; Y(7): 100.0; S(18): 0.0	1963	4.36901e+07	Light		14398988	466464		110.56	8.14854e-10	3.43985	41	2	1059.5	2117.99	0.169007	65.4244	4916	MS2	15/216	HCC1937.raw
VFDKDGNGyISAAELR	Unambiguous	NP_001734.1#CALM2#805#calmodulin	4502549	Y9(Phospho)	HCD	1	0	Y(9): 100.0; S(11): 0.0	1555	1.48889e+07	Light		5729645	1.00253e+06		110.46	8.63068e-10	9.93561	142	2	917.923	1834.84	1.19943	60.2025	4318	MS2	14/168	HCC1143.raw
RSDSASSEPVGIyQGFEK	Unambiguous	NP_006245.2#PRKCD#5580#protein kinase C delta type	31377782	Y13(Phospho)	HCD	1	0	S(2): 0.0; S(4): 0.0; S(6): 0.0; S(7): 0.0; Y(13): 100.0	2567	4.86289e+07	Light	100	16816004	7060.48		110.44	8.59371e-10	7.36823	67	2	1018.95	2036.9	0.656015	56.7306	4781	MS2	15/204	MDA-MB-468.raw
GKADGGAEYATyQTK	Unambiguous	NP_758869.1#CD46#4179#membrane cofactor protein isoform 2 precursor|NP_722548.1#CD46#4179#membrane cofactor protein isoform 4 precursor|NP_758863.1#CD46#4179#membrane cofactor protein isoform 6 precursor|NP_758871.1#CD46#4179#membrane cofactor protein isoform 12 precursor	27502423;24432108;27502411;27502427	Y12(Phospho)	HCD	1	0	Y(9): 0.0; T(11): 0.0; Y(12): 100.0; T(14): 0.0	287	1.99022e+06	Light	100	929018	6805.75		110.42	6.77234e-10	5.21437	300	2	820.355	1639.7	1.10845	38.5101	2255	MS2	12/164	HCC1569.raw
LLDDFDGTyETQGGKIPIR	Unambiguous	NP_005223.4#EPHA1#2041#ephrin type-A receptor 1 precursor	221316650	Y9(Phospho)	HCD	1	0	T(8): 0.0; Y(9): 100.0; T(11): 0.0	3198	3.8536e+07	Light	100	12213052	3026.2		110.39	8.66122e-10	3.45276	77	2	1109.52	2218.03	-3.88858	67.6428	5938	MS2	12/172	BT20.raw
GPVSGTEPEPVySMEAADYR	Unambiguous	NP_612632.1#CTTN#2017#src substrate cortactin isoform b|NP_001171669.1#CTTN#2017#src substrate cortactin isoform c|NP_005222.2#CTTN#2017#src substrate cortactin isoform a	20357556;296080746;20357552	Y12(Phospho)	HCD	1	0	S(4): 0.0; T(6): 0.0; Y(12): 99.3; S(13): 0.7; Y(19): 0.0	2606	88603435	Light	7.10551	85819447	1.20779e+07		110.24	8.28904e-10	3.92424	58	2	1117.97	2234.93	0.413527	66.9682	5527	MS2	16/152	BT549.raw
LSLEGDHSTPPSAyGSVK	Unambiguous	NP_001129487.1#ANXA2#302#annexin A2 isoform 2|NP_001002858.1#ANXA2#302#annexin A2 isoform 1	209862831;50845388	Y14(Phospho)	HCD	1	0	S(2): 0.0; S(8): 0.0; T(9): 0.0; S(12): 0.0; Y(14): 100.0; S(16): 0.0	2221	3.16891e+08	Light	23.4988	288704328	1.22859e+07		110.15	1.13752e-09	0	96	2	962.938	1924.87	0.0320973	53.07	4297	MS2	15/136	MDA-MB-468.raw
KDPDERPTFEYIQSFLEDYFTATEPQyQPGENL	Unambiguous	NP_005424.1#YES1#7525#tyrosine-protein kinase Yes	4885661	Y27(Phospho)	HCD	1	0	T(8): 0.0; Y(11): 0.0; S(14): 0.0; Y(19): 0.0; T(21): 0.0; T(23): 0.0; Y(27): 100.0	4476	3.39136e+07	Light	11.7829	3.3651e+07	2.85592e+06		110.06	1.06222e-09	11.0997	73	3	1349.93	4047.79	0.31516	112.54	9573	MS2	16/382	HCC1569.raw
KTGVAGEDMQDNSGTyGK	Unambiguous	NP_006245.2#PRKCD#5580#protein kinase C delta type	31377782	Y16(Phospho)	HCD	1	0	T(2): 0.0; S(13): 0.0; T(15): 0.0; Y(16): 100.0	1063	1.91802e+06	Light	100	755401	7060.48		110.06	7.0371e-10	0	300	2	969.402	1937.8	0.742017	40.3581	2807	MS2	11/204	MDA-MB-468.raw
LVSSPccIVTSTyGWTANMER	Unambiguous	NP_001258898.1#HSP90AB1#3326#heat shock protein HSP 90-beta isoform a|NP_001258900.1#HSP90AB1#3326#heat shock protein HSP 90-beta isoform b|NP_001258901.1#HSP90AB1#3326#heat shock protein HSP 90-beta isoform c	431822401;431822406;431822408	C6(Carbamidomethyl); C7(Carbamidomethyl); Y13(Phospho)	HCD	1	0	S(3): 0.0; S(4): 0.0; T(10): 0.0; S(11): 0.0; T(12): 1.1; Y(13): 98.9; T(16): 0.0	2817	1.22658e+07	Light		5.17861e+06	485969		109.88	9.56569e-10	8.39587	90	3	838.029	2512.07	0.669387	78.4948	6361	MS2	11/172	HCC1143.raw
RSDSASSEPVGIyQGFEK	Unambiguous	NP_006245.2#PRKCD#5580#protein kinase C delta type	31377782	Y13(Phospho)	HCD	1	0	S(2): 0.0; S(4): 0.0; S(6): 0.0; S(7): 0.0; Y(13): 100.0	3583	4.18697e+07	Light	100	16421570	1714.41		109.79	1.00809e-09	0	57	2	1018.95	2036.9	-0.063139	55.5392	5927	MS2	14/204	HCC1806.raw
LSLEGDHSTPPSAyGSVK	Unambiguous	NP_001129487.1#ANXA2#302#annexin A2 isoform 2|NP_001002858.1#ANXA2#302#annexin A2 isoform 1	209862831;50845388	Y14(Phospho)	HCD	1	0	S(2): 0.0; S(8): 0.0; T(9): 0.0; S(12): 0.0; Y(14): 100.0; S(16): 0.0	1899	9.53917e+07	Light	9.2105	87479286	9.49778e+06		109.75	1.24145e-09	2.11594	133	2	962.938	1924.87	0.158932	52.4638	4021	MS2	15/136	SUM190.raw
KLSLGQyDNDAGGQLPFSK	Unambiguous	NP_073585.8#TNS3#64759#tensin-3	65288071	Y7(Phospho)	HCD	1	0	S(3): 0.0; Y(7): 100.0; S(18): 0.0	1849	7.65885e+06	Light	13.03	5.30156e+06	406873		109.68	1.00111e-09	6.00319	300	2	1059.5	2117.99	-0.061533	65.4753	4837	MS2	15/216	MDA-MB-157.raw
FLEDDTSDPTyTSALGGK	Unambiguous	NP_004433.2#EPHB2#2048#ephrin type-B receptor 2 isoform 2 precursor|NP_059145.2#EPHB2#2048#ephrin type-B receptor 2 isoform 1 precursor	21396504;111118978	Y11(Phospho)	HCD	1	0	T(6): 0.0; S(7): 0.0; T(10): 0.7; Y(11): 98.7; T(12): 0.7; S(13): 0.0	3128	2.27963e+07	Light	100	7742211	7060.48		109.68	9.06922e-10	8.27637	100	2	998.925	1996.84	-0.0959592	62.3959	5543	MS2	12/136	MDA-MB-468.raw
FLEDDTSDPTyTSALGGK	Unambiguous	NP_004433.2#EPHB2#2048#ephrin type-B receptor 2 isoform 2 precursor|NP_059145.2#EPHB2#2048#ephrin type-B receptor 2 isoform 1 precursor	21396504;111118978	Y11(Phospho)	HCD	1	0	T(6): 0.0; S(7): 0.0; T(10): 0.7; Y(11): 98.6; T(12): 0.7; S(13): 0.0	1807	4.74743e+06	Light	100	1.72129e+06	529.517		109.65	9.27299e-10	26.2789	300	2	998.924	1996.84	-0.585013	63.7214	4709	MS2	12/136	HCC1143.raw
LSLGQyDNDAGGQLPFSK	Unambiguous	NP_073585.8#TNS3#64759#tensin-3	65288071	Y6(Phospho)	HCD	1	0	S(2): 0.0; Y(6): 100.0; S(17): 0.0	2781	7.9227e+06	Light	5.57902	5.56791e+06	998008		109.65	1.06171e-09	3.63227	260	2	995.451	1989.89	-0.311228	70.5552	5809	MS2	12/188	MDA-MB-435.raw
FLEDDTSDPTyTSALGGK	Unambiguous	NP_004433.2#EPHB2#2048#ephrin type-B receptor 2 isoform 2 precursor|NP_059145.2#EPHB2#2048#ephrin type-B receptor 2 isoform 1 precursor	21396504;111118978	Y11(Phospho)	HCD	1	0	T(6): 0.0; S(7): 0.0; T(10): 0.8; Y(11): 98.4; T(12): 0.8; S(13): 0.0	1819	4.64463e+06	Light	100	2.06383e+06	4570.02		109.62	9.29907e-10	23.4341	300	2	998.924	1996.84	-0.401618	63.3112	4693	MS2	12/136	HCC1937.raw
ELEQVcNPIISGLyQGAGGPGPGGFGAQGPK	Unambiguous	NP_005336.3#HSPA1A#3303#heat shock 70 kDa protein 1A/1B	194248072	C6(Carbamidomethyl); Y14(Phospho)	HCD	1	0	S(11): 0.0; Y(14): 100.0	5188	1.57788e+07	Light		3.48895e+06	939010		109.54	1.17844e-09	0	232	3	1045.83	3135.47	1.62883	80.3799	8007	MS2	28/348	SUM225.raw
LLDDFDGTyETQGGK	Unambiguous	NP_005223.4#EPHA1#2041#ephrin type-A receptor 1 precursor	221316650	Y9(Phospho)	HCD	1	0	T(8): 0.8; Y(9): 99.2; T(11): 0.0	2742	9822369	Light	100	4.71458e+06	3026.2		109.48	8.23418e-10	5.00521	120	2	869.864	1738.72	0.239662	62.5852	5312	MS2	11/124	BT20.raw
GKADGGAEyATYQTK	Unambiguous	NP_758869.1#CD46#4179#membrane cofactor protein isoform 2 precursor|NP_722548.1#CD46#4179#membrane cofactor protein isoform 4 precursor|NP_758863.1#CD46#4179#membrane cofactor protein isoform 6 precursor|NP_758871.1#CD46#4179#membrane cofactor protein isoform 12 precursor	27502423;24432108;27502411;27502427	Y9(Phospho)	HCD	1	0	Y(9): 100.0; T(11): 0.0; Y(12): 0.0; T(14): 0.0	284	1.33122e+06	Light	100	684547	529.517		109.47	8.23056e-10	4.64747	300	2	820.354	1639.7	0.0661956	39.7297	2226	MS2	12/164	HCC1143.raw
NQGGyGGSSSSSSYGSGR	Unambiguous	NP_002127.1#HNRNPA1#3178#heterogeneous nuclear ribonucleoprotein A1 isoform a|NP_112420.1#HNRNPA1#3178#heterogeneous nuclear ribonucleoprotein A1 isoform b	4504445;14043070	Y5(Phospho)	HCD	1	0	Y(5): 100.0; S(8): 0.0; S(9): 0.0; S(10): 0.0; S(11): 0.0; S(12): 0.0; S(13): 0.0; Y(14): 0.0; S(16): 0.0	198	1.45664e+06	Light		678731	32685.5		109.44	5.034e-10	7.04663	300	2	887.837	1774.67	0.319771	36.4056	2056	MS2	11/204	HCC1187_pSTY_SQ.raw
VcAYGAQGEGPySSLVScR	Unambiguous	NP_001005731.1#ITGB4#3691#integrin beta-4 isoform 3 precursor|NP_001005619.1#ITGB4#3691#integrin beta-4 isoform 2 precursor|NP_000204.3#ITGB4#3691#integrin beta-4 isoform 1 precursor	54607033;54607027;54607035	C2(Carbamidomethyl); Y12(Phospho); C18(Carbamidomethyl)	HCD	1	0	Y(4): 0.0; Y(12): 99.0; S(13): 1.0; S(14): 0.0; S(17): 0.0	1778	1.4532e+08	Light		45413912	271218		109.11	9.92385e-10	1.74143	67	2	1070.94	2140.88	-0.560939	58.6315	4386	MS2	15/192	MCF12A.raw
SMGYDDLDyGMMSDYGTAR	Unambiguous	NP_001078927.1#CTNND1#1500#catenin delta-1 isoform 1ABC|NP_001078928.1#CTNND1#1500#catenin delta-1 isoform 1AB|NP_001322.1#CTNND1#1500#catenin delta-1 isoform 1B|NP_001078929.1#CTNND1#1500#catenin delta-1 isoform 1A|NP_001078932.1#CTNND1#1500#catenin delta-1 isoform 3ABC|NP_001078933.1#CTNND1#1500#catenin delta-1 isoform 3AB|NP_001078934.1#CTNND1#1500#catenin delta-1 isoform 3B|NP_001078935.1#CTN…	146231940;146231962;10835010;146231938;146231970;146231991;146231946;146231977;146231994;332688208;332634644;332688210;332688212;332688214;332688222	Y9(Phospho)	HCD	1	0	S(1): 0.0; Y(4): 0.0; Y(9): 100.0; S(13): 0.0; Y(15): 0.0; T(17): 0.0	2666	1.24945e+07	Light	100	3.57673e+06	529.517		109.06	4.8114e-10	13.7723	175	2	1114.4	2227.8	-1.0253	76.1503	6111	MS2	12/144	HCC1143.raw
LSLEGDHSTPPSAyGSVK	Unambiguous	NP_001129487.1#ANXA2#302#annexin A2 isoform 2|NP_001002858.1#ANXA2#302#annexin A2 isoform 1	209862831;50845388	Y14(Phospho)	HCD	1	0	S(2): 0.0; S(8): 0.0; T(9): 0.0; S(12): 0.0; Y(14): 100.0; S(16): 0.0	1066	381850290	Light	17.3628	371547612	2.1399e+07		109.02	1.47557e-09	1.05574	33	2	962.938	1924.87	0.0320973	52.466	3560	MS2	15/136	SUM1315.raw
SMGYDDLDyGMMSDYGTAR	Unambiguous	NP_001078927.1#CTNND1#1500#catenin delta-1 isoform 1ABC|NP_001078928.1#CTNND1#1500#catenin delta-1 isoform 1AB|NP_001322.1#CTNND1#1500#catenin delta-1 isoform 1B|NP_001078929.1#CTNND1#1500#catenin delta-1 isoform 1A|NP_001078932.1#CTNND1#1500#catenin delta-1 isoform 3ABC|NP_001078933.1#CTNND1#1500#catenin delta-1 isoform 3AB|NP_001078934.1#CTNND1#1500#catenin delta-1 isoform 3B|NP_001078935.1#CTN…	146231940;146231962;10835010;146231938;146231970;146231991;146231946;146231977;146231994;332688208;332634644;332688210;332688212;332688214;332688222	Y9(Phospho)	HCD	1	0	S(1): 0.0; Y(4): 0.0; Y(9): 100.0; S(13): 0.0; Y(15): 0.0; T(17): 0.0	2685	7.48942e+06	Light	100	2.86214e+06	4570.02		108.98	5.10321e-10	14.024	289	2	1114.4	2227.8	-0.696531	75.8523	6021	MS2	12/144	HCC1937.raw
TDScSSAQAQyDTPK	Unambiguous	NP_563615.3#DCBLD2#131566#discoidin, CUB and LCCL domain-containing protein 2 precursor	54792129	C4(Carbamidomethyl); Y11(Phospho)	HCD	1	0	T(1): 0.0; S(3): 0.0; S(5): 0.0; S(6): 0.0; Y(11): 100.0; T(13): 0.0	801	4.5712e+06	Light	8.50135	3.59434e+06	422796		108.93	5.9939e-10	4.73853	300	2	869.835	1738.66	0.285988	38.0148	2585	MS2	11/140	HCC1395.raw
DGGGPGGDYAAMGAcPASEQGyEEMR	Unambiguous	NP_001973.2#ERBB3#2065#receptor tyrosine-protein kinase erbB-3 isoform 1 precursor	54792100	C15(Carbamidomethyl); Y22(Phospho)	HCD	1	0	Y(9): 0.0; S(18): 0.0; Y(22): 100.0	2726	9.54948e+07	Light	100	20754818	7608.33		108.92	5.58455e-10	19.9474	193	3	905.005	2713	0.0265363	61.6814	5107	MS2	30/224	SUM190.raw
VFDKDGNGyISAAELR	Unambiguous	NP_001734.1#CALM2#805#calmodulin	4502549	Y9(Phospho)	HCD	1	0	Y(9): 100.0; S(11): 0.0	1432	5.638e+06	Light	8.96929	5.20533e+06	580350		108.88	1.22819e-09	6.82829	300	2	917.922	1834.84	0.201496	59.7612	4251	MS2	14/168	MDA-MB-157.raw
GPVSGTEPEPVYSMEAADyR	Unambiguous	NP_612632.1#CTTN#2017#src substrate cortactin isoform b|NP_001171669.1#CTTN#2017#src substrate cortactin isoform c|NP_005222.2#CTTN#2017#src substrate cortactin isoform a	20357556;296080746;20357552	Y19(Phospho)	HCD	1	0	S(4): 0.0; T(6): 0.0; Y(12): 0.0; S(13): 0.0; Y(19): 100.0	2959	1.61197e+07	Light	100	4.92849e+06	7608.33		108.65	1.17695e-09	0	156	2	1117.97	2234.93	-0.351143	64.2557	5400	MS2	12/152	SUM190.raw
SMGYDDLDyGMMSDYGTAR	Unambiguous	NP_001078927.1#CTNND1#1500#catenin delta-1 isoform 1ABC|NP_001078928.1#CTNND1#1500#catenin delta-1 isoform 1AB|NP_001322.1#CTNND1#1500#catenin delta-1 isoform 1B|NP_001078929.1#CTNND1#1500#catenin delta-1 isoform 1A|NP_001078932.1#CTNND1#1500#catenin delta-1 isoform 3ABC|NP_001078933.1#CTNND1#1500#catenin delta-1 isoform 3AB|NP_001078934.1#CTNND1#1500#catenin delta-1 isoform 3B|NP_001078935.1#CTN…	146231940;146231962;10835010;146231938;146231970;146231991;146231946;146231977;146231994;332688208;332634644;332688210;332688212;332688214;332688222	Y9(Phospho)	HCD	1	0	S(1): 0.0; Y(4): 100.0; Y(9): 0.0; S(13): 0.0; Y(15): 0.0; T(17): 0.0	4316	1.33092e+07	Light	100	4.17167e+06	7060.48		108.54	5.67533e-10	0	198	2	1114.4	2227.8	-0.586943	74.726	7172	MS2	12/144	MDA-MB-468.raw
INEELESQyQQSMDSK	Unambiguous	NP_055082.1#C11orf58#10944#small acidic protein	7657234	Y9(Phospho)	HCD	1	0	S(7): 0.0; Y(9): 100.0; S(12): 0.0; S(15): 0.0		2.51189e+06						108.49	1.13193e-09	6.82342	300	2	1004.91	2008.82	0.299823	52.5018	3622	MS2	14/176	HCC1187_pSTY_SQ.raw
AIMTYVSSFyHAFSGAQK	Unambiguous	NP_001093.1#ACTN1#87#alpha-actinin-1 isoform b|NP_001123477.1#ACTN1#87#alpha-actinin-1 isoform c|NP_001123476.1#ACTN1#87#alpha-actinin-1 isoform a|NP_004915.2#ACTN4#81#alpha-actinin-4	4501891;194097352;194097350;12025678	Y10(Phospho)	HCD	1	0	T(4): 0.0; Y(5): 0.0; S(7): 0.0; S(8): 0.0; Y(10): 100.0; S(14): 0.0	3871	1.10064e+07	Light	1.53193	1.10064e+07	7.18467e+06		108.42	1.37693e-09	8.62346	300	2	1044.47	2087.93	0.600356	84.5482	7361	MS2	11/140	MDA-MB-435.raw
INSDDSNLyLTASK	Unambiguous	NP_114140.4#RAB34#83871#ras-related protein Rab-34 isoform 1|NP_001136096.2#RAB34#83871#ras-related protein Rab-34 isoform 2|NP_001138414.1#RAB34#83871#ras-related protein Rab-34 isoform 4|NP_001138415.1#RAB34#83871#ras-related protein Rab-34 isoform 5|NP_001243205.1#RAB34#83871#ras-related protein Rab-34 isoform 6|NP_001243207.1#RAB34#83871#ras-related protein Rab-34 isoform 7	222144311;222144313;222144317;222144319;372266169;372266173	Y9(Phospho)	HCD	1	0	S(3): 0.0; S(6): 0.0; Y(9): 100.0; T(11): 0.0; S(13): 0.0	1335	3.02405e+06	Light	100	1.74774e+06	4355.38		108.4	1.27488e-09	11.2552	300	2	810.862	1620.72	0.637923	56.6091	3894	MS2	12/152	HCC38.raw
FLEDDPSDPTyTSSLGGK	Unambiguous	NP_004434.2#EPHB3#2049#ephrin type-B receptor 3 precursor	17975768	Y11(Phospho)	HCD	1	0	S(7): 0.0; T(10): 0.7; Y(11): 98.7; T(12): 0.7; S(13): 0.0; S(14): 0.0	1727	4211393	Light	100	1.61599e+06	529.517		108.34	1.28162e-09	4.93028	290	2	1004.92	2008.84	0.0261471	62.6096	4589	MS2	15/136	HCC1143.raw
VTIADDySDPFDAKNDLK	Unambiguous	NP_003019.2#SHB#6461#SH2 domain-containing adapter protein B	106879210	Y7(Phospho)	HCD	1	0	T(2): 0.0; Y(7): 100.0; S(8): 0.0	3113	7.25803e+06	Light	100	2.59957e+06	3026.2		108.26	1.41741e-09	0	227	2	1053.97	2106.93	0.576106	66.6958	5817	MS2	11/152	BT20.raw
LDycGGSGEPGGVQR	Unambiguous	NP_003019.2#SHB#6461#SH2 domain-containing adapter protein B	106879210	Y3(Phospho); C4(Carbamidomethyl)	HCD	1	0	Y(3): 100.0; S(7): 0.0	613	1.0264e+07	Light	15.1345	8178796	540407		108.2	8.8392e-10	8.13405	300	2	816.33	1631.65	0.0679729	45.7305	2743	MS2	13/116	HCC38.raw
AAVPSGASTGIyEALELR	Unambiguous	NP_001966.1#ENO2#2026#gamma-enolase|NP_001967.3#ENO3#2027#beta-enolase isoform 1|NP_001180432.1#ENO3#2027#beta-enolase isoform 2|NP_001419.1#ENO1#2023#alpha-enolase isoform 1	5803011;301897469;301897479;4503571	Y12(Phospho)	HCD	1	0	S(5): 0.0; S(8): 0.0; T(9): 0.0; Y(12): 100.0	4115	5.12553e+06	Light	9.7316	4.51759e+06	464219		108.19	1.38507e-09	18.1814	300	2	942.959	1884.91	0.687774	77.6018	6956	MS2	15/136	SUM190.raw
VFDKDGNGyISAAELR	Unambiguous	NP_001734.1#CALM2#805#calmodulin	4502549	Y9(Phospho)	HCD	1	0	Y(9): 100.0; S(11): 0.0	2592	1.20716e+07	Light		4.26819e+06	760510		108.16	1.43133e-09	5.95523	98	2	917.922	1834.84	-0.397267	59.5366	5077	MS2	14/168	HCC1395.raw
IQNTGDyYDLYGGEK	Unambiguous	NP_002825.3#PTPN11#5781#tyrosine-protein phosphatase non-receptor type 11 isoform 1|NP_542168.1#PTPN11#5781#tyrosine-protein phosphatase non-receptor type 11 isoform 2	33356177;18375644	Y7(Phospho)	HCD	1	0	T(4): 0.0; Y(7): 99.2; Y(8): 0.8; Y(11): 0.0	1639	1.82658e+08	Light	38.1148	179522954	4.71006e+06		108.15	1.15674e-09	1.93426	41	2	908.378	1815.75	0.481479	61.4133	4426	MS2	11/164	HCC38.raw
GSHQISLDNPDyQQDFFPK	Unambiguous	NP_005219.2#EGFR#1956#epidermal growth factor receptor isoform a precursor	29725609	Y12(Phospho)	HCD	1	0	S(2): 0.0; S(6): 0.0; Y(12): 100.0	4486	8.96147e+07	Light	100	24896656	1525.11		108.15	1.5663e-09	0	90	2	1158.5	2316	-0.345834	68.7621	7054	MS2	15/204	HCC70.raw
VFDKDGNGyISAAELR	Unambiguous	NP_001734.1#CALM2#805#calmodulin	4502549	Y9(Phospho)	HCD	1	0	Y(9): 100.0; S(11): 0.0	1609	2.1939e+07	Light	100	7531396	4355.38		108.13	1.41356e-09	0	115	2	917.921	1834.83	-1.32868	60.3931	4315	MS2	14/168	HCC38.raw
TDScSSAQAQyDTPK	Unambiguous	NP_563615.3#DCBLD2#131566#discoidin, CUB and LCCL domain-containing protein 2 precursor	54792129	C4(Carbamidomethyl); Y11(Phospho)	HCD	1	0	T(1): 0.0; S(3): 0.0; S(5): 0.0; S(6): 0.0; Y(11): 100.0; T(13): 0.0	1110	1.12759e+07	Light		4929612	399441		108.12	7.15349e-10	0	179	2	869.835	1738.66	0.0753598	39.4326	2815	MS2	11/140	MDA-MB-436.raw
IQNTGDyYDLYGGEK	Unambiguous	NP_002825.3#PTPN11#5781#tyrosine-protein phosphatase non-receptor type 11 isoform 1|NP_542168.1#PTPN11#5781#tyrosine-protein phosphatase non-receptor type 11 isoform 2	33356177;18375644	Y7(Phospho)	HCD	1	0	T(4): 0.0; Y(7): 99.2; Y(8): 0.8; Y(11): 0.0	580	2.39718e+07	Light	99.5953	17582881	176543		108.11	1.16898e-09	0	300	2	908.378	1815.75	0.548707	61.1097	3705	MS2	11/164	HCC1569_2ND.raw
IQNTGDyYDLYGGEK	Unambiguous	NP_002825.3#PTPN11#5781#tyrosine-protein phosphatase non-receptor type 11 isoform 1|NP_542168.1#PTPN11#5781#tyrosine-protein phosphatase non-receptor type 11 isoform 2	33356177;18375644	Y7(Phospho)	HCD	1	0	T(4): 0.0; Y(7): 99.3; Y(8): 0.7; Y(11): 0.0	1618	1.28233e+08	Light	53.0968	117236530	2.20798e+06		108.05	1.1735e-09	1.03477	53	2	908.378	1815.75	0.88485	60.8348	4430	MS2	11/164	HCC1937.raw
VITNQYNNPAGLySSENISNFNNALESK	Unambiguous	NP_066272.1#PDLIM1#9124#PDZ and LIM domain protein 1	13994151	Y13(Phospho)	HCD	1	0	T(3): 0.0; Y(6): 0.0; Y(13): 100.0; S(14): 0.0; S(15): 0.0; S(19): 0.0; S(27): 0.0	2600	5.97766e+06	Light	100	929814	4570.02		108.03	1.6031e-09	11.4821	288	3	1061.16	3181.45	1.76832	74.6657	5899	MS2	26/312	HCC1937.raw
LSLEGDHSTPPSAyGSVk	Unambiguous	NP_001129487.1#ANXA2#302#annexin A2 isoform 2|NP_001002858.1#ANXA2#302#annexin A2 isoform 1	209862831;50845388	Y14(Phospho); K18(Label:13C(6)15N(2))	HCD	1	0	S(2): 0.0; S(8): 0.0; T(9): 0.0; S(12): 0.0; Y(14): 100.0; S(16): 0.0	1987	3.25614e+07	Heavy	5.8804	191473660	3.25614e+07		107.95	1.52308e-09	8.46548	180	2	966.945	1932.88	0.264486	52.6716	4213	MS2	15/136	HCC1395.raw
IQNTGDyYDLYGGEK	Unambiguous	NP_002825.3#PTPN11#5781#tyrosine-protein phosphatase non-receptor type 11 isoform 1|NP_542168.1#PTPN11#5781#tyrosine-protein phosphatase non-receptor type 11 isoform 2	33356177;18375644	Y7(Phospho)	HCD	1	0	T(4): 0.0; Y(7): 99.2; Y(8): 0.8; Y(11): 0.0	404	2.07346e+07	Light	100	8.23993e+06	3234.74		107.93	1.21845e-09	1.52193	287	2	908.378	1815.75	0.548707	60.9725	3508	MS2	11/164	MCF10A.raw
VFDKDGNGyISAAELR	Unambiguous	NP_001734.1#CALM2#805#calmodulin	4502549	Y9(Phospho)	HCD	1	0	Y(9): 100.0; S(11): 0.0	2897	1.10642e+07	Light		4.62179e+06	370169		107.86	1.54024e-09	0	120	2	917.922	1834.84	-0.264208	60.0941	5232	MS2	14/168	MDA-MB-468.raw
VPIVINPNAYDNLAIyK	Unambiguous	NP_079052.2#PEAK1#79834#pseudopodium-enriched atypical kinase 1	148368962	Y16(Phospho)	HCD	1	0	Y(10): 0.0; Y(16): 100.0	2890	1.23805e+07	Light		4.15598e+06	175342		107.85	1.08525e-09	42.8169	300	2	999.011	1997.01	0.0759463	79.4202	6315	MS2	14/172	MDA-MB-157.raw
IQNTGDyYDLYGGEK	Unambiguous	NP_002825.3#PTPN11#5781#tyrosine-protein phosphatase non-receptor type 11 isoform 1|NP_542168.1#PTPN11#5781#tyrosine-protein phosphatase non-receptor type 11 isoform 2	33356177;18375644	Y7(Phospho)	HCD	1	0	T(4): 0.0; Y(7): 99.3; Y(8): 0.7; Y(11): 0.0	2534	2.48791e+08	Light	98.4964	227187784	2.30656e+06		107.85	1.24111e-09	0.986635	68	2	908.378	1815.75	0.548707	60.0753	4915	MS2	11/164	SUM190.raw
IQNTGDyYDLYGGEK	Unambiguous	NP_002825.3#PTPN11#5781#tyrosine-protein phosphatase non-receptor type 11 isoform 1|NP_542168.1#PTPN11#5781#tyrosine-protein phosphatase non-receptor type 11 isoform 2	33356177;18375644	Y7(Phospho)	HCD	1	0	T(4): 0.0; Y(7): 99.2; Y(8): 0.8; Y(11): 0.0	2879	1.85283e+08	Light	49.8648	170859148	3.42645e+06		107.73	1.26576e-09	2.97486	112	2	908.378	1815.75	0.750393	60.5539	5293	MS2	11/164	MDA-MB-468.raw
TGVAGEDMQDNSGTyGK	Unambiguous	NP_006245.2#PRKCD#5580#protein kinase C delta type	31377782	Y15(Phospho)	HCD	1	0	T(1): 0.0; S(12): 0.0; T(14): 0.7; Y(15): 99.3	1185	6.17164e+06	Light	100	2.70464e+06	3026.2		107.72	8.83255e-10	3.52725	177	2	905.354	1809.7	0.524337	44.9024	3163	MS2	11/160	BT20.raw
IQNTGDyYDLYGGEK	Unambiguous	NP_002825.3#PTPN11#5781#tyrosine-protein phosphatase non-receptor type 11 isoform 1|NP_542168.1#PTPN11#5781#tyrosine-protein phosphatase non-receptor type 11 isoform 2	33356177;18375644	Y7(Phospho)	HCD	1	0	T(4): 0.0; Y(7): 99.2; Y(8): 0.8; Y(11): 0.0	1603	1.10901e+08	Light	35.4077	101887052	2.87754e+06		107.72	1.2467e-09	13.5459	300	2	908.373	1815.74	-5.0313	61.5587	4431	MS2	11/164	SUM149.raw
AGLQTADKyAALANLDNIFSAGQGGDQGSGFGTTGK	Unambiguous	NP_004495.2#AGFG1#3267#arf-GAP domain and FG repeat-containing protein 1 isoform 2|NP_001128659.1#AGFG1#3267#arf-GAP domain and FG repeat-containing protein 1 isoform 1|NP_001128660.1#AGFG1#3267#arf-GAP domain and FG repeat-containing protein 1 isoform 3|NP_001128661.1#AGFG1#3267#arf-GAP domain and FG repeat-containing protein 1 isoform 4	38570132;206597505;206597507;206597509	Y9(Phospho)	HCD	1	0	T(5): 50.0; Y(9): 50.0; S(20): 0.0; S(29): 0.0; T(33): 0.0; T(34): 0.0	3314	7.48833e+06	Light	8.31816	4.92771e+06	592404		107.71	1.65876e-09	8.02838	192	3	1194.56	3581.65	-0.189443	85.2492	6924	MS2	29/408	MDA-MB-157.raw
LSLEGDHSTPPSAyGSVK	Unambiguous	NP_001129487.1#ANXA2#302#annexin A2 isoform 2|NP_001002858.1#ANXA2#302#annexin A2 isoform 1	209862831;50845388	Y14(Phospho)	HCD	1	0	S(2): 0.0; S(8): 0.0; T(9): 0.0; S(12): 0.7; Y(14): 99.3; S(16): 0.0	1163	1.86495e+08	Light		68531312	6627706		107.64	2.02664e-09	0	106	2	962.938	1924.87	-0.602078	53.46	3765	MS2	14/136	HCC1569.raw
IQNTGDyYDLYGGEK	Unambiguous	NP_002825.3#PTPN11#5781#tyrosine-protein phosphatase non-receptor type 11 isoform 1|NP_542168.1#PTPN11#5781#tyrosine-protein phosphatase non-receptor type 11 isoform 2	33356177;18375644	Y7(Phospho)	HCD	1	0	T(4): 0.0; Y(7): 99.2; Y(8): 0.8; Y(11): 0.0	1603	1.10901e+08	Light	35.4077	101887052	2.87754e+06		107.62	1.31207e-09	0.766287	55	2	908.378	1815.75	0.615936	60.4179	4312	MS2	11/164	SUM149.raw
IQNTGDyYDLYGGEK	Unambiguous	NP_002825.3#PTPN11#5781#tyrosine-protein phosphatase non-receptor type 11 isoform 1|NP_542168.1#PTPN11#5781#tyrosine-protein phosphatase non-receptor type 11 isoform 2	33356177;18375644	Y7(Phospho)	HCD	1	0	T(4): 0.0; Y(7): 99.2; Y(8): 0.8; Y(11): 0.0	1448	1.08795e+07	Light	100	4.39983e+06	1380.94		107.59	1.3081e-09	5.91426	300	2	908.378	1815.75	0.41425	59.9476	4271	MS2	11/164	MDA-MB-157.raw
IQNTGDyYDLYGGEK	Unambiguous	NP_002825.3#PTPN11#5781#tyrosine-protein phosphatase non-receptor type 11 isoform 1|NP_542168.1#PTPN11#5781#tyrosine-protein phosphatase non-receptor type 11 isoform 2	33356177;18375644	Y7(Phospho)	HCD	1	0	T(4): 0.0; Y(7): 99.2; Y(8): 0.8; Y(11): 0.0	2129	9.64988e+07	Light	22.1643	72084912	3.2523e+06		107.58	1.3146e-09	0	145	2	908.377	1815.75	0.145335	60.9523	4842	MS2	11/164	BT549.raw
IQNTGDyYDLYGGEK	Unambiguous	NP_002825.3#PTPN11#5781#tyrosine-protein phosphatase non-receptor type 11 isoform 1|NP_542168.1#PTPN11#5781#tyrosine-protein phosphatase non-receptor type 11 isoform 2	33356177;18375644	Y7(Phospho)	HCD	1	0	T(4): 0.0; Y(7): 99.2; Y(8): 0.8; Y(11): 0.0	2679	6.79438e+07	Light	14.4966	64098278	4.42162e+06		107.55	1.32547e-09	0	44	2	908.377	1815.75	-0.0563506	59.9126	5124	MS2	11/164	HS578T.raw
VLEDDPEATyTTSGGk	Unambiguous	NP_004422.2#EPHA2#1969#ephrin type-A receptor 2 precursor	32967311	Y10(Phospho); K16(Label:13C(6)15N(2))	HCD	1	0	T(9): 0.7; Y(10): 98.7; T(11): 0.7; T(12): 0.0; S(13): 0.0	856	1.26049e+07	Heavy	8.58519	108215451	1.26049e+07		107.52	1.309e-09	2.93674	214	2	885.881	1770.76	-0.275852	49.5657	3136	MS2	13/120	HCC38.raw
VLEDDPEATyTTSGGk	Unambiguous	NP_004422.2#EPHA2#1969#ephrin type-A receptor 2 precursor	32967311	Y10(Phospho); K16(Label:13C(6)15N(2))	HCD	1	0	T(9): 0.7; Y(10): 99.3; T(11): 0.0; T(12): 0.0; S(13): 0.0	2106	1.83505e+07	Heavy	1.05151	19295781	1.83505e+07		107.34	1.34778e-09	12.2124	175	2	885.882	1770.76	-0.0690417	49.4144	4074	MS2	13/120	MDA-MB-436.raw
IQNTGDyYDLYGGEK	Unambiguous	NP_002825.3#PTPN11#5781#tyrosine-protein phosphatase non-receptor type 11 isoform 1|NP_542168.1#PTPN11#5781#tyrosine-protein phosphatase non-receptor type 11 isoform 2	33356177;18375644	Y7(Phospho)	HCD	1	0	T(4): 0.0; Y(7): 99.1; Y(8): 0.9; Y(11): 0.0	3297	70224573	Light	14.7389	69020169	4.68287e+06		107.31	1.40264e-09	6.40826	43	2	908.378	1815.75	0.279793	60.575	5604	MS2	11/164	MDA-MB-436.raw
IQNTGDyYDLYGGEK	Unambiguous	NP_002825.3#PTPN11#5781#tyrosine-protein phosphatase non-receptor type 11 isoform 1|NP_542168.1#PTPN11#5781#tyrosine-protein phosphatase non-receptor type 11 isoform 2	33356177;18375644	Y7(Phospho)	HCD	1	0	T(4): 0.0; Y(7): 99.1; Y(8): 0.9; Y(11): 0.0	2542	3.2437e+07	Light	16.6556	30301769	1.81931e+06		107.31	1.3915e-09	3.46868	111	2	908.377	1815.75	-0.392494	59.7505	4893	MS2	11/164	SUM159.raw
IQNTGDyYDLYGGEK	Unambiguous	NP_002825.3#PTPN11#5781#tyrosine-protein phosphatase non-receptor type 11 isoform 1|NP_542168.1#PTPN11#5781#tyrosine-protein phosphatase non-receptor type 11 isoform 2	33356177;18375644	Y7(Phospho)	HCD	1	0	T(4): 0.0; Y(7): 99.1; Y(8): 0.9; Y(11): 0.0	3186	1.13127e+09	Light	100	1026083744	2.85467e+06		107.3	1.41239e-09	0	138	2	908.378	1815.75	0.615936	60.4737	5550	MS2	11/164	SUM225.raw
IQNTGDyYDLYGGEK	Unambiguous	NP_002825.3#PTPN11#5781#tyrosine-protein phosphatase non-receptor type 11 isoform 1|NP_542168.1#PTPN11#5781#tyrosine-protein phosphatase non-receptor type 11 isoform 2	33356177;18375644	Y7(Phospho)	HCD	1	0	T(4): 0.0; Y(7): 99.1; Y(8): 0.9; Y(11): 0.0	1637	8.22655e+07	Light	22.546	75850169	3.36425e+06		107.12	1.46828e-09	2.63957	190	2	908.378	1815.75	0.548707	60.229	4428	MS2	11/164	SUM1315.raw
LSLEGDHSTPPSAyGSVK	Unambiguous	NP_001129487.1#ANXA2#302#annexin A2 isoform 2|NP_001002858.1#ANXA2#302#annexin A2 isoform 1	209862831;50845388	Y14(Phospho)	HCD	1	0	S(2): 0.0; S(8): 0.0; T(9): 0.0; S(12): 0.0; Y(14): 100.0; S(16): 0.0	2586	2.01856e+08	Light	8.84137	198183487	2.24155e+07		107.1	2.28619e-09	0	34	2	962.938	1924.87	-0.28499	54.45	4753	MS2	14/136	MDA-MB-436.raw
KDPDERPTFEYIQSFLEDYFTATEPQyQPGENL	Unambiguous	NP_005424.1#YES1#7525#tyrosine-protein kinase Yes	4885661	Y27(Phospho)	HCD	1	0	T(8): 0.0; Y(11): 0.0; S(14): 0.0; Y(19): 0.0; T(21): 0.0; T(23): 0.0; Y(27): 100.0	4466	4.27089e+06	Light	7.16398	4.27089e+06	596162		106.98	2.19089e-09	17.1419	144	3	1349.93	4047.78	-0.499088	112.025	9540	MS2	16/382	HCC1569.raw
GVITDQNSDGycQTGTMSR	Unambiguous	NP_004406.2#DSP#1832#desmoplakin isoform I|NP_001008844.1#DSP#1832#desmoplakin isoform II	58530840;58530842	Y11(Phospho); C12(Carbamidomethyl)	HCD	1	0	T(4): 0.0; S(8): 0.0; Y(11): 100.0; T(14): 0.0; T(16): 0.0; S(18): 0.0	2298	1.609e+07	Light	100	5610538	1525.11		106.94	1.36351e-09	0	79	2	1085.43	2169.86	-0.244701	49.6611	4294	MS2	15/196	HCC70.raw
LcDFGSASHVADNDITPyLVSr	Unambiguous	NP_003904.3#PRPF4B#8899#serine/threonine-protein kinase PRP4 homolog	89276756	C2(Carbamidomethyl); Y18(Phospho); R22(Label:13C(6)15N(4))	HCD	1	0	S(6): 0.0; S(8): 0.0; T(16): 0.0; Y(18): 100.0; S(21): 0.0	3418	1.7764e+08	Heavy	10.0203	1780009062	1.7764e+08		106.77	2.40883e-09	0	35	2	1264.06	2527.12	-0.299581	70.235	6268	MS2	14/204	BT20.raw
LcDFGSASHVADNDITPyLVSr	Unambiguous	NP_003904.3#PRPF4B#8899#serine/threonine-protein kinase PRP4 homolog	89276756	C2(Carbamidomethyl); Y18(Phospho); R22(Label:13C(6)15N(4))	HCD	1	0	S(6): 0.0; S(8): 0.0; T(16): 1.0; Y(18): 99.0; S(21): 0.0	2256	2.70088e+08	Heavy	10.5899	2860199656	2.70088e+08		106.76	2.41438e-09	9.34429	42	2	1264.06	2527.12	-0.299581	70.2222	5443	MS2	14/204	HCC1143.raw
WKLEDYFETDSSySDANNFIR	Unambiguous	NP_002022.1#FRK#2444#tyrosine-protein kinase FRK	4503787	Y13(Phospho)	HCD	1	0	Y(6): 0.0; T(9): 0.0; S(11): 0.0; S(12): 0.9; Y(13): 98.2; S(14): 0.9	3286	5201808	Light		5201808	4570.02		106.63	2.09774e-09	21.0844	300	3	894.046	2680.12	0.157269	87.2047	7140	MS2	11/236	HCC1937.raw
AAVPSGASTGIyEALELR	Unambiguous	NP_001966.1#ENO2#2026#gamma-enolase|NP_001967.3#ENO3#2027#beta-enolase isoform 1|NP_001180432.1#ENO3#2027#beta-enolase isoform 2|NP_001419.1#ENO1#2023#alpha-enolase isoform 1	5803011;301897469;301897479;4503571	Y12(Phospho)	HCD	1	0	S(5): 0.0; S(8): 0.0; T(9): 0.0; Y(12): 100.0	2812	3.41622e+07	Light	4.84143	3.23813e+07	6.68837e+06		106.42	2.05687e-09	8.66285	300	2	942.958	1884.91	-1.31985	80.5239	6523	MS2	15/136	HBL100.raw
NLSEGNNANYTEyVATR	Unambiguous	NP_003150.1#CDKL5#6792#cyclin-dependent kinase-like 5	4507281	Y13(Phospho)	HCD	1	0	S(3): 0.0; Y(10): 0.0; T(11): 0.0; Y(13): 100.0; T(16): 0.0	1173	2.00097e+07	Light	100	7.22484e+06	1380.94		106.41	1.79648e-09	12.0082	300	2	998.426	1995.85	0.410925	56.5984	3922	MS2	14/192	MDA-MB-157.raw
LSLGQyDNDAGGQLPFSK	Unambiguous	NP_073585.8#TNS3#64759#tensin-3	65288071	Y6(Phospho)	HCD	1	0	S(2): 0.0; Y(6): 100.0; S(17): 0.0	2326	1.07188e+07	Light	7.33884	7.1636e+06	976122		106.3	2.29617e-09	8.99567	183	2	995.451	1989.89	-0.311228	71.201	5547	MS2	11/188	HCC1143.raw
VTIADDySDPFDAKNDLK	Unambiguous	NP_003019.2#SHB#6461#SH2 domain-containing adapter protein B	106879210	Y7(Phospho)	HCD	1	0	T(2): 0.0; Y(7): 100.0; S(8): 0.0	2270	6.13599e+06	Light	100	1.91995e+06	2747.51		106.25	2.28008e-09	4.69874	230	2	1053.97	2106.93	1.03961	64.9678	5098	MS2	14/152	MCF12A.raw
NQGGyGGSSSSSSYGSGR	Unambiguous	NP_002127.1#HNRNPA1#3178#heterogeneous nuclear ribonucleoprotein A1 isoform a|NP_112420.1#HNRNPA1#3178#heterogeneous nuclear ribonucleoprotein A1 isoform b	4504445;14043070	Y5(Phospho)	HCD	1	0	Y(5): 100.0; S(8): 0.0; S(9): 0.0; S(10): 0.0; S(11): 0.0; S(12): 0.0; S(13): 0.0; Y(14): 0.0; S(16): 0.0	176	811888	Light	100	388028	962.452		106.25	1.04578e-09	0	300	2	887.838	1774.67	1.28276	36.1156	1985	MS2	14/204	SUM149.raw
LcDFGSASHVADNDITPyLVSR	Unambiguous	NP_003904.3#PRPF4B#8899#serine/threonine-protein kinase PRP4 homolog	89276756	C2(Carbamidomethyl); Y18(Phospho)	HCD	1	0	S(6): 0.0; S(8): 0.0; T(16): 0.0; Y(18): 100.0; S(21): 0.0	2346	1892143384	Light	6.50191	1892143384	291013571		106.24	2.37446e-09	7.00295	12	2	1259.06	2517.11	-0.119413	69.39	5470	MS2	25/204	SUM1315.raw
MQQyTEHFMAAGYTAIEK	Unambiguous	NP_004422.2#EPHA2#1969#ephrin type-A receptor 2 precursor	32967311	Y4(Phospho)	HCD	1	0	Y(4): 99.4; T(5): 0.6; Y(13): 0.0; T(14): 0.0	2703	558528	Light		558528	6802.46		106.17	2.19565e-09	7.43802	202	2	1099.97	2198.93	-0.543204	67.6494	5614	MS2	11/200	BT549.raw
AAVPSGASTGIyEALELR	Unambiguous	NP_001966.1#ENO2#2026#gamma-enolase|NP_001967.3#ENO3#2027#beta-enolase isoform 1|NP_001180432.1#ENO3#2027#beta-enolase isoform 2|NP_001419.1#ENO1#2023#alpha-enolase isoform 1	5803011;301897469;301897479;4503571	Y12(Phospho)	HCD	1	0	S(5): 0.0; S(8): 0.0; T(9): 0.0; Y(12): 100.0		738680						106.12	2.24063e-09	21.0627	300	2	942.959	1884.91	0.299203	79.4075	6587	MS2	15/136	MCF12A.raw
FLEENSSDPTyTSSLGGK	Unambiguous	NP_004435.3#EPHB4#2050#ephrin type-B receptor 4 precursor	32528301	Y11(Phospho)	HCD	1	0	S(6): 0.0; S(7): 0.0; T(10): 0.8; Y(11): 99.2; T(12): 0.0; S(13): 0.0; S(14): 0.0	3301	5.27801e+07	Light	100	19531982	1525.11		105.83	2.17985e-09	4.11442	26	2	1006.43	2011.85	0.134664	58.4422	5556	MS2	15/188	HCC70.raw
LcDFGSASHVADNDITPyLVSr	Unambiguous	NP_003904.3#PRPF4B#8899#serine/threonine-protein kinase PRP4 homolog	89276756	C2(Carbamidomethyl); Y18(Phospho); R22(Label:13C(6)15N(4))	HCD	1	0	S(6): 0.0; S(8): 0.0; T(16): 0.0; Y(18): 100.0; S(21): 0.0	2675	2.15213e+08	Heavy	11.962	2574376464	2.15213e+08		105.83	2.97786e-09	8.58961	47	2	1264.06	2527.12	-0.106364	70.0547	5749	MS2	13/204	MDA-MB-435.raw
VFDKDGNGyISAAELR	Unambiguous	NP_001734.1#CALM2#805#calmodulin	4502549	Y9(Phospho)	HCD	1	0	Y(9): 100.0; S(11): 0.0	1914	7.27347e+06	Light	6.87908	6.36463e+06	925216		105.81	2.48251e-09	3.16149	197	2	917.922	1834.84	-0.0646207	59.6968	4568	MS2	14/168	MDA-MB-435.raw
TVQPVAMGPDGLPVDASSVSNNyIQTLGR	Unambiguous	NP_001078927.1#CTNND1#1500#catenin delta-1 isoform 1ABC|NP_001078928.1#CTNND1#1500#catenin delta-1 isoform 1AB|NP_001322.1#CTNND1#1500#catenin delta-1 isoform 1B|NP_001078929.1#CTNND1#1500#catenin delta-1 isoform 1A|NP_001078932.1#CTNND1#1500#catenin delta-1 isoform 3ABC|NP_001078933.1#CTNND1#1500#catenin delta-1 isoform 3AB|NP_001078934.1#CTNND1#1500#catenin delta-1 isoform 3B|NP_001078935.1#CTN…	146231940;146231962;10835010;146231938;146231970;146231991;146231946;146231977;146231994;332688208;332634644;332688210;332688212;332688214;332688222	Y23(Phospho)	HCD	1	0	T(1): 0.0; S(17): 0.0; S(18): 0.0; S(20): 0.0; Y(23): 100.0; T(26): 0.0	4077	5.11857e+07	Light	100	10335226	7608.33		105.81	2.31981e-09	0	28	3	1022.82	3066.46	-0.129871	77.1048	6904	MS2	22/328	SUM190.raw
HLLAPGPQDIyDVPPVR	Unambiguous	NP_001164185.1#BCAR1#9564#breast cancer anti-estrogen resistance protein 1 isoform 1|NP_001164186.1#BCAR1#9564#breast cancer anti-estrogen resistance protein 1 isoform 2|NP_001164187.1#BCAR1#9564#breast cancer anti-estrogen resistance protein 1 isoform 3|NP_001164188.1#BCAR1#9564#breast cancer anti-estrogen resistance protein 1 isoform 4|NP_001164189.1#BCAR1#9564#breast cancer anti-estrogen resis…	282398112;282398114;282398116;282398118;282398120;44662836;282398123;282398125;282398127	Y11(Phospho)	HCD	1	0	Y(11): 100.0	2023	32119832	Light	2.47588	32119832	1.29731e+07		105.8	1.79779e-09	22.4074	300	2	983.994	1966.98	0.912083	67.6481	5075	MS2	11/164	SUM149.raw
KLSLGQyDNDAGGQLPFSK	Unambiguous	NP_073585.8#TNS3#64759#tensin-3	65288071	Y7(Phospho)	HCD	1	0	S(3): 0.0; Y(7): 100.0; S(18): 0.0	3051	2.54606e+08	Light	92.74	170395352	1.83735e+06		105.68	2.50657e-09	2.30517	7	2	1059.5	2117.99	-0.176803	66.0345	5734	MS2	14/216	BT20.raw
WKLEDYFETDSSySDANNFIR	Unambiguous	NP_002022.1#FRK#2444#tyrosine-protein kinase FRK	4503787	Y13(Phospho)	HCD	1	0	Y(6): 0.0; T(9): 0.0; S(11): 0.0; S(12): 0.0; Y(13): 100.0; S(14): 0.0	4741	2.78217e+08	Light		66101572	475729		105.46	2.7449e-09	7.13755	42	3	894.047	2680.13	0.908786	86.8713	8239	MS2	24/236	BT20.raw
SVSPTTEMVSNESVDyR	Unambiguous	NP_001120972.1#MET#4233#hepatocyte growth factor receptor isoform a precursor|NP_000236.2#MET#4233#hepatocyte growth factor receptor isoform b precursor	188595716;42741655	Y16(Phospho)	HCD	1	0	S(1): 0.0; S(3): 0.0; T(5): 0.0; T(6): 0.0; S(10): 0.0; S(13): 0.0; Y(16): 100.0	1684	1.18007e+08	Light		43400216	392563		105.46	2.33815e-09	32.1985	178	2	990.917	1980.83	0.877349	58.0526	4323	MS2	11/152	MCF12A.raw
LDycGGSGEPGGVQR	Unambiguous	NP_003019.2#SHB#6461#SH2 domain-containing adapter protein B	106879210	Y3(Phospho); C4(Carbamidomethyl)	HCD	1	0	Y(3): 100.0; S(7): 0.0	962	2.59204e+07	Light		12489497	511792		105.43	1.69559e-09	2.58199	172	2	816.33	1631.65	0.516856	44.9707	3008	MS2	13/116	BT549.raw
VFDKDGNGyISAAELR	Unambiguous	NP_001734.1#CALM2#805#calmodulin	4502549	Y9(Phospho)	HCD	1	0	Y(9): 100.0; S(11): 0.0	562	714461	Light	91.4231	313254	3426.42		105.42	2.76743e-09	0	300	2	917.924	1834.84	1.39902	60.1193	3618	MS2	13/168	HCC1569_2ND.raw
SVSPTTEmVSNESVDyR	Unambiguous	NP_001120972.1#MET#4233#hepatocyte growth factor receptor isoform a precursor|NP_000236.2#MET#4233#hepatocyte growth factor receptor isoform b precursor	188595716;42741655	M8(Oxidation); Y16(Phospho)	HCD	1	0	S(1): 0.0; S(3): 0.0; T(5): 0.0; T(6): 0.0; S(10): 0.0; S(13): 0.0; Y(16): 100.0	1219	7.63606e+06	Light	100	2.94475e+06	2747.51		105.41	2.53211e-09	0	236	2	998.914	1996.82	0.299121	51.4741	3581	MS2	11/152	MCF12A.raw
FSISPDEDSSSYSSNSDFNySYPTK	Unambiguous	NP_061849.2#SLC38A2#54407#sodium-coupled neutral amino acid transporter 2	21361602	Y20(Phospho)	HCD	1	0	S(2): 0.0; S(4): 0.0; S(9): 0.0; S(10): 0.0; S(11): 0.0; Y(12): 0.0; S(13): 0.0; S(14): 0.0; S(16): 0.0; Y(20): 98.8; S(21): 1.2; Y(22): 0.0; T(24): 0.0	2812	1.36349e+08	Light	100	31256806	6802.46		105.4	2.07794e-09	5.13882	46	3	968.716	2904.13	-2.84795	69.0195	5776	MS2	11/232	BT549.raw
FLEDDTSDPTyTSALGGK	Unambiguous	NP_004433.2#EPHB2#2048#ephrin type-B receptor 2 isoform 2 precursor|NP_059145.2#EPHB2#2048#ephrin type-B receptor 2 isoform 1 precursor	21396504;111118978	Y11(Phospho)	HCD	1	0	T(6): 0.0; S(7): 0.0; T(10): 0.7; Y(11): 97.8; T(12): 0.7; S(13): 0.7	3720	3.21818e+07	Light	100	11624338	1525.11		105.4	2.46729e-09	9.13144	90	2	998.925	1996.84	0.454226	61.9711	6079	MS2	12/136	HCC70.raw
IGEGTYGVVykGr	Unambiguous	NP_001163877.1#CDK1#983#cyclin-dependent kinase 1 isoform 4|NP_001777.1#CDK1#983#cyclin-dependent kinase 1 isoform 1|NP_203698.1#CDK1#983#cyclin-dependent kinase 1 isoform 2	281427278;4502709;16306492	Y10(Phospho); K11(Label:13C(6)15N(2)); R13(Label:13C(6)15N(4))	HCD	1	0	T(5): 0.0; Y(6): 0.0; Y(10): 100.0	1013	7.10133e+06	Heavy	3.16371	2.24666e+07	7.10133e+06		105.33	2.43557e-09	7.22803	300	2	748.867	1496.73	0.113447	50.9059	3361	MS2	10/104	HBL100.raw
NEEENIySVPHDSTQGK	Unambiguous	NP_004482.4#ARHGAP35#2909#rho GTPase-activating protein 35	150417981	Y7(Phospho)	HCD	1	0	Y(7): 99.2; S(8): 0.8; S(13): 0.0; T(14): 0.0	737	9.20756e+07	Light	7.1251	8.99763e+07	1.26281e+07		105.31	2.46154e-09	3.91499	73	2	1013.92	2026.84	-0.0579788	48.2808	3127	MS2	14/192	SUM1315.raw
SSGPyGGGGQYFAKPR	Unambiguous	NP_002127.1#HNRNPA1#3178#heterogeneous nuclear ribonucleoprotein A1 isoform a|NP_112420.1#HNRNPA1#3178#heterogeneous nuclear ribonucleoprotein A1 isoform b	4504445;14043070	Y5(Phospho)	HCD	1	0	S(1): 0.0; S(2): 0.0; Y(5): 100.0; Y(11): 0.0	1013	1.11216e+07	Light		4724135	324911		105.18	2.49538e-09	10.7091	300	2	854.878	1708.75	0.285814	48.5202	3272	MS2	12/144	MCF12A.raw
GPVSGTEPEPVySMEAADYR	Unambiguous	NP_612632.1#CTTN#2017#src substrate cortactin isoform b|NP_001171669.1#CTTN#2017#src substrate cortactin isoform c|NP_005222.2#CTTN#2017#src substrate cortactin isoform a	20357556;296080746;20357552	Y12(Phospho)	HCD	1	0	S(4): 0.0; T(6): 0.0; Y(12): 99.2; S(13): 0.8; Y(19): 0.0	3475	2.68264e+08	Light	33.0367	229845852	6.95729e+06		105.18	2.64707e-09	1.60894	13	2	1117.97	2234.93	0.522766	66.6505	6083	MS2	16/152	MDA-MB-468.raw
AAVPSGASTGIyEALELr	Unambiguous	NP_001966.1#ENO2#2026#gamma-enolase|NP_001967.3#ENO3#2027#beta-enolase isoform 1|NP_001180432.1#ENO3#2027#beta-enolase isoform 2|NP_001419.1#ENO1#2023#alpha-enolase isoform 1	5803011;301897469;301897479;4503571	Y12(Phospho); R18(Label:13C(6)15N(4))	HCD	1	0	S(5): 0.0; S(8): 0.0; T(9): 0.0; Y(12): 100.0	3098	1.75128e+06	Heavy		7071045	1.75128e+06		105.14	2.693e-09	34.5173	300	2	947.965	1894.92	2.56908	78.3591	6479	MS2	13/136	MCF12A.raw
AAVPSGASTGIyEALELR	Unambiguous	NP_001966.1#ENO2#2026#gamma-enolase|NP_001967.3#ENO3#2027#beta-enolase isoform 1|NP_001180432.1#ENO3#2027#beta-enolase isoform 2|NP_001419.1#ENO1#2023#alpha-enolase isoform 1	5803011;301897469;301897479;4503571	Y12(Phospho)	HCD	1	0	S(5): 0.0; S(8): 0.0; T(9): 0.0; Y(12): 100.0	2846	2.1385e+07	Light	5.44296	2.1385e+07	3.92893e+06		105.14	2.82007e-09	4.78746	196	2	942.959	1884.91	0.493488	78.4955	6229	MS2	11/136	SUM149.raw
KLSLGQyDNDAGGQLPFSK	Unambiguous	NP_073585.8#TNS3#64759#tensin-3	65288071	Y7(Phospho)	HCD	1	0	S(3): 0.0; Y(7): 100.0; S(18): 0.0	1942	3.28021e+07	Light	15.8132	21903944	1.38517e+06		105.13	2.83731e-09	0	55	2	1059.5	2117.99	0.053737	65.2739	4819	MS2	15/216	SUM149.raw
AAVPSGASTGIyEALELr	Unambiguous	NP_001966.1#ENO2#2026#gamma-enolase|NP_001967.3#ENO3#2027#beta-enolase isoform 1|NP_001180432.1#ENO3#2027#beta-enolase isoform 2|NP_001419.1#ENO1#2023#alpha-enolase isoform 1	5803011;301897469;301897479;4503571	Y12(Phospho); R18(Label:13C(6)15N(4))	HCD	1	0	S(5): 0.0; S(8): 0.0; T(9): 0.0; Y(12): 100.0	3037	2600770	Heavy		19519426	2600770		105.08	2.72425e-09	25.9212	300	2	947.964	1894.92	1.47395	78.4883	6648	MS2	15/136	HCC1187_pSTY_SQ.raw
KLSLGQyDNDAGGQLPFSK	Unambiguous	NP_073585.8#TNS3#64759#tensin-3	65288071	Y7(Phospho)	HCD	1	0	S(3): 0.0; Y(7): 100.0; S(18): 0.0	2186	6.69595e+06	Light	3.30389	4.97955e+06	1.50718e+06		105	2.9678e-09	0	268	2	1059.5	2117.99	-0.407343	63.9844	4983	MS2	29/216	MCF12A.raw
IGEGTYGVVyKGR	Unambiguous	NP_001163877.1#CDK1#983#cyclin-dependent kinase 1 isoform 4|NP_001777.1#CDK1#983#cyclin-dependent kinase 1 isoform 1|NP_203698.1#CDK1#983#cyclin-dependent kinase 1 isoform 2	281427278;4502709;16306492	Y10(Phospho)	HCD	1	0	T(5): 0.8; Y(6): 0.8; Y(10): 98.3	1672	2.23216e+07	Light	4.48262	2.16229e+07	4.82372e+06		104.82	2.46713e-09	0	263	2	739.857	1478.71	2.26596	50.7086	3838	MS2	10/104	BT20.raw
WKLEDYFETDSSySDANNFIR	Unambiguous	NP_002022.1#FRK#2444#tyrosine-protein kinase FRK	4503787	Y13(Phospho)	HCD	1	0	Y(6): 0.0; T(9): 0.0; S(11): 0.0; S(12): 0.0; Y(13): 99.1; S(14): 0.9		629679						104.7	3.27323e-09	21.0312	300	3	894.047	2680.13	0.703827	90.2926	8603	MS2	20/236	BT20.raw
LDycGGSGEPGGVQR	Unambiguous	NP_003019.2#SHB#6461#SH2 domain-containing adapter protein B	106879210	Y3(Phospho); C4(Carbamidomethyl)	HCD	1	0	Y(3): 100.0; S(7): 0.0	1273	3.12003e+06	Light		1.45522e+06	489085		104.68	1.9982e-09	0	300	2	816.33	1631.65	0.142787	44.7758	3188	MS2	14/116	SUM159.raw
IGEGTYGVVyKGR	Unambiguous	NP_001163877.1#CDK1#983#cyclin-dependent kinase 1 isoform 4|NP_001777.1#CDK1#983#cyclin-dependent kinase 1 isoform 1|NP_203698.1#CDK1#983#cyclin-dependent kinase 1 isoform 2	281427278;4502709;16306492	Y10(Phospho)	HCD	1	0	T(5): 0.7; Y(6): 98.6; Y(10): 0.7	1759	2.91693e+07	Light	3.84635	28814638	7.49142e+06		104.67	2.68007e-09	0	226	2	739.856	1478.7	0.532366	49.7882	3883	MS2	10/104	HCC1395.raw
GKADGGAEyATYQTK	Unambiguous	NP_758869.1#CD46#4179#membrane cofactor protein isoform 2 precursor|NP_722548.1#CD46#4179#membrane cofactor protein isoform 4 precursor|NP_758863.1#CD46#4179#membrane cofactor protein isoform 6 precursor|NP_758871.1#CD46#4179#membrane cofactor protein isoform 12 precursor	27502423;24432108;27502411;27502427	Y9(Phospho)	HCD	1	0	Y(9): 100.0; T(11): 0.0; Y(12): 0.0; T(14): 0.0	291	9.39225e+06	Light	100	4.27064e+06	4570.02		104.65	2.6256e-09	0	300	2	820.355	1639.7	1.33179	39.0103	2250	MS2	13/164	HCC1937.raw
NEEENIySVPHDSTQGK	Unambiguous	NP_004482.4#ARHGAP35#2909#rho GTPase-activating protein 35	150417981	Y7(Phospho)	HCD	1	0	Y(7): 99.2; S(8): 0.8; S(13): 0.0; T(14): 0.0	884	7.24833e+07	Light	4.51979	70932355	1.56937e+07		104.61	2.91973e-09	0	78	2	1013.92	2026.84	-0.23866	48.2772	3169	MS2	14/192	HCC1187_pSTY_SQ.raw
GVITDQNSDGycQTGTMSR	Unambiguous	NP_004406.2#DSP#1832#desmoplakin isoform I|NP_001008844.1#DSP#1832#desmoplakin isoform II	58530840;58530842	Y11(Phospho); C12(Carbamidomethyl)	HCD	1	0	T(4): 0.0; S(8): 0.0; Y(11): 100.0; T(14): 0.0; T(16): 0.0; S(18): 0.0	1020	9.98861e+06	Light	100	3.05209e+06	6501.94		104.53	2.37674e-09	2.43247	248	2	1085.43	2169.86	-0.132187	50.3918	3401	MS2	12/196	HCC1187_pSTY_SQ.raw
LcDFGSASHVADNDITPyLVSr	Unambiguous	NP_003904.3#PRPF4B#8899#serine/threonine-protein kinase PRP4 homolog	89276756	C2(Carbamidomethyl); Y18(Phospho); R22(Label:13C(6)15N(4))	HCD	1	0	S(6): 0.0; S(8): 0.0; T(16): 50.0; Y(18): 50.0; S(21): 0.0	2144	6.41963e+07	Heavy	7.80088	500787936	6.41963e+07		104.5	4.03068e-09	4.86779	87	2	1264.06	2527.12	0.569893	69.672	5279	MS2	16/204	MDA-MB-157.raw
VLEDDPEATyTTSGGK	Unambiguous	NP_004422.2#EPHA2#1969#ephrin type-A receptor 2 precursor	32967311	Y10(Phospho)	HCD	1	0	T(9): 0.0; Y(10): 49.8; T(11): 49.8; T(12): 0.4; S(13): 0.0	1538	4.75457e+07	Light	8.19535	4.43548e+07	5.4122e+06		104.5	2.49611e-09	0	66	2	881.875	1762.74	0.160431	48.361	3549	MS2	13/120	SUM190.raw
AAVPSGASTGIyEALELR	Unambiguous	NP_001966.1#ENO2#2026#gamma-enolase|NP_001967.3#ENO3#2027#beta-enolase isoform 1|NP_001180432.1#ENO3#2027#beta-enolase isoform 2|NP_001419.1#ENO1#2023#alpha-enolase isoform 1	5803011;301897469;301897479;4503571	Y12(Phospho)	HCD	1	0	S(5): 0.0; S(8): 0.0; T(9): 0.0; Y(12): 100.0	4630	136336014	Light	10.3994	130902711	1.25876e+07		104.45	3.28055e-09	1.35929	58	2	942.96	1884.91	0.752535	79.4521	7979	MS2	13/136	MDA-MB-231.raw
AAVPSGASTGIyEALELR	Unambiguous	NP_001966.1#ENO2#2026#gamma-enolase|NP_001967.3#ENO3#2027#beta-enolase isoform 1|NP_001180432.1#ENO3#2027#beta-enolase isoform 2|NP_001419.1#ENO1#2023#alpha-enolase isoform 1	5803011;301897469;301897479;4503571	Y12(Phospho)	HCD	1	0	S(5): 0.0; S(8): 0.0; T(9): 0.0; Y(12): 100.0	3342	3.16742e+07	Light	3.68459	3.09393e+07	8.39694e+06		104.45	3.2949e-09	9.10123	300	2	942.959	1884.91	0.428726	78.1975	6663	MS2	13/136	MDA-MB-435.raw
NQGGyGGSSSSSSYGSGR	Unambiguous	NP_002127.1#HNRNPA1#3178#heterogeneous nuclear ribonucleoprotein A1 isoform a|NP_112420.1#HNRNPA1#3178#heterogeneous nuclear ribonucleoprotein A1 isoform b	4504445;14043070	Y5(Phospho)	HCD	1	0	Y(5): 100.0; S(8): 0.0; S(9): 0.0; S(10): 0.0; S(11): 0.0; S(12): 0.0; S(13): 0.0; Y(14): 0.0; S(16): 0.0	249	820181	Light	100	358730	2747.51		104.43	1.59556e-09	11.8679	300	2	887.837	1774.67	0.319771	36.1087	2086	MS2	12/204	MCF12A.raw
AAVPSGASTGIyEALELR	Unambiguous	NP_001966.1#ENO2#2026#gamma-enolase|NP_001967.3#ENO3#2027#beta-enolase isoform 1|NP_001180432.1#ENO3#2027#beta-enolase isoform 2|NP_001419.1#ENO1#2023#alpha-enolase isoform 1	5803011;301897469;301897479;4503571	Y12(Phospho)	HCD	1	0	S(5): 0.0; S(8): 0.0; T(9): 0.0; Y(12): 100.0	4138	39077394	Light		20230322	2.93474e+06		104.39	3.30981e-09	4.57649	99	2	942.959	1884.91	-0.0893683	77.5006	7322	MS2	13/136	HCC1395.raw
GPVSGTEPEPVySMEAADYR	Unambiguous	NP_612632.1#CTTN#2017#src substrate cortactin isoform b|NP_001171669.1#CTTN#2017#src substrate cortactin isoform c|NP_005222.2#CTTN#2017#src substrate cortactin isoform a	20357556;296080746;20357552	Y12(Phospho)	HCD	1	0	S(4): 0.0; T(6): 0.0; Y(12): 99.2; S(13): 0.8; Y(19): 0.0	2008	1.33232e+08	Light		40011520	2670576		104.28	3.2846e-09	1.17406	32	2	1117.97	2234.93	-2.42668	66.8219	4984	MS2	17/152	SUM149.raw
LDycGGSGEPGGVQR	Unambiguous	NP_003019.2#SHB#6461#SH2 domain-containing adapter protein B	106879210	Y3(Phospho); C4(Carbamidomethyl)	HCD	1	0	Y(3): 100.0; S(7): 0.0	599	5.20281e+06	Light	6.13367	4.42945e+06	722153		104.23	2.23334e-09	5.12144	300	2	816.33	1631.65	0.367229	45.7242	2756	MS2	14/116	HCC1143.raw
FVVIQNEDLGPASPLDSTFyR	Unambiguous	NP_004439.2#ERBB2#2064#receptor tyrosine-protein kinase erbB-2 isoform a precursor|NP_001005862.1#ERBB2#2064#receptor tyrosine-protein kinase erbB-2 isoform b	54792096;54792098	Y20(Phospho)	HCD	1	0	S(13): 0.0; S(17): 1.1; T(18): 1.1; Y(20): 97.9	5346	7.62775e+07	Light	100	18933150	4750.54		104.19	3.96308e-09	7.0935	74	2	1224.58	2448.15	0.640338	83.1551	8297	MS2	16/224	SUM225.raw
AVSSAIAQLLGEVAQGNENyAGIAAR	Unambiguous	NP_006280.3#TLN1#7094#talin-1	223029410	Y20(Phospho)	HCD	1	0	S(3): 0.0; S(4): 0.0; Y(20): 100.0	3857	5.97373e+07	Light	21.4939	47586655	2.21396e+06		104.18	3.11285e-09	11.4282	146	3	885.107	2653.31	2.87152	96.4887	8047	MS2	22/272	HBL100.raw
VLEDDPEATyTTSGGK	Unambiguous	NP_004422.2#EPHA2#1969#ephrin type-A receptor 2 precursor	32967311	Y10(Phospho)	HCD	1	0	T(9): 0.0; Y(10): 49.8; T(11): 49.8; T(12): 0.4; S(13): 0.0	1229	1.58808e+08	Light	23.2759	155633159	6.68645e+06		104.17	2.69317e-09	2.88922	124	2	881.875	1762.74	0.298932	48.8793	3427	MS2	13/120	BT549.raw
AAVPSGASTGIyEALELR	Unambiguous	NP_001966.1#ENO2#2026#gamma-enolase|NP_001967.3#ENO3#2027#beta-enolase isoform 1|NP_001180432.1#ENO3#2027#beta-enolase isoform 2|NP_001419.1#ENO1#2023#alpha-enolase isoform 1	5803011;301897469;301897479;4503571	Y12(Phospho)	HCD	1	0	S(5): 0.0; S(8): 0.0; T(9): 0.0; Y(12): 100.0	4426	3.6228e+07	Light		14293465	1.92246e+06		104.15	3.52478e-09	36.4668	100	3	628.975	1884.91	0.194926	78.1374	7488	MS2	11/136	HS578T.raw
VLGSGAFGTVyK	Unambiguous	NP_004439.2#ERBB2#2064#receptor tyrosine-protein kinase erbB-2 isoform a precursor|NP_001005862.1#ERBB2#2064#receptor tyrosine-protein kinase erbB-2 isoform b|NP_005226.1#ERBB4#2066#receptor tyrosine-protein kinase erbB-4 isoform JM-a/CVT-1 precursor|NP_001036064.1#ERBB4#2066#receptor tyrosine-protein kinase erbB-4 isoform JM-a/CVT-2 precursor|NP_005219.2#EGFR#1956#epidermal growth factor recepto…	54792096;54792098;4885215;110825958;29725609	Y11(Phospho)	HCD	1	0	S(4): 0.0; T(9): 0.0; Y(11): 100.0	634	7.31627e+06	Light	100	3757497	3426.42		104.12	2.81343e-09	5.40374	300	2	639.811	1278.61	0.613813	62.1788	3803	MS2	9/88	HCC1569_2ND.raw
AAVPSGASTGIyEALELR	Unambiguous	NP_001966.1#ENO2#2026#gamma-enolase|NP_001967.3#ENO3#2027#beta-enolase isoform 1|NP_001180432.1#ENO3#2027#beta-enolase isoform 2|NP_001419.1#ENO1#2023#alpha-enolase isoform 1	5803011;301897469;301897479;4503571	Y12(Phospho)	HCD	1	0	S(5): 0.0; S(8): 0.0; T(9): 0.0; Y(12): 100.0	3342	3.16742e+07	Light	3.68459	3.09393e+07	8.39694e+06		104.02	3.61207e-09	2.70681	166	2	942.959	1884.91	0.169679	77.5634	6593	MS2	13/136	MDA-MB-435.raw
AAVPSGASTGIyEALELR	Unambiguous	NP_001966.1#ENO2#2026#gamma-enolase|NP_001967.3#ENO3#2027#beta-enolase isoform 1|NP_001180432.1#ENO3#2027#beta-enolase isoform 2|NP_001419.1#ENO1#2023#alpha-enolase isoform 1	5803011;301897469;301897479;4503571	Y12(Phospho)	HCD	1	0	S(5): 0.0; S(8): 0.0; T(9): 0.0; Y(12): 100.0	4630	136336014	Light	10.3994	130902711	1.25876e+07		103.98	3.66349e-09	0	94	2	942.959	1884.91	0.363965	78.8765	7904	MS2	13/136	MDA-MB-231.raw
GKADGGAEYATyQTK	Unambiguous	NP_758869.1#CD46#4179#membrane cofactor protein isoform 2 precursor|NP_722548.1#CD46#4179#membrane cofactor protein isoform 4 precursor|NP_758863.1#CD46#4179#membrane cofactor protein isoform 6 precursor|NP_758871.1#CD46#4179#membrane cofactor protein isoform 12 precursor	27502423;24432108;27502411;27502427	Y12(Phospho)	HCD	1	0	Y(9): 0.0; T(11): 0.7; Y(12): 99.3; T(14): 0.0	353	722925	Light	100	353154	2747.51		103.96	2.99334e-09	32.1464	300	2	820.354	1639.7	1.034	38.4935	2285	MS2	13/164	MCF12A.raw
AAEAGGAEEQyGFLTTPTK	Unambiguous	NP_005900.2#MAP1B#4131#microtubule-associated protein 1B	153945728	Y11(Phospho)	HCD	1	0	Y(11): 100.0; T(15): 0.0; T(16): 0.0; T(18): 0.0	2781	1.44559e+07	Light		5.05756e+06	213468		103.94	3.80839e-09	7.25847	186	2	1010.95	2020.89	0.0148188	60.8883	5252	MS2	14/180	HS578T.raw
NEEENIySVPHDSTQGK	Unambiguous	NP_004482.4#ARHGAP35#2909#rho GTPase-activating protein 35	150417981	Y7(Phospho)	HCD	1	0	Y(7): 100.0; S(8): 0.0; S(13): 0.0; T(14): 0.0	1176	2.65427e+08	Light	15.0645	257863362	1.71172e+07		103.93	3.36607e-09	1.13192	51	2	1013.92	2026.84	0.423837	48.7889	3414	MS2	13/192	BT549.raw
LcDFGSASHVADNDITPyLVSr	Unambiguous	NP_003904.3#PRPF4B#8899#serine/threonine-protein kinase PRP4 homolog	89276756	C2(Carbamidomethyl); Y18(Phospho); R22(Label:13C(6)15N(4))	HCD	1	0	S(6): 0.0; S(8): 0.0; T(16): 0.0; Y(18): 100.0; S(21): 0.0	2260	2.57723e+08	Heavy	8.24557	2111564984	256084880		103.91	4.61516e-09	5.51623	39	2	1264.06	2527.12	-1.07245	70.9762	5498	MS2	15/204	HBL100.raw
GSHQISLDNPDyQQDFFPK	Unambiguous	NP_005219.2#EGFR#1956#epidermal growth factor receptor isoform a precursor	29725609	Y12(Phospho)	HCD	1	0	S(2): 0.0; S(6): 0.0; Y(12): 100.0	4692	4.84253e+08	Light	100	131733184	6415.49		103.91	4.14775e-09	3.12265	30	2	1158.5	2316	-0.240419	67.527	7414	MS2	15/204	HCC1599.raw
LVyENINGLSIPSASGVR	Unambiguous	NP_001265280.1#FRS2#10818#fibroblast growth factor receptor substrate 2	507834061	Y3(Phospho)	HCD	1	0	Y(3): 100.0; S(10): 0.0; S(13): 0.0; S(15): 0.0	2716	6.0057e+06	Light	100	2.12562e+06	2747.51		103.9	2.95554e-09	1.90438	268	2	984.994	1968.98	0.341104	71.9135	5834	MS2	15/188	MCF12A.raw
FVVIQNEDLGPASPLDSTFyR	Unambiguous	NP_004439.2#ERBB2#2064#receptor tyrosine-protein kinase erbB-2 isoform a precursor|NP_001005862.1#ERBB2#2064#receptor tyrosine-protein kinase erbB-2 isoform b	54792096;54792098	Y20(Phospho)	HCD	1	0	S(13): 0.0; S(17): 0.0; T(18): 0.0; Y(20): 100.0	4493	5.0496e+07	Light	100	12791914	7608.33		103.76	4.48495e-09	22.8806	300	2	1224.58	2448.15	0.341164	83.3948	7562	MS2	14/224	SUM190.raw
AIMTYVSSFyHAFSGAQK	Unambiguous	NP_001093.1#ACTN1#87#alpha-actinin-1 isoform b|NP_001123477.1#ACTN1#87#alpha-actinin-1 isoform c|NP_001123476.1#ACTN1#87#alpha-actinin-1 isoform a|NP_004915.2#ACTN4#81#alpha-actinin-4	4501891;194097352;194097350;12025678	Y10(Phospho)	HCD	1	0	T(4): 0.0; Y(5): 0.0; S(7): 0.0; S(8): 0.8; Y(10): 99.2; S(14): 0.0	5456	2.56308e+06	Light	1.41836	2.56308e+06	1.80707e+06		103.72	4.11456e-09	22.0873	300	2	1044.47	2087.93	0.0157087	84.152	8400	MS2	11/140	SUM225.raw
FLEENSSDPTyTSSLGGK	Unambiguous	NP_004435.3#EPHB4#2050#ephrin type-B receptor 4 precursor	32528301	Y11(Phospho)	HCD	1	0	S(6): 0.0; S(7): 0.0; T(10): 0.8; Y(11): 99.2; T(12): 0.0; S(13): 0.0; S(14): 0.0	1496	2.81089e+07	Light		9520519	141888		103.67	3.55227e-09	25.5937	217	2	1006.43	2011.85	0.680743	58.9336	4152	MS2	14/188	SUM149.raw
WSPAySFSSDSPLDSSPK	Unambiguous	NP_631918.3#DAGLB#221955#sn1-specific diacylglycerol lipase beta isoform 1|NP_001136408.1#DAGLB#221955#sn1-specific diacylglycerol lipase beta isoform 2	218931251;218931253	Y5(Phospho)	HCD	1	0	S(2): 0.0; Y(5): 99.0; S(6): 1.0; S(8): 0.0; S(9): 0.0; S(11): 0.0; S(15): 0.0; S(16): 0.0	3242	4.6615e+06	Light	100	1.74567e+06	6802.46		103.64	3.64393e-09	6.49873	300	2	1019.43	2037.85	-0.173022	74.5953	6435	MS2	14/136	BT549.raw
VLEDDPEATyTTSGGkIPIr	Unambiguous	NP_004422.2#EPHA2#1969#ephrin type-A receptor 2 precursor	32967311	Y10(Phospho); K16(Label:13C(6)15N(2)); R20(Label:13C(6)15N(4))	HCD	1	0	T(9): 49.8; Y(10): 49.8; T(11): 0.4; T(12): 0.0; S(13): 0.0	1709	3.08443e+06	Heavy	13.5754	41872341	3.08443e+06		103.6	3.79551e-09	38.0309	300	2	1130.55	2260.09	0.874393	57.7889	4294	MS2	12/168	MCF12A.raw
LcDFGSASHVADNDITPyLVSR	Unambiguous	NP_003904.3#PRPF4B#8899#serine/threonine-protein kinase PRP4 homolog	89276756	C2(Carbamidomethyl); Y18(Phospho)	HCD	1	0	S(6): 0.0; S(8): 0.0; T(16): 1.0; Y(18): 99.0; S(21): 0.0	3414	441135803	Light	7.02332	441135803	6.28101e+07		103.52	4.42853e-09	2.85431	63	2	1259.06	2517.11	-0.216406	69.3173	5998	MS2	16/204	SUM190.raw
VcAYGAQGEGPySSLVScR	Unambiguous	NP_001005731.1#ITGB4#3691#integrin beta-4 isoform 3 precursor|NP_001005619.1#ITGB4#3691#integrin beta-4 isoform 2 precursor|NP_000204.3#ITGB4#3691#integrin beta-4 isoform 1 precursor	54607033;54607027;54607035	C2(Carbamidomethyl); Y12(Phospho); C18(Carbamidomethyl)	HCD	1	0	Y(4): 0.0; Y(12): 99.1; S(13): 0.9; S(14): 0.0; S(17): 0.0	3930	1.40468e+08	Light	100	45543692	1714.41		103.47	3.58699e-09	0	25	2	1070.94	2140.88	-0.104789	58.336	6382	MS2	14/192	HCC1806.raw
LSLGQyDNDAGGQLPFSK	Unambiguous	NP_073585.8#TNS3#64759#tensin-3	65288071	Y6(Phospho)	HCD	1	0	S(2): 0.0; Y(6): 100.0; S(17): 0.0	4660	1.30023e+07	Light		4.82852e+06	929549		103.44	4.43613e-09	6.78805	114	2	995.451	1989.9	-0.188538	70.4303	7298	MS2	14/188	HCC70.raw
FLEDDPSDPTyTSSLGGKIPIR	Unambiguous	NP_004434.2#EPHB3#2049#ephrin type-B receptor 3 precursor	17975768	Y11(Phospho)	HCD	1	0	S(7): 0.0; T(10): 0.9; Y(11): 98.1; T(12): 0.9; S(13): 0.0; S(14): 0.0	2448	1.69199e+07	Light	100	4732191	2747.51		103.43	4.31472e-09	6.78132	177	2	1244.58	2488.16	-1.30694	67.463	5384	MS2	11/184	MCF12A.raw
RSDSASSEPVGIyQGFEK	Unambiguous	NP_006245.2#PRKCD#5580#protein kinase C delta type	31377782	Y13(Phospho)	HCD	1	0	S(2): 0.0; S(4): 0.0; S(6): 0.0; S(7): 0.0; Y(13): 100.0	2581	1.78968e+07	Light	100	6.33713e+06	2309.93		103.35	4.43655e-09	2.51083	87	2	1018.95	2036.9	-0.00320939	58.0137	5023	MS2	16/204	MDA-MB-231.raw
LDycGGSGEPGGVQR	Unambiguous	NP_003019.2#SHB#6461#SH2 domain-containing adapter protein B	106879210	Y3(Phospho); C4(Carbamidomethyl)	HCD	1	0	Y(3): 100.0; S(7): 0.0	1215	1.65643e+07	Light	100	7.83052e+06	3026.2		103.32	2.73299e-09	0	198	2	816.33	1631.65	0.142787	45.2943	3207	MS2	13/116	BT20.raw
IQNTGDyYDLYGGEK	Unambiguous	NP_002825.3#PTPN11#5781#tyrosine-protein phosphatase non-receptor type 11 isoform 1|NP_542168.1#PTPN11#5781#tyrosine-protein phosphatase non-receptor type 11 isoform 2	33356177;18375644	Y7(Phospho)	HCD	1	0	T(4): 0.0; Y(7): 99.2; Y(8): 0.8; Y(11): 0.0	3186	1.13127e+09	Light	100	1026083744	2.85467e+06		103.32	3.51052e-09	3.12648	3	2	908.377	1815.75	-0.123579	59.875	5470	MS2	11/164	SUM225.raw
GKADGGAEyATYQTK	Unambiguous	NP_758869.1#CD46#4179#membrane cofactor protein isoform 2 precursor|NP_722548.1#CD46#4179#membrane cofactor protein isoform 4 precursor|NP_758863.1#CD46#4179#membrane cofactor protein isoform 6 precursor|NP_758871.1#CD46#4179#membrane cofactor protein isoform 12 precursor	27502423;24432108;27502411;27502427	Y9(Phospho)	HCD	1	0	Y(9): 100.0; T(11): 0.0; Y(12): 0.0; T(14): 0.0	316	6.89585e+06	Light	100	3.23552e+06	6805.75		103.28	3.50071e-09	9.68601	300	2	820.354	1639.7	1.034	39.0672	2302	MS2	13/164	HCC1569.raw
VLGSGAFGTVyK	Unambiguous	NP_004439.2#ERBB2#2064#receptor tyrosine-protein kinase erbB-2 isoform a precursor|NP_001005862.1#ERBB2#2064#receptor tyrosine-protein kinase erbB-2 isoform b|NP_005226.1#ERBB4#2066#receptor tyrosine-protein kinase erbB-4 isoform JM-a/CVT-1 precursor|NP_001036064.1#ERBB4#2066#receptor tyrosine-protein kinase erbB-4 isoform JM-a/CVT-2 precursor|NP_005219.2#EGFR#1956#epidermal growth factor recepto…	54792096;54792098;4885215;110825958;29725609	Y11(Phospho)	HCD	1	0	S(4): 0.0; T(9): 0.0; Y(11): 100.0	1793	75388158	Light	100	39381524	6805.75		103.27	3.43342e-09	8.16191	156	2	639.81	1278.61	0.23193	61.7537	4724	MS2	9/88	HCC1569.raw
KLAAVTyNGVDNNK	Unambiguous	NP_001779.3#SEPT7#989#septin-7 isoform 1|NP_001011553.2#SEPT7#989#septin-7 isoform 2|NP_001229885.1#SEPT7#989#septin-7 isoform 3	148352331;148352329;339639597	Y7(Phospho)	HCD	1	0	T(6): 0.0; Y(7): 100.0	1217	2.39069e+06	Light	100	1.25059e+06	7608.33		103.25	4.05017e-09	19.6837	300	2	793.882	1586.76	0.013605	44.7014	3138	MS2	19/156	SUM190.raw
LcDFGSASHVADNDITPyLVSR	Unambiguous	NP_003904.3#PRPF4B#8899#serine/threonine-protein kinase PRP4 homolog	89276756	C2(Carbamidomethyl); Y18(Phospho)	HCD	1	0	S(6): 0.0; S(8): 0.0; T(16): 0.0; Y(18): 100.0; S(21): 0.0	4201	388063316	Light	8.26071	380439282	4.60541e+07		103.2	4.69536e-09	5.86093	17	2	1259.06	2517.11	-0.507383	69.8529	6761	MS2	14/204	SUM225.raw
VLGSGAFGTVyK	Unambiguous	NP_004439.2#ERBB2#2064#receptor tyrosine-protein kinase erbB-2 isoform a precursor|NP_001005862.1#ERBB2#2064#receptor tyrosine-protein kinase erbB-2 isoform b|NP_005226.1#ERBB4#2066#receptor tyrosine-protein kinase erbB-4 isoform JM-a/CVT-1 precursor|NP_001036064.1#ERBB4#2066#receptor tyrosine-protein kinase erbB-4 isoform JM-a/CVT-2 precursor|NP_005219.2#EGFR#1956#epidermal growth factor recepto…	54792096;54792098;4885215;110825958;29725609	Y11(Phospho)	HCD	1	0	S(4): 0.0; T(9): 0.0; Y(11): 100.0	1793	75388158	Light	100	39381524	6805.75		103.16	3.52633e-09	7.09577	104	2	639.81	1278.61	0.422872	61.1724	4657	MS2	9/88	HCC1569.raw
VLGSGAFGTVyK	Unambiguous	NP_004439.2#ERBB2#2064#receptor tyrosine-protein kinase erbB-2 isoform a precursor|NP_001005862.1#ERBB2#2064#receptor tyrosine-protein kinase erbB-2 isoform b|NP_005226.1#ERBB4#2066#receptor tyrosine-protein kinase erbB-4 isoform JM-a/CVT-1 precursor|NP_001036064.1#ERBB4#2066#receptor tyrosine-protein kinase erbB-4 isoform JM-a/CVT-2 precursor|NP_005219.2#EGFR#1956#epidermal growth factor recepto…	54792096;54792098;4885215;110825958;29725609	Y11(Phospho)	HCD	1	0	S(4): 0.0; T(9): 0.0; Y(11): 100.0	1708	5.39467e+06	Light	100	3.10903e+06	4570.02		103.11	3.59159e-09	5.44621	300	2	639.81	1278.61	-0.340895	61.6228	4517	MS2	9/88	HCC1937.raw
IGEGTYGVVyK	Unambiguous	NP_001249.1#CDK3#1018#cyclin-dependent kinase 3|NP_001163877.1#CDK1#983#cyclin-dependent kinase 1 isoform 4|NP_439892.2#CDK2#1017#cyclin-dependent kinase 2 isoform 2|NP_001789.2#CDK2#1017#cyclin-dependent kinase 2 isoform 1|NP_001777.1#CDK1#983#cyclin-dependent kinase 1 isoform 1|NP_203698.1#CDK1#983#cyclin-dependent kinase 1 isoform 2	4557439;281427278;166362719;16936528;4502709;16306492	Y10(Phospho)	HCD	1	0	T(5): 0.0; Y(6): 0.0; Y(10): 100.0	3125	9.12002e+07	Light	2.953	87586043	2.96601e+07		103.09	3.15654e-09	6.01598	11	2	633.294	1265.58	0.261017	54.3009	5398	MS2	9/80	HCC1599.raw
LDycGGSGEPGGVQR	Unambiguous	NP_003019.2#SHB#6461#SH2 domain-containing adapter protein B	106879210	Y3(Phospho); C4(Carbamidomethyl)	HCD	1	0	Y(3): 100.0; S(7): 0.0	720	2.08709e+06	Light	3.11926	1.73067e+06	554833		103.08	2.88335e-09	0	300	2	816.33	1631.65	0.292415	45.9063	2856	MS2	13/116	HBL100.raw
VLGSGAFGTVyK	Unambiguous	NP_004439.2#ERBB2#2064#receptor tyrosine-protein kinase erbB-2 isoform a precursor|NP_001005862.1#ERBB2#2064#receptor tyrosine-protein kinase erbB-2 isoform b|NP_005226.1#ERBB4#2066#receptor tyrosine-protein kinase erbB-4 isoform JM-a/CVT-1 precursor|NP_001036064.1#ERBB4#2066#receptor tyrosine-protein kinase erbB-4 isoform JM-a/CVT-2 precursor|NP_005219.2#EGFR#1956#epidermal growth factor recepto…	54792096;54792098;4885215;110825958;29725609	Y11(Phospho)	HCD	1	0	S(4): 0.0; T(9): 0.0; Y(11): 100.0	2678	2.44915e+07	Light	100	13015004	7608.33		103.05	3.59945e-09	0	159	2	639.811	1278.61	0.613813	61.0698	5035	MS2	9/88	SUM190.raw
IQNTGDyYDLYGGEK	Unambiguous	NP_002825.3#PTPN11#5781#tyrosine-protein phosphatase non-receptor type 11 isoform 1|NP_542168.1#PTPN11#5781#tyrosine-protein phosphatase non-receptor type 11 isoform 2	33356177;18375644	Y7(Phospho)	HCD	1	0	T(4): 0.0; Y(7): 99.3; Y(8): 0.7; Y(11): 0.0	1639	1.82658e+08	Light	38.1148	179522954	4.71006e+06		103.04	3.89825e-09	9.0028	300	2	908.38	1815.75	3.03616	62.1336	4510	MS2	11/164	HCC38.raw
AIMTYVSSFyHAFSGAQk	Unambiguous	NP_001093.1#ACTN1#87#alpha-actinin-1 isoform b|NP_001123477.1#ACTN1#87#alpha-actinin-1 isoform c|NP_001123476.1#ACTN1#87#alpha-actinin-1 isoform a|NP_004915.2#ACTN4#81#alpha-actinin-4	4501891;194097352;194097350;12025678	Y10(Phospho); K18(Label:13C(6)15N(2))	HCD	1	0	T(4): 0.0; Y(5): 0.0; S(7): 0.0; S(8): 0.0; Y(10): 100.0; S(14): 0.0	4621	1.17536e+07	Heavy	6.12555	71997496	1.17536e+07		103.01	5.08285e-09	18.6078	180	2	1048.48	2095.94	0.230081	84.3732	8129	MS2	11/140	HCC1395.raw
IGEGTYGVVyK	Unambiguous	NP_001249.1#CDK3#1018#cyclin-dependent kinase 3|NP_001163877.1#CDK1#983#cyclin-dependent kinase 1 isoform 4|NP_439892.2#CDK2#1017#cyclin-dependent kinase 2 isoform 2|NP_001789.2#CDK2#1017#cyclin-dependent kinase 2 isoform 1|NP_001777.1#CDK1#983#cyclin-dependent kinase 1 isoform 1|NP_203698.1#CDK1#983#cyclin-dependent kinase 1 isoform 2	4557439;281427278;166362719;16936528;4502709;16306492	Y10(Phospho)	HCD	1	0	T(5): 0.0; Y(6): 0.0; Y(10): 100.0	2686	3.33304e+07	Light	3.17704	32415398	1.0203e+07		102.96	3.25245e-09	12.7646	30	2	633.294	1265.58	0.261017	54.704	4777	MS2	9/80	SUM225.raw
EADSSSDyVNMDFTKR	Unambiguous	NP_003595.1#IRS4#8471#insulin receptor substrate 4	4504733	Y8(Phospho)	HCD	1	0	S(4): 0.0; S(5): 0.0; S(6): 0.0; Y(8): 100.0; T(14): 0.0	1575	6.98911e+07	Light	100	26880538	6501.94		102.92	2.87414e-09	0	210	2	972.888	1944.77	-0.165796	58.2595	4285	MS2	14/144	HCC1187_pSTY_SQ.raw
FVDDVNNNyYEAPScPR	Unambiguous	NP_940867.2#NRK#203447#nik-related protein kinase	118600963	Y9(Phospho); C15(Carbamidomethyl)	HCD	1	0	Y(9): 99.0; Y(10): 1.0; S(14): 0.0	3027	3.15871e+07	Light	100	9926300	4750.54		102.92	3.15492e-09	4.45803	60	2	1070.43	2139.85	-0.513595	57.8854	5197	MS2	11/172	SUM225.raw
LDycGGSGEPGGVQR	Unambiguous	NP_003019.2#SHB#6461#SH2 domain-containing adapter protein B	106879210	Y3(Phospho); C4(Carbamidomethyl)	HCD	1	0	Y(3): 100.0; S(7): 0.0	620	5.43383e+06	Light	12.0311	4.53364e+06	376827		102.9	3.04896e-09	0	300	2	816.33	1631.65	0.666484	45.3607	2813	MS2	13/116	HCC1937.raw
IQNTGDyYDLYGGEK	Unambiguous	NP_002825.3#PTPN11#5781#tyrosine-protein phosphatase non-receptor type 11 isoform 1|NP_542168.1#PTPN11#5781#tyrosine-protein phosphatase non-receptor type 11 isoform 2	33356177;18375644	Y7(Phospho)	HCD	1	0	T(4): 0.0; Y(7): 99.1; Y(8): 0.9; Y(11): 0.0	2534	2.48791e+08	Light	98.4964	227187784	2.30656e+06		102.86	3.9157e-09	0.956661	38	2	908.378	1815.75	0.548707	59.5076	4849	MS2	11/164	SUM190.raw
VLGSGAFGTVyK	Unambiguous	NP_004439.2#ERBB2#2064#receptor tyrosine-protein kinase erbB-2 isoform a precursor|NP_001005862.1#ERBB2#2064#receptor tyrosine-protein kinase erbB-2 isoform b|NP_005226.1#ERBB4#2066#receptor tyrosine-protein kinase erbB-4 isoform JM-a/CVT-1 precursor|NP_001036064.1#ERBB4#2066#receptor tyrosine-protein kinase erbB-4 isoform JM-a/CVT-2 precursor|NP_005219.2#EGFR#1956#epidermal growth factor recepto…	54792096;54792098;4885215;110825958;29725609	Y11(Phospho)	HCD	1	0	S(4): 0.0; T(9): 0.0; Y(11): 100.0	3368	3.02475e+07	Light	100	16248166	4750.54		102.86	3.763e-09	11.6173	182	2	639.811	1278.61	0.709284	61.0824	5631	MS2	9/88	SUM225.raw
IQNTGDyYDLYGGEK	Unambiguous	NP_002825.3#PTPN11#5781#tyrosine-protein phosphatase non-receptor type 11 isoform 1|NP_542168.1#PTPN11#5781#tyrosine-protein phosphatase non-receptor type 11 isoform 2	33356177;18375644	Y7(Phospho)	HCD	1	0	T(4): 0.0; Y(7): 99.2; Y(8): 0.8; Y(11): 0.0	1736	8.01807e+07	Light	19.9247	73787201	3.7033e+06		102.84	3.92857e-09	1.68063	110	2	908.378	1815.75	0.481479	61.1521	4618	MS2	11/164	HCC1187_pSTY_SQ.raw
IQNTGDyYDLYGGEK	Unambiguous	NP_002825.3#PTPN11#5781#tyrosine-protein phosphatase non-receptor type 11 isoform 1|NP_542168.1#PTPN11#5781#tyrosine-protein phosphatase non-receptor type 11 isoform 2	33356177;18375644	Y7(Phospho)	HCD	1	0	T(4): 0.0; Y(7): 99.3; Y(8): 0.7; Y(11): 0.0	2129	9.64988e+07	Light	22.1643	72084912	3.2523e+06		102.82	3.94409e-09	5.4744	47	2	908.378	1815.75	0.279793	60.4148	4776	MS2	11/164	BT549.raw
IQNTGDyYDLYGGEK	Unambiguous	NP_002825.3#PTPN11#5781#tyrosine-protein phosphatase non-receptor type 11 isoform 1|NP_542168.1#PTPN11#5781#tyrosine-protein phosphatase non-receptor type 11 isoform 2	33356177;18375644	Y7(Phospho)	HCD	1	0	T(4): 0.0; Y(7): 99.2; Y(8): 0.8; Y(11): 0.0	3718	282629871	Light	57.2932	210952072	3.68197e+06		102.78	3.98322e-09	0	17	2	908.378	1815.75	0.481479	59.2741	6166	MS2	11/164	HCC1599.raw
LSLEGDHSTPPSAyGSVK	Unambiguous	NP_001129487.1#ANXA2#302#annexin A2 isoform 2|NP_001002858.1#ANXA2#302#annexin A2 isoform 1	209862831;50845388	Y14(Phospho)	HCD	1	0	S(2): 0.0; S(8): 0.0; T(9): 0.0; S(12): 0.0; Y(14): 100.0; S(16): 0.0	1080	2.41e+08	Light	10.5363	235123921	22315548		102.75	6.22993e-09	0	76	2	962.938	1924.87	-0.158155	53.2099	3522	MS2	26/136	HCC1143.raw
LcDFGSASHVADNDITPyLVSR	Unambiguous	NP_003904.3#PRPF4B#8899#serine/threonine-protein kinase PRP4 homolog	89276756	C2(Carbamidomethyl); Y18(Phospho)	HCD	1	0	S(6): 0.0; S(8): 0.0; T(16): 0.9; Y(18): 99.1; S(21): 0.0	3371	3.00369e+08	Light	6.08414	3.00369e+08	4.93692e+07		102.74	5.24659e-09	7.82632	235	2	1259.06	2517.11	-0.41039	69.5716	5975	MS2	16/204	SUM159.raw
SLLEGQEDHyNNLSASK	Unambiguous	NP_002267.2#KRT19#3880#keratin, type I cytoskeletal 19	24234699	Y10(Phospho)	HCD	1	0	S(1): 0.0; Y(10): 100.0; S(14): 0.0; S(16): 0.0	1232	1.04582e+07	Light	100	3.73744e+06	6805.75		102.67	5.12094e-09	19.4457	171	2	992.935	1984.86	-0.583033	53.3799	3755	MS2	10/172	HCC1569.raw
LcDFGSASHVADNDITPyLVSr	Unambiguous	NP_003904.3#PRPF4B#8899#serine/threonine-protein kinase PRP4 homolog	89276756	C2(Carbamidomethyl); Y18(Phospho); R22(Label:13C(6)15N(4))	HCD	1	0	S(6): 0.0; S(8): 0.0; T(16): 0.0; Y(18): 100.0; S(21): 0.0	2271	1.14389e+08	Heavy	7.69123	879796134	1.14389e+08		102.67	6.12134e-09	4.47786	44	2	1264.06	2527.12	-0.782622	69.9315	5405	MS2	15/204	HCC1937.raw
LDycGGSGEPGGVQR	Unambiguous	NP_003019.2#SHB#6461#SH2 domain-containing adapter protein B	106879210	Y3(Phospho); C4(Carbamidomethyl)	HCD	1	0	Y(3): 100.0; S(7): 0.0	1746	1.69485e+08	Light	100	133167924	668549		102.64	3.22073e-09	0.618057	41	2	816.33	1631.65	0.367229	45.0955	3654	MS2	13/116	HCC70.raw
LDycGGSGEPGGVQR	Unambiguous	NP_003019.2#SHB#6461#SH2 domain-containing adapter protein B	106879210	Y3(Phospho); C4(Carbamidomethyl)	HCD	1	0	Y(3): 100.0; S(7): 0.0	584	9.51339e+06	Light	18.1018	7.86536e+06	434508		102.51	3.29335e-09	0	300	2	816.33	1631.65	0.142787	45.2534	2741	MS2	14/116	SUM149.raw
LcDFGSASHVADNDITPyLVSr	Unambiguous	NP_003904.3#PRPF4B#8899#serine/threonine-protein kinase PRP4 homolog	89276756	C2(Carbamidomethyl); Y18(Phospho); R22(Label:13C(6)15N(4))	HCD	1	0	S(6): 0.0; S(8): 0.0; T(16): 1.0; Y(18): 99.0; S(21): 0.0	2506	1.17138e+08	Heavy	8.59275	1006540412	1.17138e+08		102.48	6.39509e-09	2.04975	117	2	1264.06	2527.12	-0.782622	68.5851	5496	MS2	14/204	MCF12A.raw
YIEDEDYyKASVTR	Unambiguous	NP_775266.1#PTK2B#2185#protein-tyrosine kinase 2-beta isoform a|NP_775267.1#PTK2B#2185#protein-tyrosine kinase 2-beta isoform b	27886586;27886588	Y8(Phospho)	HCD	1	0	Y(1): 0.0; Y(7): 0.6; Y(8): 99.4; S(11): 0.0; T(13): 0.0	2123	1.1094e+07	Light	100	4547312	7060.48		102.46	5.10506e-09	2.74087	185	2	916.393	1831.78	0.250048	52.0413	4168	MS2	12/124	MDA-MB-468.raw
LcDFGSASHVADNDITPyLVSr	Unambiguous	NP_003904.3#PRPF4B#8899#serine/threonine-protein kinase PRP4 homolog	89276756	C2(Carbamidomethyl); Y18(Phospho); R22(Label:13C(6)15N(4))	HCD	1	0	S(6): 0.0; S(8): 0.0; T(16): 1.1; Y(18): 98.9; S(21): 0.0	3891	1.24322e+08	Heavy	11.1915	1391352606	1.24322e+08		102.39	6.51746e-09	0	81	2	1264.06	2527.12	-0.589406	71.0694	6861	MS2	16/204	MDA-MB-231.raw
INSDDSNLyLTASK	Unambiguous	NP_114140.4#RAB34#83871#ras-related protein Rab-34 isoform 1|NP_001136096.2#RAB34#83871#ras-related protein Rab-34 isoform 2|NP_001138414.1#RAB34#83871#ras-related protein Rab-34 isoform 4|NP_001138415.1#RAB34#83871#ras-related protein Rab-34 isoform 5|NP_001243205.1#RAB34#83871#ras-related protein Rab-34 isoform 6|NP_001243207.1#RAB34#83871#ras-related protein Rab-34 isoform 7	222144311;222144313;222144317;222144319;372266169;372266173	Y9(Phospho)	HCD	1	0	S(3): 0.0; S(6): 0.0; Y(9): 100.0; T(11): 0.0; S(13): 0.0	1394	729284	Light		729284	6805.75		102.36	5.15719e-09	0	300	2	810.862	1620.72	0.487286	55.8722	4039	MS2	10/152	HCC1569.raw
VLEDDPEATyTTSGGK	Unambiguous	NP_004422.2#EPHA2#1969#ephrin type-A receptor 2 precursor	32967311	Y10(Phospho)	HCD	1	0	T(9): 0.0; Y(10): 99.2; T(11): 0.8; T(12): 0.0; S(13): 0.0	858	2.06885e+07	Light	4.85013	2.04121e+07	4.20856e+06		102.31	4.14474e-09	8.21772	300	2	881.875	1762.74	-0.11657	49.0576	3189	MS2	13/120	HCC1937.raw
AAVPSGASTGIyEALELR	Unambiguous	NP_001966.1#ENO2#2026#gamma-enolase|NP_001967.3#ENO3#2027#beta-enolase isoform 1|NP_001180432.1#ENO3#2027#beta-enolase isoform 2|NP_001419.1#ENO1#2023#alpha-enolase isoform 1	5803011;301897469;301897479;4503571	Y12(Phospho)	HCD	1	0	S(5): 0.0; S(8): 0.0; T(9): 0.0; Y(12): 100.0	2840	3.67506e+06	Light		3.67506e+06	1.80383e+06		102.26	5.42589e-09	19.812	300	2	942.959	1884.91	0.687774	78.7778	6318	MS2	13/136	HCC1937.raw
YTySEWHSFTQPR	Unambiguous	NP_001932.2#DSC3#1825#desmocollin-3 isoform Dsc3a preproprotein|NP_077741.2#DSC3#1825#desmocollin-3 isoform Dsc3b preproprotein|NP_077740.1#DSC2#1824#desmocollin-2 isoform Dsc2a preproprotein|NP_004940.1#DSC2#1824#desmocollin-2 isoform Dsc2b preproprotein	148539846;148539848;13435364;13435366	Y3(Phospho)	HCD	1	0	Y(1): 0.0; T(2): 0.0; Y(3): 100.0; S(4): 0.0; S(8): 0.0; T(10): 0.0	1699	1.62458e+07	Light	100	6.78092e+06	4355.38		102.26	4.30268e-09	20.5961	300	2	891.369	1781.73	-0.600394	61.6375	4454	MS2	11/104	HCC38.raw
AAVPSGASTGIyEALELR	Unambiguous	NP_001966.1#ENO2#2026#gamma-enolase|NP_001967.3#ENO3#2027#beta-enolase isoform 1|NP_001180432.1#ENO3#2027#beta-enolase isoform 2|NP_001419.1#ENO1#2023#alpha-enolase isoform 1	5803011;301897469;301897479;4503571	Y12(Phospho)	HCD	1	0	S(5): 0.0; S(8): 0.0; T(9): 0.0; Y(12): 100.0								102.24	5.39421e-09	9.70742	300	2	942.961	1884.91	1.85348	80.7177	6601	MS2	15/136	HCC1143.raw
ISIGGGScAISGGyGSR	Unambiguous	NP_005546.2#KRT6B#3854#keratin, type II cytoskeletal 6B|NP_005545.1#KRT6A#3853#keratin, type II cytoskeletal 6A|NP_775109.2#KRT6C#286887#keratin, type II cytoskeletal 6C	119703753;5031839;155969697	C8(Carbamidomethyl); Y14(Phospho)	HCD	1	0	S(2): 0.0; S(7): 0.0; S(11): 0.0; Y(14): 98.9; S(16): 1.1	1579	2.07093e+07	Light	100	9693209	2747.51		102.22	4.5974e-09	4.00009	253	2	839.867	1678.73	0.494219	56.085	4102	MS2	11/128	MCF12A.raw
TASDTDSSycIPTAGMSPSR	Unambiguous	NP_997006.1#GAB1#2549#GRB2-associated-binding protein 1 isoform a|NP_002030.2#GAB1#2549#GRB2-associated-binding protein 1 isoform b	46370071;46370073	Y9(Phospho); C10(Carbamidomethyl)	HCD	1	0	T(1): 0.0; S(3): 0.0; T(5): 0.0; S(7): 1.0; S(8): 98.0; Y(9): 1.0; T(13): 0.0; S(17): 0.0; S(19): 0.0	1498	4.20105e+06	Light	100	1414392	6805.75		102.15	4.08999e-09	13.7894	300	2	1092.43	2183.86	-0.81376	57.289	4200	MS2	12/152	HCC1569.raw
LSLEGDHSTPPSAyGSVK	Unambiguous	NP_001129487.1#ANXA2#302#annexin A2 isoform 2|NP_001002858.1#ANXA2#302#annexin A2 isoform 1	209862831;50845388	Y14(Phospho)	HCD	1	0	S(2): 0.0; S(8): 0.0; T(9): 0.0; S(12): 0.0; Y(14): 100.0; S(16): 0.0	1178	70215782	Light	2.74294	65864930	24012562		102.11	7.2068e-09	0	43	2	962.937	1924.87	-1.29967	53.9436	3671	MS2	13/136	HBL100.raw
VLEDDPEATyTTSGGK	Unambiguous	NP_004422.2#EPHA2#1969#ephrin type-A receptor 2 precursor	32967311	Y10(Phospho)	HCD	1	0	T(9): 0.0; Y(10): 99.2; T(11): 0.8; T(12): 0.0; S(13): 0.0	2156	8.5589e+07	Light	8.56517	8.42955e+07	9.84166e+06		102.07	4.40507e-09	1.17341	64	2	881.875	1762.74	0.0219307	48.3645	4108	MS2	13/120	HCC70.raw
FLEDDPSDPTyTSSLGGK	Unambiguous	NP_004434.2#EPHB3#2049#ephrin type-B receptor 3 precursor	17975768	Y11(Phospho)	HCD	1	0	S(7): 0.0; T(10): 0.8; Y(11): 98.4; T(12): 0.8; S(13): 0.0; S(14): 0.0	1764	17732813	Light	100	6148030	4355.38		102	5.51772e-09	0	234	2	1004.92	2008.84	0.0261471	62.6283	4562	MS2	15/136	HCC38.raw
GPVSGTEPEPVySMEAADYR	Unambiguous	NP_612632.1#CTTN#2017#src substrate cortactin isoform b|NP_001171669.1#CTTN#2017#src substrate cortactin isoform c|NP_005222.2#CTTN#2017#src substrate cortactin isoform a	20357556;296080746;20357552	Y12(Phospho)	HCD	1	0	S(4): 0.0; T(6): 0.0; Y(12): 99.1; S(13): 0.9; Y(19): 0.0	3827	222872758	Light	25.5688	191952636	7.5073e+06		101.98	5.46713e-09	0	42	2	1117.97	2234.93	-0.351143	65.6842	6213	MS2	17/152	SUM225.raw
GPVSGTEPEPVySMEAADYR	Unambiguous	NP_612632.1#CTTN#2017#src substrate cortactin isoform b|NP_001171669.1#CTTN#2017#src substrate cortactin isoform c|NP_005222.2#CTTN#2017#src substrate cortactin isoform a	20357556;296080746;20357552	Y12(Phospho)	HCD	1	0	S(4): 0.0; T(6): 0.0; Y(12): 99.1; S(13): 0.9; Y(19): 0.0	2606	88603435	Light	7.10551	85819447	1.20779e+07		101.8	5.20957e-09	0	207	2	1117.96	2234.91	-9.85499	66.4615	5467	MS2	16/152	BT549.raw
APAPAPAESGESLAyWPDR	Unambiguous	NP_612444.2#FAM83F#113828#protein FAM83F	156564372	Y15(Phospho)	HCD	1	0	S(9): 0.0; S(12): 0.0; Y(15): 100.0	3195	8.20228e+06	Light	100	2.89888e+06	7608.33		101.78	6.42835e-09	5.54969	300	2	1032.96	2064.91	0.559832	66.8325	5706	MS2	16/144	SUM190.raw
VLEDDPEATyTTSGGK	Unambiguous	NP_004422.2#EPHA2#1969#ephrin type-A receptor 2 precursor	32967311	Y10(Phospho)	HCD	1	0	T(9): 0.0; Y(10): 99.1; T(11): 0.8; T(12): 0.0; S(13): 0.0	1034	6.11898e+07	Light	9.77325	59890190	6.12797e+06		101.69	4.78076e-09	8.15521	300	2	881.875	1762.74	-0.11657	48.8568	3307	MS2	13/120	MCF12A.raw
NQGGyGGSSSSSSYGSGR	Unambiguous	NP_002127.1#HNRNPA1#3178#heterogeneous nuclear ribonucleoprotein A1 isoform a|NP_112420.1#HNRNPA1#3178#heterogeneous nuclear ribonucleoprotein A1 isoform b	4504445;14043070	Y5(Phospho)	HCD	1	0	Y(5): 100.0; S(8): 0.0; S(9): 0.0; S(10): 0.0; S(11): 0.0; S(12): 0.0; S(13): 0.0; Y(14): 0.0; S(16): 0.0	570	687062	Light		330582	27141.8		101.67	3.02262e-09	6.75255	300	2	887.837	1774.67	0.59491	35.8125	2285	MS2	14/204	HS578T.raw
NEEENIySVPHDSTQGK	Unambiguous	NP_004482.4#ARHGAP35#2909#rho GTPase-activating protein 35	150417981	Y7(Phospho)	HCD	1	0	Y(7): 100.0; S(8): 0.0; S(13): 0.0; T(14): 0.0	1176	2.65427e+08	Light	15.0645	257863362	1.71172e+07		101.63	5.82634e-09	0	135	2	1013.92	2026.84	-0.479568	48.1751	3343	MS2	14/192	BT549.raw
LcDFGSASHVADNDITPyLVSr	Unambiguous	NP_003904.3#PRPF4B#8899#serine/threonine-protein kinase PRP4 homolog	89276756	C2(Carbamidomethyl); Y18(Phospho); R22(Label:13C(6)15N(4))	HCD	1	0	S(6): 0.0; S(8): 0.0; T(16): 0.0; Y(18): 100.0; S(21): 0.0	2894	247161239	Heavy	8.28353	2047368244	247161239		101.63	7.70547e-09	11.7253	22	2	1264.06	2527.11	-2.13514	70.2336	5928	MS2	15/204	BT549.raw
SLEATDSAFDNPDyWHSR	Unambiguous	NP_001973.2#ERBB3#2065#receptor tyrosine-protein kinase erbB-3 isoform 1 precursor	54792100	Y14(Phospho)	HCD	1	0	S(1): 0.0; T(5): 0.0; S(7): 0.0; Y(14): 100.0; S(17): 0.0	3737	3.35903e+07	Light	100	10238881	4750.54		101.57	5.48245e-09	0	294	2	1095.94	2190.88	2.68363	64.7694	6102	MS2	14/164	SUM225.raw
TVQPVAMGPDGLPVDASSVSNNyIQTLGR	Unambiguous	NP_001078927.1#CTNND1#1500#catenin delta-1 isoform 1ABC|NP_001078928.1#CTNND1#1500#catenin delta-1 isoform 1AB|NP_001322.1#CTNND1#1500#catenin delta-1 isoform 1B|NP_001078929.1#CTNND1#1500#catenin delta-1 isoform 1A|NP_001078932.1#CTNND1#1500#catenin delta-1 isoform 3ABC|NP_001078933.1#CTNND1#1500#catenin delta-1 isoform 3AB|NP_001078934.1#CTNND1#1500#catenin delta-1 isoform 3B|NP_001078935.1#CTN…	146231940;146231962;10835010;146231938;146231970;146231991;146231946;146231977;146231994;332688208;332634644;332688210;332688212;332688214;332688222	Y23(Phospho)	HCD	1	0	T(1): 0.0; S(17): 0.0; S(18): 0.0; S(20): 0.0; Y(23): 100.0; T(26): 0.0	4907	4.07264e+07	Light	100	7.66592e+06	4750.54		101.56	6.27362e-09	0	108	3	1022.83	3066.46	0.526964	76.9113	7622	MS2	24/328	SUM225.raw
GPVSGTEPEPVYSMEAADyR	Unambiguous	NP_612632.1#CTTN#2017#src substrate cortactin isoform b|NP_001171669.1#CTTN#2017#src substrate cortactin isoform c|NP_005222.2#CTTN#2017#src substrate cortactin isoform a	20357556;296080746;20357552	Y19(Phospho)	HCD	1	0	S(4): 0.0; T(6): 0.0; Y(12): 0.0; S(13): 0.0; Y(19): 100.0	1915	7.41907e+06	Light	100	2.38895e+06	529.517		101.54	6.09915e-09	11.6169	300	2	1117.97	2234.94	1.83362	65.3671	4888	MS2	16/152	HCC1143.raw
AAVPSGASTGIyEALELR	Unambiguous	NP_001966.1#ENO2#2026#gamma-enolase|NP_001967.3#ENO3#2027#beta-enolase isoform 1|NP_001180432.1#ENO3#2027#beta-enolase isoform 2|NP_001419.1#ENO1#2023#alpha-enolase isoform 1	5803011;301897469;301897479;4503571	Y12(Phospho)	HCD	1	0	S(5): 0.0; S(8): 0.0; T(9): 0.0; Y(12): 100.0	2816	56746839	Light	10.7792	45927066	4.2607e+06		101.53	6.41905e-09	10.7408	92	2	942.959	1884.91	0.0401554	79.0434	6421	MS2	13/136	HCC1143.raw
FLEENSSDPTyTSSLGGK	Unambiguous	NP_004435.3#EPHB4#2050#ephrin type-B receptor 4 precursor	32528301	Y11(Phospho)	HCD	1	0	S(6): 0.0; S(7): 0.0; T(10): 0.7; Y(11): 99.3; T(12): 0.0; S(13): 0.0; S(14): 0.0	2439	9.34129e+06	Light		3.09979e+06	113262		101.49	5.91078e-09	0	168	2	1006.43	2011.85	0.559392	58.5193	4757	MS2	15/188	SUM159.raw
AAVPSGASTGIyEALELR	Unambiguous	NP_001966.1#ENO2#2026#gamma-enolase|NP_001967.3#ENO3#2027#beta-enolase isoform 1|NP_001180432.1#ENO3#2027#beta-enolase isoform 2|NP_001419.1#ENO1#2023#alpha-enolase isoform 1	5803011;301897469;301897479;4503571	Y12(Phospho)	HCD	1	0	S(5): 0.0; S(8): 0.0; T(9): 0.0; Y(12): 100.0	3595	22697460	Light		22697460	6802.46		101.48	6.55028e-09	15.6636	108	2	942.959	1884.91	0.493488	80.0077	7054	MS2	13/136	BT549.raw
GQyHTLQAGFSSR	Unambiguous	NP_009114.1#PKP3#11187#plakophilin-3	6005830	Y3(Phospho)	HCD	1	0	Y(3): 50.0; T(5): 50.0; S(11): 0.0; S(12): 0.0	2035	8.72461e+07	Light	100	41014944	4750.54		101.4	4.9805e-09	6.92121	91	2	766.338	1531.67	0.172852	48.6609	3961	MS2	11/140	SUM225.raw
GSHQISLDNPDyQQDFFPK	Unambiguous	NP_005219.2#EGFR#1956#epidermal growth factor receptor isoform a precursor	29725609	Y12(Phospho)	HCD	1	0	S(2): 0.0; S(6): 0.0; Y(12): 100.0	2355	6.89473e+07	Light	100	19833602	6501.94		101.38	7.46338e-09	7.34092	78	2	1158.5	2316	0.0758253	68.6794	5503	MS2	15/204	HCC1187_pSTY_SQ.raw
TALLNyENLPSLPPVWEAR	Unambiguous	NP_001265280.1#FRS2#10818#fibroblast growth factor receptor substrate 2	507834061	Y6(Phospho)	HCD	1	0	T(1): 0.0; Y(6): 100.0; S(11): 0.0	3581	6.56082e+06	Light	100	2.6077e+06	529.517		101.33	5.50315e-09	0	300	2	1132.06	2263.12	0.782584	91.6257	7682	MS2	11/200	HCC1143.raw
GSHQISLDNPDyQQDFFPK	Unambiguous	NP_005219.2#EGFR#1956#epidermal growth factor receptor isoform a precursor	29725609	Y12(Phospho)	HCD	1	0	S(2): 0.0; S(6): 0.0; Y(12): 100.0	3349	2.36569e+08	Light	100	65574468	3026.2		101.28	7.75638e-09	8.27762	58	2	1158.5	2316	-0.556664	69.3777	6157	MS2	15/204	BT20.raw
GSHQISLDNPDyQQDFFPK	Unambiguous	NP_005219.2#EGFR#1956#epidermal growth factor receptor isoform a precursor	29725609	Y12(Phospho)	HCD	1	0	S(2): 0.0; S(6): 0.0; Y(12): 100.0	994	4.94298e+07	Light	100	13933851	3426.42		101.26	7.63881e-09	20.3656	90	2	1158.5	2316	0.286655	68.9709	4418	MS2	15/204	HCC1569_2ND.raw
KLSLGQyDNDAGGQLPFSK	Unambiguous	NP_073585.8#TNS3#64759#tensin-3	65288071	Y7(Phospho)	HCD	1	0	S(3): 0.0; Y(7): 100.0; S(18): 0.0	2531	2.43601e+07	Light	15.2557	1.70837e+07	1.11982e+06		101.25	7.16524e-09	14.8595	142	2	1059.49	2117.97	-9.28321	65.6394	5374	MS2	16/216	BT549.raw
GLLPSQYGQEVyDTPPMAVK	Unambiguous	NP_001164185.1#BCAR1#9564#breast cancer anti-estrogen resistance protein 1 isoform 1|NP_001164186.1#BCAR1#9564#breast cancer anti-estrogen resistance protein 1 isoform 2|NP_001164187.1#BCAR1#9564#breast cancer anti-estrogen resistance protein 1 isoform 3|NP_001164188.1#BCAR1#9564#breast cancer anti-estrogen resistance protein 1 isoform 4|NP_001164189.1#BCAR1#9564#breast cancer anti-estrogen resis…	282398112;282398114;282398116;282398118;282398120;44662836;282398123;282398125;282398127	Y12(Phospho)	HCD	1	0	S(5): 0.0; Y(7): 0.0; Y(12): 100.0; T(14): 0.0	1255	1.37384e+07	Light	19.6131	1.30342e+07	664565		101.22	7.12807e-09	23.2944	300	2	1137.03	2273.05	-1.33133	73.8632	4854	MS2	14/208	HCC1569_2ND.raw
THAVSVSETDDyAEIIDEEDTYTMPSTR	Unambiguous	NP_005598.3#PTK2#5747#focal adhesion kinase 1 isoform b|NP_722560.1#PTK2#5747#focal adhesion kinase 1 isoform a|NP_001186578.1#PTK2#5747#focal adhesion kinase 1 isoform c	27886593;24476013;313851044	Y12(Phospho)	HCD	1	0	T(1): 0.0; S(5): 0.0; S(7): 0.0; T(9): 1.1; Y(12): 98.9; T(21): 0.0; Y(22): 0.0; T(23): 0.0; S(26): 0.0; T(27): 0.0								101.18	7.67795e-09	0	96	3	1085.79	3255.36	-0.0283077	80.5166	7522	MS2	16/216	BT20.raw
LcDFGSASHVADNDITPyLVSR	Unambiguous	NP_003904.3#PRPF4B#8899#serine/threonine-protein kinase PRP4 homolog	89276756	C2(Carbamidomethyl); Y18(Phospho)	HCD	1	0	S(6): 0.0; S(8): 0.0; T(16): 0.9; Y(18): 99.1; S(21): 0.0	3630	1546079918	Light	8.08964	1546079918	191118596		101.18	7.5141e-09	2.38312	18	2	1259.06	2517.11	-0.41039	69.6148	6391	MS2	26/204	HS578T.raw
LDycGGSGEPGGVQR	Unambiguous	NP_003019.2#SHB#6461#SH2 domain-containing adapter protein B	106879210	Y3(Phospho); C4(Carbamidomethyl)	HCD	1	0	Y(3): 100.0; S(7): 0.0	962	2.59204e+07	Light		12489497	511792		101.1	4.55657e-09	0	296	2	816.33	1631.65	0.217601	45.4857	3061	MS2	13/116	BT549.raw
GSVADyGNLMENQDLLGSPTPPPPPPHQR	Unambiguous	NP_001371.1#DOCK1#1793#dedicator of cytokinesis protein 1	4503355	Y6(Phospho)	HCD	1	0	S(2): 0.0; Y(6): 100.0; S(18): 0.0; T(20): 0.0	2667	2.22925e+07	Light		3.76857e+06	164646		101.08	8.55084e-09	4.38762	83	3	1055.49	3164.45	0.523144	69.2213	5650	MS2	19/308	MDA-MB-435.raw
DKVTIADDySDPFDAK	Unambiguous	NP_003019.2#SHB#6461#SH2 domain-containing adapter protein B	106879210	Y9(Phospho)	HCD	1	0	T(4): 0.0; Y(9): 100.0; S(10): 0.0	2058	7.99218e+07	Light	16.719	60835248	3.63869e+06		100.97	6.92257e-09	3.89723	205	2	940.404	1879.8	0.735588	63.0844	4879	MS2	14/176	MCF12A.raw
SMGYDDLDYGMMSDYGtAR	Unambiguous	NP_001078927.1#CTNND1#1500#catenin delta-1 isoform 1ABC|NP_001078928.1#CTNND1#1500#catenin delta-1 isoform 1AB|NP_001322.1#CTNND1#1500#catenin delta-1 isoform 1B|NP_001078929.1#CTNND1#1500#catenin delta-1 isoform 1A|NP_001078932.1#CTNND1#1500#catenin delta-1 isoform 3ABC|NP_001078933.1#CTNND1#1500#catenin delta-1 isoform 3AB|NP_001078934.1#CTNND1#1500#catenin delta-1 isoform 3B|NP_001078935.1#CTN…	146231940;146231962;10835010;146231938;146231970;146231991;146231946;146231977;146231994;332688208;332634644;332688210;332688212;332688214;332688222	T17(Phospho)	HCD	1	0	S(1): 0.0; Y(4): 0.0; Y(9): 0.0; S(13): 1.2; Y(15): 98.8; T(17): 0.0	2872	7.05516e+06	Light	100	2140969	2747.51		100.96	3.27485e-09	16.2183	300	2	1114.4	2227.8	-0.14859	74.5842	6102	MS2	11/144	MCF12A.raw
VLEDDPEATyTTSGGK	Unambiguous	NP_004422.2#EPHA2#1969#ephrin type-A receptor 2 precursor	32967311	Y10(Phospho)	HCD	1	0	T(9): 0.0; Y(10): 99.2; T(11): 0.8; T(12): 0.0; S(13): 0.0	1533	2.21023e+07	Light	5.92048	2.04122e+07	3.44773e+06		100.93	5.72733e-09	19.6935	214	2	881.875	1762.74	0.0219307	49.027	3632	MS2	13/120	BT20.raw
SSGPYGGGGQyFAKPR	Unambiguous	NP_002127.1#HNRNPA1#3178#heterogeneous nuclear ribonucleoprotein A1 isoform a|NP_112420.1#HNRNPA1#3178#heterogeneous nuclear ribonucleoprotein A1 isoform b	4504445;14043070	Y11(Phospho)	HCD	1	0	S(1): 0.0; S(2): 0.0; Y(5): 0.0; Y(11): 100.0		1.96026e+06						100.9	6.63676e-09	0	300	2	854.878	1708.75	6.0534e-05	50.0123	3195	MS2	12/144	HCC1143.raw
LcDFGSASHVADNDITPyLVSr	Unambiguous	NP_003904.3#PRPF4B#8899#serine/threonine-protein kinase PRP4 homolog	89276756	C2(Carbamidomethyl); Y18(Phospho); R22(Label:13C(6)15N(4))	HCD	1	0	S(6): 0.0; S(8): 0.0; T(16): 0.8; Y(18): 99.2; S(21): 0.0	3630	191118596	Heavy	8.08964	1546079918	191118596		100.89	9.308e-09	4.14824	54	2	1264.06	2527.12	-0.00975592	69.6716	6399	MS2	21/204	HS578T.raw
GPVSGTEPEPVySMEAADYr	Unambiguous	NP_612632.1#CTTN#2017#src substrate cortactin isoform b|NP_001171669.1#CTTN#2017#src substrate cortactin isoform c|NP_005222.2#CTTN#2017#src substrate cortactin isoform a	20357556;296080746;20357552	Y12(Phospho); R20(Label:13C(6)15N(4))	HCD	1	0	S(4): 0.0; T(6): 0.0; Y(12): 99.1; S(13): 0.9; Y(19): 0.0	2064	1.0544e+07	Heavy	0.560287	5.90769e+06	1.0544e+07		100.86	7.53903e-09	16.1668	300	2	1122.97	2244.94	-1.9667	67.0074	5066	MS2	17/152	HBL100.raw
LYPELSQyMGLSLNEEEIR	Unambiguous	NP_005616.2#SDCBP#6386#syntenin-1 isoform 1|NP_001007069.1#SDCBP#6386#syntenin-1 isoform 2|NP_001007070.1#SDCBP#6386#syntenin-1 isoform 3	56243522;55749504;55749515	Y8(Phospho)	HCD	1	0	Y(2): 0.0; S(6): 0.0; Y(8): 100.0; S(12): 0.0	5209	5.97247e+06	Light	100	1.80631e+06	2309.93		100.85	8.73633e-09	0	300	2	1182.54	2364.08	-1.4191	85.7419	8767	MS2	16/192	MDA-MB-231.raw
NEEENIySVPHDSTQGK	Unambiguous	NP_004482.4#ARHGAP35#2909#rho GTPase-activating protein 35	150417981	Y7(Phospho)	HCD	1	0	Y(7): 100.0; S(8): 0.0; S(13): 0.0; T(14): 0.0	1569	1.69355e+08	Light	13.144	164532808	1.25177e+07		100.77	6.93893e-09	0.448892	28	2	1013.92	2026.84	0.484063	47.6978	3554	MS2	14/192	HS578T.raw
NLSEGNNANYTEyVATR	Unambiguous	NP_003150.1#CDKL5#6792#cyclin-dependent kinase-like 5	4507281	Y13(Phospho)	HCD	1	0	S(3): 0.0; Y(10): 0.0; T(11): 0.0; Y(13): 100.0; T(16): 0.0	2220	5.43346e+06	Light	100	2.07116e+06	3408.63		100.77	6.58298e-09	0	300	2	998.426	1995.85	0.533249	55.9818	4463	MS2	11/192	SUM159.raw
LSLEGDHSTPPSAyGSVK	Unambiguous	NP_001129487.1#ANXA2#302#annexin A2 isoform 2|NP_001002858.1#ANXA2#302#annexin A2 isoform 1	209862831;50845388	Y14(Phospho)	HCD	1	0	S(2): 0.0; S(8): 0.0; T(9): 0.0; S(12): 0.0; Y(14): 100.0; S(16): 0.0	1110	1.39808e+08	Light	10.7331	127610430	1.18894e+07		100.72	9.95492e-09	0	27	2	962.938	1924.87	-0.221573	53.3115	3621	MS2	13/136	HCC1937.raw
SVSPTTEMVSNESVDyR	Unambiguous	NP_001120972.1#MET#4233#hepatocyte growth factor receptor isoform a precursor|NP_000236.2#MET#4233#hepatocyte growth factor receptor isoform b precursor	188595716;42741655	Y16(Phospho)	HCD	1	0	S(1): 0.0; S(3): 0.0; T(5): 0.0; T(6): 0.0; S(10): 0.0; S(13): 0.0; Y(16): 100.0	1435	2.77747e+07	Light	100	10142833	962.452		100.72	6.90914e-09	14.958	83	2	990.917	1980.83	0.26109	58.0847	4060	MS2	11/152	SUM149.raw
WKLEDYFETDSSySDANNFIR	Unambiguous	NP_002022.1#FRK#2444#tyrosine-protein kinase FRK	4503787	Y13(Phospho)	HCD	1	0	Y(6): 0.0; T(9): 0.0; S(11): 0.0; S(12): 0.8; Y(13): 98.4; S(14): 0.8		219447						100.67	8.29184e-09	15.1621	300	3	894.047	2680.13	0.772147	87.9087	7208	MS2	11/236	HCC1937.raw
SVSPTTEMVSNESVDyR	Unambiguous	NP_001120972.1#MET#4233#hepatocyte growth factor receptor isoform a precursor|NP_000236.2#MET#4233#hepatocyte growth factor receptor isoform b precursor	188595716;42741655	Y16(Phospho)	HCD	1	0	S(1): 0.0; S(3): 0.0; T(5): 0.0; T(6): 0.0; S(10): 0.0; S(13): 0.0; Y(16): 100.0	1684	1.18007e+08	Light		43400216	392563		100.66	6.95801e-09	10.9249	53	2	990.917	1980.83	0.0762121	57.3992	4245	MS2	11/152	MCF12A.raw
LcDFGSASHVADNDITPyLVSR	Unambiguous	NP_003904.3#PRPF4B#8899#serine/threonine-protein kinase PRP4 homolog	89276756	C2(Carbamidomethyl); Y18(Phospho)	HCD	1	0	S(6): 0.0; S(8): 0.0; T(16): 0.9; Y(18): 99.1; S(21): 0.0	4201	388063316	Light	8.26071	380439282	4.60541e+07		100.56	8.74188e-09	0	66	2	1259.06	2517.11	-0.313398	69.2909	6687	MS2	15/204	SUM225.raw
EIEDAEKySFMATVTK	Unambiguous	NP_006612.2#AHCYL1#10768#putative adenosylhomocysteinase 2 isoform a	21361647	Y8(Phospho)	HCD	1	0	Y(8): 100.0; S(9): 0.0; T(13): 0.0; T(15): 0.0	3129	8030475	Light	100	3008532	7608.33		100.55	8.35234e-09	22.6772	269	2	971.433	1941.86	1.78585	66.1125	5618	MS2	12/156	SUM190.raw
VLEDDPEATyTTSGGKIPIR	Unambiguous	NP_004422.2#EPHA2#1969#ephrin type-A receptor 2 precursor	32967311	Y10(Phospho)	HCD	1	0	T(9): 0.9; Y(10): 98.3; T(11): 0.9; T(12): 0.0; S(13): 0.0	1709	4.33695e+07	Light	13.5754	41872341	3.08443e+06		100.54	9.02066e-09	0	47	2	1121.54	2242.06	-0.0954469	57.747	4287	MS2	11/168	MCF12A.raw
YVDSEGHLyTVPIR	Unambiguous	NP_001744.2#CAV1#857#caveolin-1 isoform alpha	15451856	Y9(Phospho)	HCD	1	0	Y(1): 0.0; S(4): 0.0; Y(9): 100.0; T(10): 0.0	2441	2.14548e+08	Light	2.7726	2.14548e+08	7.73814e+07		100.53	8.90426e-09	0	32	2	864.903	1728.8	-0.0464862	58.4377	4934	MS2	11/104	HCC1395.raw
IQNTGDyYDLYGGEK	Unambiguous	NP_002825.3#PTPN11#5781#tyrosine-protein phosphatase non-receptor type 11 isoform 1|NP_542168.1#PTPN11#5781#tyrosine-protein phosphatase non-receptor type 11 isoform 2	33356177;18375644	Y7(Phospho)	HCD	1	0	T(4): 0.0; Y(7): 99.2; Y(8): 0.8; Y(11): 0.0	404	2.07346e+07	Light	100	8.23993e+06	3234.74		100.47	6.77559e-09	15.4986	300	2	908.378	1815.75	0.279793	60.4406	3467	MS2	10/164	MCF10A.raw
LcDFGSASHVADNDITPyLVSr	Unambiguous	NP_003904.3#PRPF4B#8899#serine/threonine-protein kinase PRP4 homolog	89276756	C2(Carbamidomethyl); Y18(Phospho); R22(Label:13C(6)15N(4))	HCD	1	0	S(6): 0.0; S(8): 0.0; T(16): 0.0; Y(18): 100.0; S(21): 0.0	3470	3.16735e+08	Heavy	5.86384	1857287000	3.16735e+08		100.44	1.03423e-08	0	277	2	1264.06	2527.12	-0.396189	70.2671	6449	MS2	15/204	HCC1395.raw
LcDFGSASHVADNDITPyLVSR	Unambiguous	NP_003904.3#PRPF4B#8899#serine/threonine-protein kinase PRP4 homolog	89276756	C2(Carbamidomethyl); Y18(Phospho)	HCD	1	0	S(6): 0.0; S(8): 0.0; T(16): 1.0; Y(18): 99.0; S(21): 0.0	3891	1391352606	Light	11.1915	1391352606	1.24322e+08		100.42	8.91026e-09	2.37644	90	2	1259.06	2517.11	-0.701368	70.8851	6836	MS2	17/204	MDA-MB-231.raw
NLSEGNNANYTEyVATR	Unambiguous	NP_003150.1#CDKL5#6792#cyclin-dependent kinase-like 5	4507281	Y13(Phospho)	HCD	1	0	S(3): 0.0; Y(10): 0.0; T(11): 0.0; Y(13): 100.0; T(16): 0.0	1173	2.00097e+07	Light	100	7.22484e+06	1380.94		100.41	7.22926e-09	0	300	2	998.427	1995.85	1.08371	55.9741	3858	MS2	11/192	MDA-MB-157.raw
ALNGAEPNyHSLPSAR	Unambiguous	NP_060377.1#LAMTOR1#55004#ragulator complex protein LAMTOR1	8923579	Y9(Phospho)	HCD	1	0	Y(9): 100.0; S(11): 0.0; S(14): 0.0	1878	9.06077e+06	Light	19.6301	7133851	363414		100.4	7.67457e-09	0	171	2	888.907	1776.81	0.557413	52.2084	3991	MS2	10/172	SUM190.raw
RSDSASSEPVGIyQGFEK	Unambiguous	NP_006245.2#PRKCD#5580#protein kinase C delta type	31377782	Y13(Phospho)	HCD	1	0	S(2): 0.0; S(4): 0.0; S(6): 0.0; S(7): 0.0; Y(13): 100.0	1409	1.67955e+07	Light	100	5851202	6805.75		100.39	8.70693e-09	31.1674	300	2	1018.95	2036.9	0.715945	56.1363	4068	MS2	13/204	HCC1569.raw
LSLEGDHSTPPSAyGSVK	Unambiguous	NP_001129487.1#ANXA2#302#annexin A2 isoform 2|NP_001002858.1#ANXA2#302#annexin A2 isoform 1	209862831;50845388	Y14(Phospho)	HCD	1	0	S(2): 0.0; S(8): 0.0; T(9): 0.0; S(12): 0.0; Y(14): 100.0; S(16): 0.0	2444	9.28769e+07	Light	19.6758	83933746	4.26584e+06		100.39	1.07408e-08	0	91	2	962.938	1924.87	0.0955148	52.4429	4462	MS2	14/136	SUM225.raw
LSLEGDHSTPPSAyGSVK	Unambiguous	NP_001129487.1#ANXA2#302#annexin A2 isoform 2|NP_001002858.1#ANXA2#302#annexin A2 isoform 1	209862831;50845388	Y14(Phospho)	HCD	1	0	S(2): 0.0; S(8): 0.0; T(9): 0.0; S(12): 0.0; Y(14): 100.0; S(16): 0.0	1184	2.6767e+08	Light	12.6842	261912502	2.06488e+07		100.37	1.07812e-08	2.94721	136	2	962.938	1924.87	0.22235	52.7805	3653	MS2	14/136	HCC1187_pSTY_SQ.raw
GSHQISLDNPDyQQDFFPK	Unambiguous	NP_005219.2#EGFR#1956#epidermal growth factor receptor isoform a precursor	29725609	Y12(Phospho)	HCD	1	0	S(2): 0.0; S(6): 0.0; Y(12): 100.0	2181	5.46985e+07	Light		16449100	405162		100.22	9.71043e-09	19.4065	184	2	1158.5	2315.99	-1.5054	69.0735	5312	MS2	17/204	HCC1143.raw
WKLEDYFETDSSySDANNFIR	Unambiguous	NP_002022.1#FRK#2444#tyrosine-protein kinase FRK	4503787	Y13(Phospho)	HCD	1	0	Y(6): 0.0; T(9): 0.0; S(11): 0.0; S(12): 0.0; Y(13): 99.2; S(14): 0.8								100.22	9.18284e-09	30.3853	300	3	894.047	2680.13	0.703827	89.4438	7549	MS2	11/236	MCF12A.raw
LcDFGSASHVADNDITPyLVSr	Unambiguous	NP_003904.3#PRPF4B#8899#serine/threonine-protein kinase PRP4 homolog	89276756	C2(Carbamidomethyl); Y18(Phospho); R22(Label:13C(6)15N(4))	HCD	1	0	S(6): 0.0; S(8): 0.0; T(16): 1.1; Y(18): 98.9; S(21): 0.0	5235	2.17483e+08	Heavy	11.8459	2576274076	2.17483e+08		100.19	1.08402e-08	3.14106	7	2	1264.06	2527.12	0.859718	69.0003	8062	MS2	14/204	HCC1806.raw
MDTcSSNLNNSIyK	Unambiguous	NP_001983.2#F2R#2149#proteinase-activated receptor 1 precursor	166362740	C4(Carbamidomethyl); Y13(Phospho)	HCD	1	0	T(3): 0.0; S(5): 0.0; S(6): 0.0; S(11): 0.0; Y(13): 100.0	851	897168	Light	100	410450	1380.94		100.18	5.45419e-09	16.7934	300	2	863.844	1726.68	0.0322658	51.1527	3362	MS2	10/132	MDA-MB-157.raw
HSVNNPYSQFQDEySLDEVMASK	Unambiguous	NP_002970.2#SCP2#6342#non-specific lipid-transfer protein isoform 1 proprotein|NP_001180528.1#SCP2#6342#non-specific lipid-transfer protein isoform 7 proprotein|NP_001180529.1#SCP2#6342#non-specific lipid-transfer protein isoform 6 proprotein|NP_001007099.1#SCP2#6342#non-specific lipid-transfer protein isoform 2|NP_001180546.1#SCP2#6342#non-specific lipid-transfer protein isoform 8 proprotein	19923233;302344760;302344762;55956775;302344767	Y14(Phospho)	HCD	1	0	S(2): 0.0; Y(7): 0.0; S(8): 0.0; Y(14): 100.0; S(15): 0.0; S(22): 0.0	3731	2.14421e+07	Light	100	4585851	3026.2		100.15	9.36586e-09	3.62397	78	3	923.39	2768.16	0.56746	73.5833	6679	MS2	15/252	BT20.raw
LcDFGSASHVADNDITPyLVSR	Unambiguous	NP_003904.3#PRPF4B#8899#serine/threonine-protein kinase PRP4 homolog	89276756	C2(Carbamidomethyl); Y18(Phospho)	HCD	1	0	S(6): 0.0; S(8): 0.0; T(16): 0.9; Y(18): 99.1; S(21): 0.0	727	3.70293e+07	Light	5.98751	3.59145e+07	5.99824e+06		100.14	9.6731e-09	6.05547	117	2	1259.06	2517.11	-0.119413	70.5216	4246	MS2	15/204	MCF10A.raw
RSDSASSEPVGIyQGFEK	Unambiguous	NP_006245.2#PRKCD#5580#protein kinase C delta type	31377782	Y13(Phospho)	HCD	1	0	S(2): 0.0; S(4): 0.0; S(6): 0.0; S(7): 0.0; Y(13): 100.0	1446	2.97724e+07	Light	100	11016078	6501.94		100.12	9.27028e-09	8.04943	185	2	1018.95	2036.9	0.416297	56.5328	4087	MS2	13/204	HCC1187_pSTY_SQ.raw
WKLEDYFETDSSySDANNFIR	Unambiguous	NP_002022.1#FRK#2444#tyrosine-protein kinase FRK	4503787	Y13(Phospho)	HCD	1	0	Y(6): 0.0; T(9): 0.0; S(11): 0.0; S(12): 0.0; Y(13): 99.1; S(14): 0.9	3512	1.60432e+06	Light		1.60432e+06	6805.75		100.12	9.45024e-09	12.1411	187	3	894.046	2680.12	-0.389289	86.8957	7480	MS2	11/236	HCC1569.raw
NQGGYGGSSSSSSYGsGR	Unambiguous	NP_002127.1#HNRNPA1#3178#heterogeneous nuclear ribonucleoprotein A1 isoform a|NP_112420.1#HNRNPA1#3178#heterogeneous nuclear ribonucleoprotein A1 isoform b	4504445;14043070	S16(Phospho)	HCD	1	0	Y(5): 0.0; S(8): 0.0; S(9): 0.0; S(10): 0.0; S(11): 0.0; S(12): 0.0; S(13): 1.1; Y(14): 97.8; S(16): 1.1	249	759217	Light	63.6425	348643	5478.14		100.11	4.31433e-09	11.2658	300	2	887.837	1774.67	0.388555	34.3891	2029	MS2	12/204	MDA-MB-435.raw
NGNGGPGPyVGQAGTATLPR	Unambiguous	NP_001078927.1#CTNND1#1500#catenin delta-1 isoform 1ABC|NP_001078928.1#CTNND1#1500#catenin delta-1 isoform 1AB|NP_001322.1#CTNND1#1500#catenin delta-1 isoform 1B|NP_001078929.1#CTNND1#1500#catenin delta-1 isoform 1A|NP_001078932.1#CTNND1#1500#catenin delta-1 isoform 3ABC|NP_001078933.1#CTNND1#1500#catenin delta-1 isoform 3AB|NP_001078934.1#CTNND1#1500#catenin delta-1 isoform 3B|NP_001078935.1#CTN…	146231940;146231962;10835010;146231938;146231970;146231991;146231946;146231977;146231994;332688208;332634644;332688210;332688212;332688214;332688222	Y9(Phospho)	HCD	1	0	Y(9): 100.0; T(15): 0.0; T(17): 0.0	2286	6.3761e+06	Light	100	2.47845e+06	7608.33		100.07	9.2989e-09	8.3889	300	2	982.455	1963.9	0.0606185	56.7871	4527	MS2	17/228	SUM190.raw
AAVPSGASTGIyEALELR	Unambiguous	NP_001966.1#ENO2#2026#gamma-enolase|NP_001967.3#ENO3#2027#beta-enolase isoform 1|NP_001180432.1#ENO3#2027#beta-enolase isoform 2|NP_001419.1#ENO1#2023#alpha-enolase isoform 1	5803011;301897469;301897479;4503571	Y12(Phospho)	HCD	1	0	S(5): 0.0; S(8): 0.0; T(9): 0.0; Y(12): 100.0	2812	3.41622e+07	Light	4.84143	3.23813e+07	6.68837e+06		99.97	9.17818e-09	0	104	2	942.959	1884.91	0.169679	79.3475	6395	MS2	15/136	HBL100.raw
NEEENIySVPHDSTQGK	Unambiguous	NP_004482.4#ARHGAP35#2909#rho GTPase-activating protein 35	150417981	Y7(Phospho)	HCD	1	0	Y(7): 100.0; S(8): 0.0; S(13): 0.0; T(14): 0.0	2191	6.45276e+07	Light	3.51302	6.45276e+07	1.83681e+07		99.96	8.54837e-09	0	38	2	1013.92	2026.84	-0.359114	47.2501	4237	MS2	14/192	HCC1954.raw
SMGYDDLDyGMMSDYGTAR	Unambiguous	NP_001078927.1#CTNND1#1500#catenin delta-1 isoform 1ABC|NP_001078928.1#CTNND1#1500#catenin delta-1 isoform 1AB|NP_001322.1#CTNND1#1500#catenin delta-1 isoform 1B|NP_001078929.1#CTNND1#1500#catenin delta-1 isoform 1A|NP_001078932.1#CTNND1#1500#catenin delta-1 isoform 3ABC|NP_001078933.1#CTNND1#1500#catenin delta-1 isoform 3AB|NP_001078934.1#CTNND1#1500#catenin delta-1 isoform 3B|NP_001078935.1#CTN…	146231940;146231962;10835010;146231938;146231970;146231991;146231946;146231977;146231994;332688208;332634644;332688210;332688212;332688214;332688222	Y9(Phospho)	HCD	1	0	S(1): 0.0; Y(4): 100.0; Y(9): 0.0; S(13): 0.0; Y(15): 0.0; T(17): 0.0	4652	3.3391e+07	Light	100	10437116	4750.54		99.91	4.19606e-09	1.83954	110	2	1114.4	2227.8	0.180174	74.0538	7285	MS2	12/144	SUM225.raw
GPVSGTEPEPVySMEAADYR	Unambiguous	NP_612632.1#CTTN#2017#src substrate cortactin isoform b|NP_001171669.1#CTTN#2017#src substrate cortactin isoform c|NP_005222.2#CTTN#2017#src substrate cortactin isoform a	20357556;296080746;20357552	Y12(Phospho)	HCD	1	0	S(4): 0.0; T(6): 0.0; Y(12): 99.1; S(13): 0.9; Y(19): 0.0	3519	2.06498e+08	Light	21.5732	176853696	8.19783e+06		99.9	8.7645e-09	0	68	2	1117.97	2234.93	-0.460381	66.969	6289	MS2	17/152	MDA-MB-231.raw
AGKGESAGyMEPYEAQR	Unambiguous	NP_003019.2#SHB#6461#SH2 domain-containing adapter protein B	106879210	Y9(Phospho)	HCD	1	0	S(6): 0.0; Y(9): 100.0; Y(13): 0.0	787	2.66694e+07	Light	17.2855	2.40939e+07	1.39389e+06		99.84	9.07319e-09	8.81298	300	2	962.401	1923.79	0.00354621	47.9639	3068	MS2	14/184	HCC1937.raw
QQSADQDAESAYtEPYK	Unambiguous	NP_689749.3#FGD5#152273#FYVE, RhoGEF and PH domain-containing protein 5	194018497	T13(Phospho)	HCD	1	0	S(3): 0.0; S(10): 0.0; Y(12): 1.3; T(13): 98.7; Y(16): 0.0	1874	2.46316e+07	Light	100	8821620	4750.54		99.81	6.98395e-09	0	109	2	1005.9	2010.8	-0.15025	47.1721	3759	MS2	15/192	SUM225.raw
SMGYDDLDyGMMSDYGTAR	Unambiguous	NP_001078927.1#CTNND1#1500#catenin delta-1 isoform 1ABC|NP_001078928.1#CTNND1#1500#catenin delta-1 isoform 1AB|NP_001322.1#CTNND1#1500#catenin delta-1 isoform 1B|NP_001078929.1#CTNND1#1500#catenin delta-1 isoform 1A|NP_001078932.1#CTNND1#1500#catenin delta-1 isoform 3ABC|NP_001078933.1#CTNND1#1500#catenin delta-1 isoform 3AB|NP_001078934.1#CTNND1#1500#catenin delta-1 isoform 3B|NP_001078935.1#CTN…	146231940;146231962;10835010;146231938;146231970;146231991;146231946;146231977;146231994;332688208;332634644;332688210;332688212;332688214;332688222	Y9(Phospho)	HCD	1	0	S(1): 0.0; Y(4): 0.0; Y(9): 100.0; S(13): 0.0; Y(15): 0.0; T(17): 0.0	2794	1.34365e+07	Light	100	4.08501e+06	6805.75		99.79	4.38184e-09	19.1401	224	2	1114.41	2227.8	0.508938	75.5206	6282	MS2	12/144	HCC1569.raw
LDycGGSGEPGGVQR	Unambiguous	NP_003019.2#SHB#6461#SH2 domain-containing adapter protein B	106879210	Y3(Phospho); C4(Carbamidomethyl)	HCD	1	0	Y(3): 100.0; S(7): 0.0	496	3.38015e+06	Light		1674110	137072		99.73	6.32633e-09	0	300	2	816.33	1631.65	0.666484	44.9649	2774	MS2	14/116	MDA-MB-157.raw
TDScSSAQAQyDTPK	Unambiguous	NP_563615.3#DCBLD2#131566#discoidin, CUB and LCCL domain-containing protein 2 precursor	54792129	C4(Carbamidomethyl); Y11(Phospho)	HCD	1	0	T(1): 0.0; S(3): 0.0; S(5): 0.0; S(6): 0.0; Y(11): 100.0; T(13): 0.0	253	2.51523e+06	Light	3.60678	2.40164e+06	665869		99.68	5.02171e-09	0	300	2	869.835	1738.66	0.496615	38.9676	2156	MS2	13/140	HCC38.raw
TNKGPAVGIyNDNINTEMPR	Unambiguous	NP_073753.3#CDCP1#64866#CUB domain-containing protein 1 isoform 1 precursor	30410805	Y10(Phospho)	HCD	1	0	T(1): 0.0; Y(10): 100.0; T(16): 0.0	2923	1.62435e+08	Light	100	48533932	7060.48		99.66	1.07495e-08	10.6806	23	3	762.019	2284.04	-0.610881	60.3361	5263	MS2	10/224	MDA-MB-468.raw
AAVPSGASTGIyEALELR	Unambiguous	NP_001966.1#ENO2#2026#gamma-enolase|NP_001967.3#ENO3#2027#beta-enolase isoform 1|NP_001180432.1#ENO3#2027#beta-enolase isoform 2|NP_001419.1#ENO1#2023#alpha-enolase isoform 1	5803011;301897469;301897479;4503571	Y12(Phospho)	HCD	1	0	S(5): 0.0; S(8): 0.0; T(9): 0.0; Y(12): 100.0	5419	1.21226e+08	Light	14.4384	116892650	8.09594e+06		99.63	9.96916e-09	2.48897	83	2	942.959	1884.91	0.104917	78.4822	8418	MS2	15/136	HCC70.raw
VFDKDGNGyISAAELR	Unambiguous	NP_001734.1#CALM2#805#calmodulin	4502549	Y9(Phospho)	HCD	1	0	Y(9): 100.0; S(11): 0.0	1672	1.17199e+07	Light	7.21812	9.26558e+06	1.28366e+06		99.54	1.04503e-08	11.783	140	2	917.922	1834.84	-0.197679	59.5986	4471	MS2	14/168	HCC1569.raw
SSGPYGGGGQyFAKPR	Unambiguous	NP_002127.1#HNRNPA1#3178#heterogeneous nuclear ribonucleoprotein A1 isoform a|NP_112420.1#HNRNPA1#3178#heterogeneous nuclear ribonucleoprotein A1 isoform b	4504445;14043070	Y11(Phospho)	HCD	1	0	S(1): 0.0; S(2): 0.0; Y(5): 0.0; Y(11): 100.0	1013	1.11216e+07	Light		4724135	324911		99.52	9.30347e-09	3.14641	282	2	854.878	1708.75	0.643006	49.0091	3323	MS2	14/144	MCF12A.raw
LSLEGDHSTPPSAyGSVK	Unambiguous	NP_001129487.1#ANXA2#302#annexin A2 isoform 2|NP_001002858.1#ANXA2#302#annexin A2 isoform 1	209862831;50845388	Y14(Phospho)	HCD	1	0	S(2): 0.0; S(8): 0.0; T(9): 0.0; S(12): 0.0; Y(14): 100.0; S(16): 0.0	1378	4.60673e+07	Light	1.54622	4.60673e+07	2.97934e+07		99.52	1.12859e-08	0	177	2	962.939	1924.87	1.17361	52.7043	3778	MS2	15/136	MDA-MB-435.raw
LcDFGSASHVADNDITPyLVSR	Unambiguous	NP_003904.3#PRPF4B#8899#serine/threonine-protein kinase PRP4 homolog	89276756	C2(Carbamidomethyl); Y18(Phospho)	HCD	1	0	S(6): 0.0; S(8): 0.0; T(16): 0.0; Y(18): 100.0; S(21): 0.0	4342	2639795080	Light	12.0751	2639795080	2.18614e+08		99.52	1.1124e-08	7.40217	4	2	1259.06	2517.11	-0.216406	70.9865	7050	MS2	13/204	MDA-MB-436.raw
WKLEDYFETDSSySDANNFIR	Unambiguous	NP_002022.1#FRK#2444#tyrosine-protein kinase FRK	4503787	Y13(Phospho)	HCD	1	0	Y(6): 0.0; T(9): 0.0; S(11): 0.0; S(12): 49.8; Y(13): 49.8; S(14): 0.5	3286	5201808	Light		5201808	4570.02		99.51	1.08082e-08	32.6725	300	3	894.046	2680.12	0.157269	85.7607	7008	MS2	11/236	HCC1937.raw
LSLEGDHSTPPSAyGSVK	Unambiguous	NP_001129487.1#ANXA2#302#annexin A2 isoform 2|NP_001002858.1#ANXA2#302#annexin A2 isoform 1	209862831;50845388	Y14(Phospho)	HCD	1	0	S(2): 0.0; S(8): 0.0; T(9): 0.0; S(12): 0.0; Y(14): 100.0; S(16): 0.0	1072	155508338	Light	8.58134	153426742	1.78791e+07		99.46	1.1324e-08	2.75187	225	2	962.939	1924.87	0.602854	52.6683	3482	MS2	14/136	SUM149.raw
EADSSSDyVNMDFTKR	Unambiguous	NP_003595.1#IRS4#8471#insulin receptor substrate 4	4504733	Y8(Phospho)	HCD	1	0	S(4): 0.0; S(5): 0.0; S(6): 0.0; Y(8): 100.0; T(14): 0.0	1575	6.98911e+07	Light	100	26880538	6501.94		99.45	6.40714e-09	0	241	2	972.888	1944.77	0.148046	59.3638	4417	MS2	11/144	HCC1187_pSTY_SQ.raw
KLDNGGyYITTR	Unambiguous	NP_005424.1#YES1#7525#tyrosine-protein kinase Yes|NP_002028.1#FYN#2534#tyrosine-protein kinase Fyn isoform a|NP_694593.1#FYN#2534#tyrosine-protein kinase Fyn isoform c|NP_694592.1#FYN#2534#tyrosine-protein kinase Fyn isoform b	4885661;4503823;23510364;23510362	Y7(Phospho)	HCD	1	0	Y(7): 99.0; Y(8): 1.0; T(10): 0.0; T(11): 0.0	1118	63392339	Light	59.1609	51552208	871390		99.45	9.69299e-09	11.3317	113	2	740.846	1480.68	0.695219	50.5372	3485	MS2	10/132	MCF12A.raw
YIEDEDyyKASVTR	Unambiguous	NP_775266.1#PTK2B#2185#protein-tyrosine kinase 2-beta isoform a|NP_775267.1#PTK2B#2185#protein-tyrosine kinase 2-beta isoform b	27886586;27886588	Y7(Phospho); Y8(Phospho)	HCD	1	0	Y(1): 0.0; Y(7): 100.0; Y(8): 100.0; S(11): 0.0; T(13): 0.0	1880	100225346	Light	100	39975536	7060.48		99.45	7.03139e-09	2.35104	83	2	956.376	1911.74	-0.219101	49.4163	3846	MS2	13/124	MDA-MB-468.raw
GVITDQNSDGycQTGTMSR	Unambiguous	NP_004406.2#DSP#1832#desmoplakin isoform I|NP_001008844.1#DSP#1832#desmoplakin isoform II	58530840;58530842	Y11(Phospho); C12(Carbamidomethyl)	HCD	1	0	T(4): 0.0; S(8): 0.0; Y(11): 100.0; T(14): 0.0; T(16): 0.0; S(18): 0.0	2817	1.44136e+07	Light	100	4415647	1714.41		99.42	7.783e-09	0	123	2	1085.43	2169.86	-0.582245	49.4134	4939	MS2	15/196	HCC1806.raw
VLEDDPEATyTTSGGK	Unambiguous	NP_004422.2#EPHA2#1969#ephrin type-A receptor 2 precursor	32967311	Y10(Phospho)	HCD	1	0	T(9): 0.0; Y(10): 49.8; T(11): 49.8; T(12): 0.4; S(13): 0.0	1724	1.58909e+08	Light	10.6586	158549022	1.48753e+07		99.42	8.05729e-09	0	26	2	881.875	1762.74	0.0911809	49.5684	3880	MS2	13/120	MDA-MB-231.raw
ALNGAEPNyHSLPSAR	Unambiguous	NP_060377.1#LAMTOR1#55004#ragulator complex protein LAMTOR1	8923579	Y9(Phospho)	HCD	1	0	Y(9): 100.0; S(11): 0.0; S(14): 0.0	1104	4.67669e+06	Light	6.04564	3.7349e+06	617784		99.4	9.56986e-09	0	300	2	888.907	1776.81	0.145201	53.257	3518	MS2	13/172	HCC38.raw
VLEDDPEATyTTSGGKIPIR	Unambiguous	NP_004422.2#EPHA2#1969#ephrin type-A receptor 2 precursor	32967311	Y10(Phospho)	HCD	1	0	T(9): 0.9; Y(10): 98.3; T(11): 0.9; T(12): 0.0; S(13): 0.0	3825	5.88035e+07	Light	100	18891144	1714.41		99.35	1.19223e-08	0	29	2	1121.54	2242.06	0.122335	57.475	6245	MS2	15/168	HCC1806.raw
LcDFGSASHVADNDITPyLVSr	Unambiguous	NP_003904.3#PRPF4B#8899#serine/threonine-protein kinase PRP4 homolog	89276756	C2(Carbamidomethyl); Y18(Phospho); R22(Label:13C(6)15N(4))	HCD	1	0	S(6): 0.0; S(8): 0.0; T(16): 1.0; Y(18): 99.0; S(21): 0.0	2265	248562987	Heavy	12.1261	3014109132	248562987		99.3	1.34585e-08	5.56823	22	2	1264.06	2527.12	-0.492797	70.2697	5354	MS2	13/204	SUM149.raw
AAVPSGASTGIyEALELR	Unambiguous	NP_001966.1#ENO2#2026#gamma-enolase|NP_001967.3#ENO3#2027#beta-enolase isoform 1|NP_001180432.1#ENO3#2027#beta-enolase isoform 2|NP_001419.1#ENO1#2023#alpha-enolase isoform 1	5803011;301897469;301897479;4503571	Y12(Phospho)	HCD	1	0	S(5): 0.0; S(8): 0.0; T(9): 0.0; Y(12): 100.0	3098	1.95244e+07	Light		7071045	1.75128e+06		99.29	1.07515e-08	5.57822	191	2	942.959	1884.91	0.55825	78.1034	6453	MS2	13/136	MCF12A.raw
ALNGAEPNyHSLPSAR	Unambiguous	NP_060377.1#LAMTOR1#55004#ragulator complex protein LAMTOR1	8923579	Y9(Phospho)	HCD	1	0	Y(9): 100.0; S(11): 0.0; S(14): 0.0	1059	3.38465e+06	Light	2.58512	2.53907e+06	982186		99.27	9.95529e-09	18.7274	300	2	888.907	1776.81	0.557413	52.4834	3462	MS2	13/172	SUM149.raw
FLEDDPSDPTyTSSLGGK	Unambiguous	NP_004434.2#EPHB3#2049#ephrin type-B receptor 3 precursor	17975768	Y11(Phospho)	HCD	1	0	S(7): 0.0; T(10): 0.7; Y(11): 98.6; T(12): 0.7; S(13): 0.0; S(14): 0.0	2703	6.0745e+06	Light	100	2.18981e+06	7608.33		99.27	1.03161e-08	0	260	2	1004.92	2008.84	-0.338452	61.3634	5070	MS2	15/136	SUM190.raw
AAVPSGASTGIyEALELR	Unambiguous	NP_001966.1#ENO2#2026#gamma-enolase|NP_001967.3#ENO3#2027#beta-enolase isoform 1|NP_001180432.1#ENO3#2027#beta-enolase isoform 2|NP_001419.1#ENO1#2023#alpha-enolase isoform 1	5803011;301897469;301897479;4503571	Y12(Phospho)	HCD	1	0	S(5): 0.0; S(8): 0.0; T(9): 0.0; Y(12): 100.0	2752	3.02569e+07	Light	7.39568	27826265	3.7625e+06		99.26	1.08261e-08	6.79592	103	2	942.959	1884.91	0.55825	77.5843	6116	MS2	13/136	MDA-MB-157.raw
FLEDDPSDPTYTsSLGGK	Unambiguous	NP_004434.2#EPHB3#2049#ephrin type-B receptor 3 precursor	17975768	S13(Phospho)	HCD	1	0	S(7): 0.0; T(10): 0.7; Y(11): 98.6; T(12): 0.7; S(13): 0.0; S(14): 0.0	1844	1.63842e+07	Light	100	5.73248e+06	6805.75		99.14	1.07881e-08	16.84	215	2	1004.93	2008.84	0.451512	61.8584	4736	MS2	11/136	HCC1569.raw
GKADGGAEyATYQTK	Unambiguous	NP_758869.1#CD46#4179#membrane cofactor protein isoform 2 precursor|NP_722548.1#CD46#4179#membrane cofactor protein isoform 4 precursor|NP_758863.1#CD46#4179#membrane cofactor protein isoform 6 precursor|NP_758871.1#CD46#4179#membrane cofactor protein isoform 12 precursor	27502423;24432108;27502411;27502427	Y9(Phospho)	HCD	1	0	Y(9): 100.0; T(11): 0.0; Y(12): 0.0; T(14): 0.0	328	3.21363e+06	Light	100	1.57032e+06	6501.94		99.08	9.25107e-09	0	300	2	820.354	1639.7	0.885109	39.5436	2309	MS2	12/164	HCC1187_pSTY_SQ.raw
AAVPSGASTGIyEALELR	Unambiguous	NP_001966.1#ENO2#2026#gamma-enolase|NP_001967.3#ENO3#2027#beta-enolase isoform 1|NP_001180432.1#ENO3#2027#beta-enolase isoform 2|NP_001419.1#ENO1#2023#alpha-enolase isoform 1	5803011;301897469;301897479;4503571	Y12(Phospho)	HCD	1	0	S(5): 0.0; S(8): 0.0; T(9): 0.0; Y(12): 100.0	4381	6.56263e+07	Light	8.89944	6.42878e+07	7.22381e+06		99.08	1.12842e-08	8.57384	155	2	942.959	1884.91	0.0401554	78.2675	7505	MS2	13/136	HS578T.raw
LSLEGDHSTPPSAyGSVk	Unambiguous	NP_001129487.1#ANXA2#302#annexin A2 isoform 2|NP_001002858.1#ANXA2#302#annexin A2 isoform 1	209862831;50845388	Y14(Phospho); K18(Label:13C(6)15N(2))	HCD	1	0	S(2): 0.0; S(8): 0.0; T(9): 0.0; S(12): 0.0; Y(14): 100.0; S(16): 0.0	1378	2.97934e+07	Heavy	1.54622	4.60673e+07	2.97934e+07		99.07	1.18243e-08	14.6885	153	2	966.945	1932.88	0.0750225	52.7831	3786	MS2	14/136	MDA-MB-435.raw
TLSTDAAPQPGLATQAySLVGPEVR	Unambiguous	NP_079045.1#CLMP#79827#CXADR-like membrane protein precursor	13376115	Y17(Phospho)	HCD	1	0	T(1): 0.0; S(3): 0.0; T(4): 0.0; T(14): 0.0; Y(17): 98.8; S(18): 1.2	3269	2.30893e+07	Light	100	5.10503e+06	6802.46		99.05	9.64499e-09	8.32996	123	2	1311.65	2622.28	0.967365	75.0509	6488	MS2	14/256	BT549.raw
GPVSGTEPEPVySMEAADYR	Unambiguous	NP_612632.1#CTTN#2017#src substrate cortactin isoform b|NP_001171669.1#CTTN#2017#src substrate cortactin isoform c|NP_005222.2#CTTN#2017#src substrate cortactin isoform a	20357556;296080746;20357552	Y12(Phospho)	HCD	1	0	S(4): 0.0; T(6): 0.0; Y(12): 99.1; S(13): 0.9; Y(19): 0.0	3519	2.06498e+08	Light	21.5732	176853696	8.19783e+06		99.05	1.07028e-08	0.412153	18	2	1117.97	2234.93	-0.132665	67.522	6362	MS2	17/152	MDA-MB-231.raw
NQGGYGGSSSSSSYGsGR	Unambiguous	NP_002127.1#HNRNPA1#3178#heterogeneous nuclear ribonucleoprotein A1 isoform a|NP_112420.1#HNRNPA1#3178#heterogeneous nuclear ribonucleoprotein A1 isoform b	4504445;14043070	S16(Phospho)	HCD	1	0	Y(5): 0.0; S(8): 0.0; S(9): 0.0; S(10): 0.0; S(11): 0.0; S(12): 0.0; S(13): 1.0; Y(14): 98.0; S(16): 1.0	159	2.27632e+06	Light	22.4705	1.79521e+06	79891.9		99.01	5.56421e-09	10.4992	300	2	887.838	1774.67	1.00762	35.3981	1979	MS2	12/204	HCC1187_pSTY_SQ.raw
AIMTYVSSFyHAFSGAQk	Unambiguous	NP_001093.1#ACTN1#87#alpha-actinin-1 isoform b|NP_001123477.1#ACTN1#87#alpha-actinin-1 isoform c|NP_001123476.1#ACTN1#87#alpha-actinin-1 isoform a|NP_004915.2#ACTN4#81#alpha-actinin-4	4501891;194097352;194097350;12025678	Y10(Phospho); K18(Label:13C(6)15N(2))	HCD	1	0	T(4): 0.0; Y(5): 0.0; S(7): 0.0; S(8): 0.0; Y(10): 100.0; S(14): 0.0	4476	1.07675e+06	Heavy	1.73952	1.87303e+06	1.07675e+06		99.01	1.28492e-08	19.0537	300	2	1048.48	2095.94	0.113598	84.5591	7562	MS2	11/140	SUM159.raw
AAVPSGASTGIyEALELR	Unambiguous	NP_001966.1#ENO2#2026#gamma-enolase|NP_001967.3#ENO3#2027#beta-enolase isoform 1|NP_001180432.1#ENO3#2027#beta-enolase isoform 2|NP_001419.1#ENO1#2023#alpha-enolase isoform 1	5803011;301897469;301897479;4503571	Y12(Phospho)	HCD	1	0	S(5): 0.0; S(8): 0.0; T(9): 0.0; Y(12): 100.0	5419	1.21226e+08	Light	14.4384	116892650	8.09594e+06		99	1.15569e-08	21.0493	31	2	942.959	1884.91	0.428726	77.7964	8326	MS2	15/136	HCC70.raw
NQGGyGGSSSSSSYGSGR	Unambiguous	NP_002127.1#HNRNPA1#3178#heterogeneous nuclear ribonucleoprotein A1 isoform a|NP_112420.1#HNRNPA1#3178#heterogeneous nuclear ribonucleoprotein A1 isoform b	4504445;14043070	Y5(Phospho)	HCD	1	0	Y(5): 100.0; S(8): 0.0; S(9): 0.0; S(10): 0.0; S(11): 0.0; S(12): 0.0; S(13): 0.0; Y(14): 0.0; S(16): 0.0	209	663615	Light	43.7625	297837	6805.75		98.93	5.69325e-09	0	300	2	887.837	1774.67	0.526125	36.2363	2080	MS2	13/204	HCC1569.raw
LSLEGDHSTPPSAyGSVK	Unambiguous	NP_001129487.1#ANXA2#302#annexin A2 isoform 2|NP_001002858.1#ANXA2#302#annexin A2 isoform 1	209862831;50845388	Y14(Phospho)	HCD	1	0	S(2): 0.0; S(8): 0.0; T(9): 0.0; S(12): 0.0; Y(14): 100.0; S(16): 0.0	1276	480794466	Light	21.5763	468512396	2.17142e+07		98.81	1.54539e-08	0	73	2	962.938	1924.87	-0.0947376	53.2786	3782	MS2	14/136	MCF12A.raw
IQNTGDyYDLYGGEK	Unambiguous	NP_002825.3#PTPN11#5781#tyrosine-protein phosphatase non-receptor type 11 isoform 1|NP_542168.1#PTPN11#5781#tyrosine-protein phosphatase non-receptor type 11 isoform 2	33356177;18375644	Y7(Phospho)	HCD	1	0	T(4): 0.0; Y(7): 99.2; Y(8): 0.8; Y(11): 0.0	1713	271294013	Light	100	197314408	1.95118e+06		98.8	9.89352e-09	0	47	2	908.378	1815.75	0.347021	60.7094	4601	MS2	11/164	HCC1569.raw
NEEENIySVPHDSTQGk	Unambiguous	NP_004482.4#ARHGAP35#2909#rho GTPase-activating protein 35	150417981	Y7(Phospho); K17(Label:13C(6)15N(2))	HCD	1	0	Y(7): 99.2; S(8): 0.8; S(13): 0.0; T(14): 0.0	884	1.56937e+07	Heavy	4.51979	70932355	1.56937e+07		98.79	1.1383e-08	0	100	2	1017.93	2034.85	0.703026	48.4003	3183	MS2	14/192	HCC1187_pSTY_SQ.raw
IQNTGDyYDLYGGEK	Unambiguous	NP_002825.3#PTPN11#5781#tyrosine-protein phosphatase non-receptor type 11 isoform 1|NP_542168.1#PTPN11#5781#tyrosine-protein phosphatase non-receptor type 11 isoform 2	33356177;18375644	Y7(Phospho)	HCD	1	0	T(4): 0.0; Y(7): 99.2; Y(8): 0.8; Y(11): 0.0	1670	72159149	Light	16.8487	67018470	3.97767e+06		98.76	9.93849e-09	0	166	2	908.378	1815.75	1.01931	61.5662	4490	MS2	11/164	HBL100.raw
NEEENIySVPHDSTQGK	Unambiguous	NP_004482.4#ARHGAP35#2909#rho GTPase-activating protein 35	150417981	Y7(Phospho)	HCD	1	0	Y(7): 100.0; S(8): 0.0; S(13): 0.0; T(14): 0.0	1570	7.58321e+07	Light	6.77186	7.58321e+07	1.11981e+07		98.76	1.11159e-08	3.66323	106	2	1013.92	2026.84	-0.178433	47.5327	3620	MS2	14/192	HCC1395.raw
GSMYDGLADNyNYGTTSR	Unambiguous	NP_000290.2#PKP1#5317#plakophilin-1 isoform 1b|NP_001005337.1#PKP1#5317#plakophilin-1 isoform 1a	53729346;53729344	Y11(Phospho)	HCD	1	0	S(2): 0.0; Y(4): 0.0; Y(11): 100.0; Y(13): 0.0; T(15): 0.0; T(16): 0.0; S(17): 0.0	1850	4.03551e+06	Light	100	1904797	6501.94		98.75	7.66108e-09	6.8488	276	2	1032.9	2064.8	0.26186	62.0627	4724	MS2	15/168	HCC1187_pSTY_SQ.raw
IQNTGDyYDLYGGEK	Unambiguous	NP_002825.3#PTPN11#5781#tyrosine-protein phosphatase non-receptor type 11 isoform 1|NP_542168.1#PTPN11#5781#tyrosine-protein phosphatase non-receptor type 11 isoform 2	33356177;18375644	Y7(Phospho)	HCD	1	0	T(4): 0.0; Y(7): 99.2; Y(8): 0.8; Y(11): 0.0	1856	4.98434e+08	Light	100	451620496	3675986		98.75	9.99474e-09	1.94443	10	2	908.378	1815.75	0.683165	60.1598	4555	MS2	11/164	MCF12A.raw
LcDFGSASHVADNDITPyLVSR	Unambiguous	NP_003904.3#PRPF4B#8899#serine/threonine-protein kinase PRP4 homolog	89276756	C2(Carbamidomethyl); Y18(Phospho)	HCD	1	0	S(6): 0.0; S(8): 0.0; T(16): 0.0; Y(18): 99.0; S(21): 1.0	4839	881952654	Light	6.17594	881952654	1.42805e+08		98.74	1.3386e-08	5.44189	10	2	1259.06	2517.11	0.0745716	69.3672	7689	MS2	14/204	HCC1599.raw
YPNDSVyANWMLSPSAAK	Unambiguous	NP_066124.1#RET#5979#proto-oncogene tyrosine-protein kinase receptor Ret isoform a precursor	10862703	Y7(Phospho)	HCD	1	0	Y(1): 0.0; S(5): 50.0; Y(7): 50.0; S(13): 0.0; S(15): 0.0	3846	5.34751e+06	Light		5.34751e+06	3026.2		98.71	1.26982e-08	0	300	2	1047.46	2093.91	1.84829	75.0438	6858	MS2	11/196	BT20.raw
LSLEGDHSTPPSAyGSVK	Unambiguous	NP_001129487.1#ANXA2#302#annexin A2 isoform 2|NP_001002858.1#ANXA2#302#annexin A2 isoform 1	209862831;50845388	Y14(Phospho)	HCD	1	0	S(2): 0.0; S(8): 0.0; T(9): 0.0; S(12): 0.0; Y(14): 100.0; S(16): 0.0	1553	1.1783e+08	Light	5.22445	110946804	2.12361e+07		98.71	1.57668e-08	0	230	2	962.937	1924.87	-1.29967	53.1618	3893	MS2	15/136	BT549.raw
NEEENIySVPHDSTQGk	Unambiguous	NP_004482.4#ARHGAP35#2909#rho GTPase-activating protein 35	150417981	Y7(Phospho); K17(Label:13C(6)15N(2))	HCD	1	0	Y(7): 100.0; S(8): 0.0; S(13): 0.0; T(14): 0.0	737	1.26281e+07	Heavy	7.1251	8.99763e+07	1.26281e+07		98.67	1.13827e-08	0	113	2	1017.93	2034.85	-1.15666	47.9937	3095	MS2	13/192	SUM1315.raw
LDycGGSGEPGGVQR	Unambiguous	NP_003019.2#SHB#6461#SH2 domain-containing adapter protein B	106879210	Y3(Phospho); C4(Carbamidomethyl)	HCD	1	0	Y(3): 100.0; S(7): 0.0	1337	1.22083e+07	Light		5.57123e+06	316483		98.63	8.18416e-09	9.71467	300	2	816.33	1631.65	0.890925	44.6523	3293	MS2	13/116	HCC1395.raw
ADGGAEyATYQTK	Unambiguous	NP_758869.1#CD46#4179#membrane cofactor protein isoform 2 precursor|NP_722548.1#CD46#4179#membrane cofactor protein isoform 4 precursor|NP_758863.1#CD46#4179#membrane cofactor protein isoform 6 precursor|NP_758871.1#CD46#4179#membrane cofactor protein isoform 12 precursor	27502423;24432108;27502411;27502427	Y7(Phospho)	HCD	1	0	Y(7): 100.0; T(9): 0.0; Y(10): 0.0; T(12): 0.0		3.0287e+07						98.63	6.78586e-09	3.45579	70	2	727.796	1454.58	0.735623	42.2111	2579	MS2	10/104	HCC1569.raw
HVAyGGYSTPEDR	Unambiguous	NP_072174.3#TNS1#7145#tensin-1	66529407	Y4(Phospho)	HCD	1	0	Y(4): 100.0; Y(7): 0.0; S(8): 0.0; T(9): 0.0	496	4.70521e+06	Light	100	2.16932e+06	4355.38		98.63	7.26567e-09	13.0475	300	2	766.315	1531.62	0.26077	43.8749	2566	MS2	9/96	HCC38.raw
ADGGAEyATYQTK	Unambiguous	NP_758869.1#CD46#4179#membrane cofactor protein isoform 2 precursor|NP_722548.1#CD46#4179#membrane cofactor protein isoform 4 precursor|NP_758863.1#CD46#4179#membrane cofactor protein isoform 6 precursor|NP_758871.1#CD46#4179#membrane cofactor protein isoform 12 precursor	27502423;24432108;27502411;27502427	Y7(Phospho)	HCD	1	0	Y(7): 100.0; T(9): 0.0; Y(10): 0.0; T(12): 0.0	1488	6.11871e+07	Light	100	31607454	1238.65		98.6	6.70867e-09	0	34	2	727.796	1454.58	0.399938	41.4659	3390	MS2	10/104	HCC1954.raw
AIMTYVSSFyHAFSGAQk	Unambiguous	NP_001093.1#ACTN1#87#alpha-actinin-1 isoform b|NP_001123477.1#ACTN1#87#alpha-actinin-1 isoform c|NP_001123476.1#ACTN1#87#alpha-actinin-1 isoform a|NP_004915.2#ACTN4#81#alpha-actinin-4	4501891;194097352;194097350;12025678	Y10(Phospho); K18(Label:13C(6)15N(2))	HCD	1	0	T(4): 0.0; Y(5): 0.0; S(7): 0.0; S(8): 0.0; Y(10): 100.0; S(14): 0.0	3232	9.23803e+06	Heavy	1.66721	1.54017e+07	9.23803e+06		98.56	1.44888e-08	24.5671	300	2	1048.48	2095.95	1.51139	84.5041	6853	MS2	11/140	SUM149.raw
NQGGYGGSSSSSSYGsGR	Unambiguous	NP_002127.1#HNRNPA1#3178#heterogeneous nuclear ribonucleoprotein A1 isoform a|NP_112420.1#HNRNPA1#3178#heterogeneous nuclear ribonucleoprotein A1 isoform b	4504445;14043070	S16(Phospho)	HCD	1	0	Y(5): 0.0; S(8): 0.0; S(9): 0.0; S(10): 0.0; S(11): 0.0; S(12): 0.0; S(13): 0.5; Y(14): 49.7; S(16): 49.7	772	977828	Light	100	461383	1525.11		98.55	6.19988e-09	27.3362	300	2	887.837	1774.67	-0.092939	34.7042	2391	MS2	12/204	HCC70.raw
AAVPSGASTGIyEALELR	Unambiguous	NP_001966.1#ENO2#2026#gamma-enolase|NP_001967.3#ENO3#2027#beta-enolase isoform 1|NP_001180432.1#ENO3#2027#beta-enolase isoform 2|NP_001419.1#ENO1#2023#alpha-enolase isoform 1	5803011;301897469;301897479;4503571	Y12(Phospho)	HCD	1	0	S(5): 0.0; S(8): 0.0; T(9): 0.0; Y(12): 100.0	2812	3.41622e+07	Light	4.84143	3.23813e+07	6.68837e+06		98.51	1.2902e-08	18.0867	294	2	942.959	1884.91	0.104917	79.9284	6460	MS2	13/136	HBL100.raw
VFDKDGNGyISAAELR	Unambiguous	NP_001734.1#CALM2#805#calmodulin	4502549	Y9(Phospho)	HCD	1	0	Y(9): 100.0; S(11): 0.0	2527	2.16094e+07	Light	100	8835541	3026.2		98.5	1.3179e-08	35.1466	98	2	917.923	1834.84	0.334555	60.3132	5027	MS2	14/168	BT20.raw
RSDSASSEPVGIyQGFEK	Unambiguous	NP_006245.2#PRKCD#5580#protein kinase C delta type	31377782	Y13(Phospho)	HCD	1	0	S(2): 0.0; S(4): 0.0; S(6): 0.0; S(7): 0.0; Y(13): 100.0	3184	2.29246e+07	Light	100	7688768	1238.65		98.48	1.35307e-08	8.13313	95	2	1018.95	2036.9	0.476227	55.8357	5538	MS2	15/204	HCC1954.raw
NQGGYGGSSSSSSYGsGR	Unambiguous	NP_002127.1#HNRNPA1#3178#heterogeneous nuclear ribonucleoprotein A1 isoform a|NP_112420.1#HNRNPA1#3178#heterogeneous nuclear ribonucleoprotein A1 isoform b	4504445;14043070	S16(Phospho)	HCD	1	0	Y(5): 0.0; S(8): 0.0; S(9): 0.0; S(10): 0.0; S(11): 0.4; S(12): 0.4; S(13): 49.4; Y(14): 49.4; S(16): 0.4	131	4.34326e+06	Light		1.95146e+06	35331		98.48	6.28642e-09	6.75163	300	2	887.838	1774.67	0.870049	35.941	1930	MS2	10/204	HCC38.raw
VcAYGAQGEGPySSLVScR	Unambiguous	NP_001005731.1#ITGB4#3691#integrin beta-4 isoform 3 precursor|NP_001005619.1#ITGB4#3691#integrin beta-4 isoform 2 precursor|NP_000204.3#ITGB4#3691#integrin beta-4 isoform 1 precursor	54607033;54607027;54607035	C2(Carbamidomethyl); Y12(Phospho); C18(Carbamidomethyl)	HCD	1	0	Y(4): 0.0; Y(12): 99.1; S(13): 0.9; S(14): 0.0; S(17): 0.0	1536	7.97183e+06	Light		2.61632e+06	173214		98.42	1.14744e-08	5.45326	224	2	1070.94	2140.88	-0.104789	59.4455	4208	MS2	13/192	SUM149.raw
AAVPSGASTGIyEALELR	Unambiguous	NP_001966.1#ENO2#2026#gamma-enolase|NP_001967.3#ENO3#2027#beta-enolase isoform 1|NP_001180432.1#ENO3#2027#beta-enolase isoform 2|NP_001419.1#ENO1#2023#alpha-enolase isoform 1	5803011;301897469;301897479;4503571	Y12(Phospho)	HCD	1	0	S(5): 0.0; S(8): 0.0; T(9): 0.0; Y(12): 100.0	4133	2.15789e+07	Light	2.07526	2.15789e+07	1.03981e+07		98.32	1.3479e-08	0	156	2	942.959	1884.91	0.104917	78.5428	7286	MS2	13/136	BT20.raw
IQNTGDyYDLYGGEK	Unambiguous	NP_002825.3#PTPN11#5781#tyrosine-protein phosphatase non-receptor type 11 isoform 1|NP_542168.1#PTPN11#5781#tyrosine-protein phosphatase non-receptor type 11 isoform 2	33356177;18375644	Y7(Phospho)	HCD	1	0	T(4): 0.0; Y(7): 99.2; Y(8): 0.8; Y(11): 0.0	4052	1.42169e+08	Light	100	56351796	1714.41		98.31	1.11416e-08	0	43	2	908.378	1815.75	0.279793	59.2443	6527	MS2	11/164	HCC1806.raw
VLEDDPEATyTTSGGKIPIR	Unambiguous	NP_004422.2#EPHA2#1969#ephrin type-A receptor 2 precursor	32967311	Y10(Phospho)	HCD	1	0	T(9): 0.9; Y(10): 98.2; T(11): 0.9; T(12): 0.0; S(13): 0.0	1461	3.77291e+07	Light	7.90995	25585433	3.23459e+06		98.28	1.50748e-08	4.76558	218	2	1121.53	2242.06	-2.05549	58.8566	4156	MS2	16/168	HCC1143.raw
VFDKDGNGyISAAELR	Unambiguous	NP_001734.1#CALM2#805#calmodulin	4502549	Y9(Phospho)	HCD	1	0	Y(9): 100.0; S(11): 0.0	1684	9.44823e+06	Light	6.78434	7.43672e+06	1.09616e+06		98.28	1.41015e-08	8.88578	300	2	917.922	1834.84	0.201496	59.8686	4475	MS2	14/168	HCC1187_pSTY_SQ.raw
AAVPSGASTGIyEALELR	Unambiguous	NP_001966.1#ENO2#2026#gamma-enolase|NP_001967.3#ENO3#2027#beta-enolase isoform 1|NP_001180432.1#ENO3#2027#beta-enolase isoform 2|NP_001419.1#ENO1#2023#alpha-enolase isoform 1	5803011;301897469;301897479;4503571	Y12(Phospho)	HCD	1	0	S(5): 0.0; S(8): 0.0; T(9): 0.0; Y(12): 100.0	2752	3.02569e+07	Light	7.39568	27826265	3.7625e+06		98.28	1.36409e-08	9.5602	300	2	942.959	1884.91	0.428726	79.034	6274	MS2	14/136	MDA-MB-157.raw
AIMTYVSSFyHAFSGAQk	Unambiguous	NP_001093.1#ACTN1#87#alpha-actinin-1 isoform b|NP_001123477.1#ACTN1#87#alpha-actinin-1 isoform c|NP_001123476.1#ACTN1#87#alpha-actinin-1 isoform a|NP_004915.2#ACTN4#81#alpha-actinin-4	4501891;194097352;194097350;12025678	Y10(Phospho); K18(Label:13C(6)15N(2))	HCD	1	0	T(4): 0.0; Y(5): 0.0; S(7): 0.0; S(8): 0.0; Y(10): 100.0; S(14): 0.0	3214	1.11674e+07	Heavy	4.07093	45461756	1.11674e+07		98.27	1.5184e-08	9.14784	214	2	1048.48	2095.94	-0.119367	85.6564	7054	MS2	11/140	HBL100.raw
NQGGYGGSSSSSSYGsGR	Unambiguous	NP_002127.1#HNRNPA1#3178#heterogeneous nuclear ribonucleoprotein A1 isoform a|NP_112420.1#HNRNPA1#3178#heterogeneous nuclear ribonucleoprotein A1 isoform b	4504445;14043070	S16(Phospho)	HCD	1	0	Y(5): 0.0; S(8): 0.0; S(9): 0.0; S(10): 0.0; S(11): 0.5; S(12): 0.5; S(13): 49.2; Y(14): 49.2; S(16): 0.5	204	1.27461e+06	Light	100	595771	2747.51		98.24	6.68859e-09	6.87812	300	2	887.837	1774.67	0.663695	34.9997	1995	MS2	10/204	MCF12A.raw
KLSLGQyDNDAGGQLPFSK	Unambiguous	NP_073585.8#TNS3#64759#tensin-3	65288071	Y7(Phospho)	HCD	1	0	S(3): 0.0; Y(7): 100.0; S(18): 0.0	4309	1.00151e+08	Light		33640288	1.34167e+06		98.21	1.39607e-08	0	37	2	1059.5	2117.99	0.053737	64.3056	6932	MS2	14/216	HCC1599.raw
AIMTYVSSFyHAFSGAQK	Unambiguous	NP_001093.1#ACTN1#87#alpha-actinin-1 isoform b|NP_001123477.1#ACTN1#87#alpha-actinin-1 isoform c|NP_001123476.1#ACTN1#87#alpha-actinin-1 isoform a|NP_004915.2#ACTN4#81#alpha-actinin-4	4501891;194097352;194097350;12025678	Y10(Phospho)	HCD	1	0	T(4): 0.0; Y(5): 0.0; S(7): 0.0; S(8): 0.0; Y(10): 100.0; S(14): 0.0	4001	1.72045e+08	Light	13.3724	170424418	1.27445e+07		98.18	1.51599e-08	10.2045	89	2	1044.47	2087.93	-0.919728	85.3884	7639	MS2	11/140	BT549.raw
LcDFGSASHVADNDITPyLVSr	Unambiguous	NP_003904.3#PRPF4B#8899#serine/threonine-protein kinase PRP4 homolog	89276756	C2(Carbamidomethyl); Y18(Phospho); R22(Label:13C(6)15N(4))	HCD	1	0	S(6): 0.0; S(8): 0.0; T(16): 1.0; Y(18): 98.0; S(21): 1.0	2346	291013571	Heavy	6.50191	1892143384	291013571		98.14	1.7579e-08	15.3606	238	2	1264.06	2527.12	-0.492797	69.3589	5467	MS2	16/204	SUM1315.raw
VTIADDySDPFDAKNDLK	Unambiguous	NP_003019.2#SHB#6461#SH2 domain-containing adapter protein B	106879210	Y7(Phospho)	HCD	1	0	T(2): 0.0; Y(7): 99.2; S(8): 0.8	2177	3.85869e+06	Light	100	1171121	6501.94		98.09	1.49262e-08	9.74838	300	2	1053.97	2106.93	3.24123	66.4161	5224	MS2	11/152	HCC1187_pSTY_SQ.raw
GKADGGAEyATYQTK	Unambiguous	NP_758869.1#CD46#4179#membrane cofactor protein isoform 2 precursor|NP_722548.1#CD46#4179#membrane cofactor protein isoform 4 precursor|NP_758863.1#CD46#4179#membrane cofactor protein isoform 6 precursor|NP_758871.1#CD46#4179#membrane cofactor protein isoform 12 precursor	27502423;24432108;27502411;27502427	Y9(Phospho)	HCD	1	0	Y(9): 100.0; T(11): 0.0; Y(12): 0.0; T(14): 0.0	1012	4.76385e+06	Light	100	2451124	4750.54		98.09	1.13635e-08	3.76261	300	2	820.354	1639.7	0.289536	38.4706	2693	MS2	24/164	SUM225.raw
AIMTYVSSFyHAFSGAQk	Unambiguous	NP_001093.1#ACTN1#87#alpha-actinin-1 isoform b|NP_001123477.1#ACTN1#87#alpha-actinin-1 isoform c|NP_001123476.1#ACTN1#87#alpha-actinin-1 isoform a|NP_004915.2#ACTN4#81#alpha-actinin-4	4501891;194097352;194097350;12025678	Y10(Phospho); K18(Label:13C(6)15N(2))	HCD	1	0	T(4): 0.0; Y(5): 0.0; S(7): 0.0; S(8): 0.0; Y(10): 100.0; S(14): 0.0	3486	8.11178e+06	Heavy		3.01478e+06	2.85259e+06		98.08	1.58553e-08	13.201	300	2	1048.48	2095.94	0.463045	84.334	7084	MS2	11/140	MCF12A.raw
GSHQIsLDNPDyQQDFFPK	Unambiguous	NP_005219.2#EGFR#1956#epidermal growth factor receptor isoform a precursor	29725609	S6(Phospho); Y12(Phospho)	HCD	1	0	S(2): 0.0; S(6): 100.0; Y(12): 100.0	4044	2.75454e+08	Light	100	76338872	7060.48		98.08	1.33424e-08	3.93782	11	2	1198.48	2395.96	-0.241747	72.4507	6868	MS2	14/204	MDA-MB-468.raw
IQNTGDyYDLYGGEK	Unambiguous	NP_002825.3#PTPN11#5781#tyrosine-protein phosphatase non-receptor type 11 isoform 1|NP_542168.1#PTPN11#5781#tyrosine-protein phosphatase non-receptor type 11 isoform 2	33356177;18375644	Y7(Phospho)	HCD	1	0	T(4): 0.0; Y(7): 99.2; Y(8): 0.8; Y(11): 0.0	1929	1.96011e+07	Light	14.4779	14878593	1.02768e+06		98.07	1.17434e-08	0	251	2	908.377	1815.75	0.145335	59.8861	4591	MS2	11/164	MDA-MB-435.raw
QEDGGVySSSGLK	Unambiguous	NP_005237.2#FER#2241#tyrosine-protein kinase Fer	119964721	Y7(Phospho)	HCD	1	0	Y(7): 99.3; S(8): 0.7; S(9): 0.0; S(10): 0.0	474	3.19456e+06	Light	10.4169	2.85227e+06	273811		98.07	8.40599e-09	8.75545	300	2	703.796	1406.58	0.319692	43.5431	2577	MS2	11/144	SUM149.raw
AIMTYVSSFyHAFSGAQK	Unambiguous	NP_001093.1#ACTN1#87#alpha-actinin-1 isoform b|NP_001123477.1#ACTN1#87#alpha-actinin-1 isoform c|NP_001123476.1#ACTN1#87#alpha-actinin-1 isoform a|NP_004915.2#ACTN4#81#alpha-actinin-4	4501891;194097352;194097350;12025678	Y10(Phospho)	HCD	1	0	T(4): 0.0; Y(5): 0.0; S(7): 0.0; S(8): 0.8; Y(10): 99.2; S(14): 0.0	4972	3.51334e+07	Light	4.52117	3.3782e+07	7.47197e+06		98.03	1.51496e-08	13.6285	93	2	1044.47	2087.93	0.132638	84.83	8277	MS2	11/140	HS578T.raw
AAVPSGASTGIyEALELR	Unambiguous	NP_001966.1#ENO2#2026#gamma-enolase|NP_001967.3#ENO3#2027#beta-enolase isoform 1|NP_001180432.1#ENO3#2027#beta-enolase isoform 2|NP_001419.1#ENO1#2023#alpha-enolase isoform 1	5803011;301897469;301897479;4503571	Y12(Phospho)	HCD	1	0	S(5): 0.0; S(8): 0.0; T(9): 0.0; Y(12): 100.0		1.37294e+06						97.99	1.43446e-08	10.5248	300	2	942.96	1884.91	1.07634	80.8268	6926	MS2	14/136	HCC1187_pSTY_SQ.raw
LSLEGDHSTPPSAyGSVK	Unambiguous	NP_001129487.1#ANXA2#302#annexin A2 isoform 2|NP_001002858.1#ANXA2#302#annexin A2 isoform 1	209862831;50845388	Y14(Phospho)	HCD	1	0	S(2): 0.0; S(8): 0.0; T(9): 0.0; S(12): 0.0; Y(14): 100.0; S(16): 0.0	1114	311281830	Light	14.7386	287757044	1.95241e+07		97.98	1.59539e-08	3.20518	8	2	962.939	1924.87	1.36386	53.8501	3582	MS2	13/136	HCC38.raw
LcDFGSASHVADNDITPyLVSR	Unambiguous	NP_003904.3#PRPF4B#8899#serine/threonine-protein kinase PRP4 homolog	89276756	C2(Carbamidomethyl); Y18(Phospho)	HCD	1	0	S(6): 0.0; S(8): 0.0; T(16): 0.0; Y(18): 100.0; S(21): 0.0	2256	2860199656	Light	10.5899	2860199656	2.70088e+08		97.92	1.59176e-08	8.43491	21	2	1259.06	2517.11	-0.41039	70.1342	5431	MS2	14/204	HCC1143.raw
LDycGGSGEPGGVQR	Unambiguous	NP_003019.2#SHB#6461#SH2 domain-containing adapter protein B	106879210	Y3(Phospho); C4(Carbamidomethyl)	HCD	1	0	Y(3): 100.0; S(7): 0.0	1383	1.17672e+07	Light		5.54091e+06	242399		97.92	9.42785e-09	3.24725	205	2	816.33	1631.65	0.0679729	46.073	3426	MS2	13/116	MDA-MB-231.raw
WKLEDYFETDSSySDANNFIR	Unambiguous	NP_002022.1#FRK#2444#tyrosine-protein kinase FRK	4503787	Y13(Phospho)	HCD	1	0	Y(6): 0.0; T(9): 0.0; S(11): 0.0; S(12): 0.0; Y(13): 99.1; S(14): 0.9	3412	8806013	Light		8806013	6805.75		97.88	1.5682e-08	22.4924	300	3	894.046	2680.12	-0.18433	85.3593	7327	MS2	22/236	HCC1569.raw
LVyENINGLSIPSASGVR	Unambiguous	NP_001265280.1#FRS2#10818#fibroblast growth factor receptor substrate 2	507834061	Y3(Phospho)	HCD	1	0	Y(3): 100.0; S(10): 0.0; S(13): 0.0; S(15): 0.0	2340	4.95418e+06	Light	100	1.70997e+06	1380.94		97.84	1.1971e-08	17.543	300	2	984.994	1968.98	0.403101	72.1092	5536	MS2	14/188	MDA-MB-157.raw
VFDKDGNGyISAAELR	Unambiguous	NP_001734.1#CALM2#805#calmodulin	4502549	Y9(Phospho)	HCD	1	0	Y(9): 100.0; S(11): 0.0	2666	9081644	Light		3.9051e+06	599602		97.79	1.55113e-08	13.8541	178	2	917.923	1834.84	0.534142	59.7941	5108	MS2	13/168	HS578T.raw
NEEENIySVPHDSTQGk	Unambiguous	NP_004482.4#ARHGAP35#2909#rho GTPase-activating protein 35	150417981	Y7(Phospho); K17(Label:13C(6)15N(2))	HCD	1	0	Y(7): 99.1; S(8): 0.9; S(13): 0.0; T(14): 0.0	802	1.57553e+07	Heavy	2.4089	3.79531e+07	1.57553e+07		97.72	1.4149e-08	3.57623	102	2	1017.93	2034.85	-0.136829	48.8779	3063	MS2	13/192	HCC38.raw
NQGGYGGSSSSSSyGSGR	Unambiguous	NP_002127.1#HNRNPA1#3178#heterogeneous nuclear ribonucleoprotein A1 isoform a|NP_112420.1#HNRNPA1#3178#heterogeneous nuclear ribonucleoprotein A1 isoform b	4504445;14043070	Y14(Phospho)	HCD	1	0	Y(5): 0.0; S(8): 0.0; S(9): 0.0; S(10): 0.0; S(11): 0.9; S(12): 0.9; S(13): 0.9; Y(14): 96.5; S(16): 0.9	147	1.36647e+06	Light	100	639997	962.452		97.72	7.48865e-09	7.44865	300	2	887.838	1774.67	0.938834	34.9376	1902	MS2	12/204	SUM149.raw
LSLEGDHSTPPSAyGSVK	Unambiguous	NP_001129487.1#ANXA2#302#annexin A2 isoform 2|NP_001002858.1#ANXA2#302#annexin A2 isoform 1	209862831;50845388	Y14(Phospho)	HCD	1	0	S(2): 0.0; S(8): 0.0; T(9): 0.0; S(12): 0.0; Y(14): 100.0; S(16): 0.0	2643	4.56994e+08	Light	30.2802	446020218	1.47298e+07		97.71	1.99508e-08	1.30329	9	2	962.938	1924.87	0.0320973	53.2699	4800	MS2	13/136	HCC70.raw
LSLEGDHSTPPSAyGSVK	Unambiguous	NP_001129487.1#ANXA2#302#annexin A2 isoform 2|NP_001002858.1#ANXA2#302#annexin A2 isoform 1	209862831;50845388	Y14(Phospho)	HCD	1	0	S(2): 0.0; S(8): 0.0; T(9): 0.0; S(12): 0.0; Y(14): 100.0; S(16): 0.0	2764	147587958	Light	9.72408	134871724	1.38699e+07		97.67	2.00414e-08	0	62	2	962.938	1924.87	0.158932	52.2689	4986	MS2	14/136	HCC1954.raw
YVDSEGHLyTVPIr	Unambiguous	NP_001744.2#CAV1#857#caveolin-1 isoform alpha	15451856	Y9(Phospho); R14(Label:13C(6)15N(4))	HCD	1	0	Y(1): 0.0; S(4): 0.0; Y(9): 100.0; T(10): 0.0	1538	9.01942e+07	Heavy	0.530793	4.72961e+07	8.91047e+07		97.61	1.51101e-08	16.5967	28	2	869.908	1738.81	0.323076	57.8707	4268	MS2	11/104	HCC1569.raw
SSGPyGGGGQYFAKPR	Unambiguous	NP_002127.1#HNRNPA1#3178#heterogeneous nuclear ribonucleoprotein A1 isoform a|NP_112420.1#HNRNPA1#3178#heterogeneous nuclear ribonucleoprotein A1 isoform b	4504445;14043070	Y5(Phospho)	HCD	1	0	S(1): 0.0; S(2): 0.0; Y(5): 100.0; Y(11): 0.0	953	1.14728e+07	Light		4834324	282396		97.6	1.43369e-08	5.23627	300	2	854.878	1708.75	0.357253	49.3604	3290	MS2	14/144	HCC1187_pSTY_SQ.raw
GVITDQNSDGycQTGTMSR	Unambiguous	NP_004406.2#DSP#1832#desmoplakin isoform I|NP_001008844.1#DSP#1832#desmoplakin isoform II	58530840;58530842	Y11(Phospho); C12(Carbamidomethyl)	HCD	1	0	T(4): 0.0; S(8): 0.0; Y(11): 100.0; T(14): 0.0; T(16): 0.0; S(18): 0.0	916	4.15984e+06	Light	100	1.61522e+06	529.517		97.54	1.18229e-08	7.70868	300	2	1085.43	2169.86	0.317872	50.8162	3280	MS2	14/196	HCC1143.raw
LcDFGSASHVADNDITPyLVSr	Unambiguous	NP_003904.3#PRPF4B#8899#serine/threonine-protein kinase PRP4 homolog	89276756	C2(Carbamidomethyl); Y18(Phospho); R22(Label:13C(6)15N(4))	HCD	1	0	S(6): 0.0; S(8): 0.0; T(16): 1.0; Y(18): 99.0; S(21): 0.0	2318	2.6848e+08	Heavy	15.1787	4062471536	267642964		97.53	2.03448e-08	4.13027	11	2	1264.07	2527.13	2.30884	70.5249	5444	MS2	24/204	HCC38.raw
NQGGYGGSSSSSSYGsGR	Unambiguous	NP_002127.1#HNRNPA1#3178#heterogeneous nuclear ribonucleoprotein A1 isoform a|NP_112420.1#HNRNPA1#3178#heterogeneous nuclear ribonucleoprotein A1 isoform b	4504445;14043070	S16(Phospho)	HCD	1	0	Y(5): 0.0; S(8): 0.0; S(9): 0.0; S(10): 0.0; S(11): 0.6; S(12): 0.6; S(13): 49.4; Y(14): 49.4; S(16): 0.0	545	1.27364e+06	Light	100	553995	2726.18		97.45	7.96e-09	0	300	2	887.837	1774.67	0.319771	34.5509	2231	MS2	10/204	HCC1395.raw
KLDNGGyYITTR	Unambiguous	NP_005424.1#YES1#7525#tyrosine-protein kinase Yes|NP_002028.1#FYN#2534#tyrosine-protein kinase Fyn isoform a|NP_694593.1#FYN#2534#tyrosine-protein kinase Fyn isoform c|NP_694592.1#FYN#2534#tyrosine-protein kinase Fyn isoform b	4885661;4503823;23510364;23510362	Y7(Phospho)	HCD	1	0	Y(7): 99.3; Y(8): 0.7; T(10): 0.0; T(11): 0.0	924	5.86658e+07	Light	48.2744	47608922	986215		97.43	1.54694e-08	3.99829	245	2	740.846	1480.68	0.530336	50.8882	3307	MS2	9/132	SUM149.raw
LSLGQyDNDAGGQLPFSK	Unambiguous	NP_073585.8#TNS3#64759#tensin-3	65288071	Y6(Phospho)	HCD	1	0	S(2): 0.0; Y(6): 100.0; S(17): 0.0	2189	1.28533e+07	Light	17.6974	1.19437e+07	674888		97.39	1.77374e-08	6.5396	300	2	995.452	1989.9	0.302223	70.742	5395	MS2	12/188	MDA-MB-157.raw
VcAYGAQGEGPySSLVScR	Unambiguous	NP_001005731.1#ITGB4#3691#integrin beta-4 isoform 3 precursor|NP_001005619.1#ITGB4#3691#integrin beta-4 isoform 2 precursor|NP_000204.3#ITGB4#3691#integrin beta-4 isoform 1 precursor	54607033;54607027;54607035	C2(Carbamidomethyl); Y12(Phospho); C18(Carbamidomethyl)	HCD	1	0	Y(4): 0.0; Y(12): 99.1; S(13): 0.9; S(14): 0.0; S(17): 0.0	3532	1.3097e+07	Light		4.34981e+06	541279		97.38	1.47893e-08	0	184	2	1070.94	2140.88	-0.446902	58.8731	5988	MS2	16/192	HCC1954.raw
KLDNGGyYITTR	Unambiguous	NP_005424.1#YES1#7525#tyrosine-protein kinase Yes|NP_002028.1#FYN#2534#tyrosine-protein kinase Fyn isoform a|NP_694593.1#FYN#2534#tyrosine-protein kinase Fyn isoform c|NP_694592.1#FYN#2534#tyrosine-protein kinase Fyn isoform b	4885661;4503823;23510364;23510362	Y7(Phospho)	HCD	1	0	Y(7): 100.0; Y(8): 0.0; T(10): 0.0; T(11): 0.0	924	5.86658e+07	Light	48.2744	47608922	986215		97.38	1.5612e-08	5.01158	111	2	740.846	1480.68	0.695219	50.3581	3253	MS2	9/132	SUM149.raw
SSGPyGGGGQYFAKPR	Unambiguous	NP_002127.1#HNRNPA1#3178#heterogeneous nuclear ribonucleoprotein A1 isoform a|NP_112420.1#HNRNPA1#3178#heterogeneous nuclear ribonucleoprotein A1 isoform b	4504445;14043070	Y5(Phospho)	HCD	1	0	S(1): 0.0; S(2): 0.0; Y(5): 100.0; Y(11): 0.0	867	1.33971e+07	Light		6079795	234209		97.31	1.49739e-08	0	300	2	854.877	1708.75	-0.642886	49.6399	3144	MS2	12/144	HCC38.raw
YVDSEGHLyTVPIr	Unambiguous	NP_001744.2#CAV1#857#caveolin-1 isoform alpha	15451856	Y9(Phospho); R14(Label:13C(6)15N(4))	HCD	1	0	Y(1): 0.0; S(4): 0.0; Y(9): 100.0; T(10): 0.0	2503	124907052	Heavy	13.7008	1711331072	124907052		97.28	1.61814e-08	0	111	2	869.907	1738.81	-0.0981445	58.7657	4972	MS2	11/104	HS578T.raw
LDycGGSGEPGGVQR	Unambiguous	NP_003019.2#SHB#6461#SH2 domain-containing adapter protein B	106879210	Y3(Phospho); C4(Carbamidomethyl)	HCD	1	0	Y(3): 100.0; S(7): 0.0	762	6.25892e+07	Light		27663664	320625		97.26	1.11631e-08	1.22778	133	2	816.33	1631.65	0.59167	45.5595	2954	MS2	13/116	MCF12A.raw
LSLEGDHSTPPSAyGSVK	Unambiguous	NP_001129487.1#ANXA2#302#annexin A2 isoform 2|NP_001002858.1#ANXA2#302#annexin A2 isoform 1	209862831;50845388	Y14(Phospho)	HCD	1	0	S(2): 0.0; S(8): 0.0; T(9): 0.0; S(12): 0.0; Y(14): 100.0; S(16): 0.0	2841	194678749	Light	8.39933	176396308	21001224		97.2	2.24082e-08	0	49	2	962.938	1924.87	-0.348408	51.8992	5020	MS2	15/136	HCC1599.raw
AIMTYVSSFyHAFSGAQk	Unambiguous	NP_001093.1#ACTN1#87#alpha-actinin-1 isoform b|NP_001123477.1#ACTN1#87#alpha-actinin-1 isoform c|NP_001123476.1#ACTN1#87#alpha-actinin-1 isoform a|NP_004915.2#ACTN4#81#alpha-actinin-4	4501891;194097352;194097350;12025678	Y10(Phospho); K18(Label:13C(6)15N(2))	HCD	1	0	T(4): 0.0; Y(5): 0.0; S(7): 0.0; S(8): 0.0; Y(10): 100.0; S(14): 0.0	5942	2.78192e+06	Heavy		270421	1.04568e+06		97.19	1.94901e-08	22.7066	300	2	1048.48	2095.95	0.579528	84.117	9222	MS2	11/140	HCC1954.raw
VIcSDcyDNANIYSR	Unambiguous	NP_055628.1#LRIG2#9860#leucine-rich repeats and immunoglobulin-like domains protein 2 precursor	7662320	C3(Carbamidomethyl); C6(Carbamidomethyl); Y7(Phospho)	HCD	1	0	S(4): 0.0; Y(7): 100.0; Y(13): 0.0; S(14): 0.0	1729	4.89153e+06	Light	100	1.76777e+06	6802.46		97.11	1.15263e-08	17.3166	300	2	965.378	1929.75	-0.801759	55.36	4161	MS2	11/136	BT549.raw
GPVSGTEPEPVySMEAADYR	Unambiguous	NP_612632.1#CTTN#2017#src substrate cortactin isoform b|NP_001171669.1#CTTN#2017#src substrate cortactin isoform c|NP_005222.2#CTTN#2017#src substrate cortactin isoform a	20357556;296080746;20357552	Y12(Phospho)	HCD	1	0	S(4): 0.0; T(6): 0.0; Y(12): 99.1; S(13): 0.9; Y(19): 0.0	1892	7.05232e+06	Light	4.72542	6.56994e+06	1.39034e+06		97.1	1.68857e-08	8.7364	300	2	1117.97	2234.93	0.19505	66.0709	4897	MS2	17/152	MDA-MB-157.raw
NEEENIySVPHDSTQGK	Unambiguous	NP_004482.4#ARHGAP35#2909#rho GTPase-activating protein 35	150417981	Y7(Phospho)	HCD	1	0	Y(7): 99.3; S(8): 0.7; S(13): 0.0; T(14): 0.0	801	2.8257e+07	Light	4.10237	2.75035e+07	6704293		97.05	1.65289e-08	16.9791	300	2	1013.92	2026.84	0.062475	48.1578	3089	MS2	14/192	HCC1937.raw
AAVPSGASTGIyEALELR	Unambiguous	NP_001966.1#ENO2#2026#gamma-enolase|NP_001967.3#ENO3#2027#beta-enolase isoform 1|NP_001180432.1#ENO3#2027#beta-enolase isoform 2|NP_001419.1#ENO1#2023#alpha-enolase isoform 1	5803011;301897469;301897479;4503571	Y12(Phospho)	HCD	1	0	S(5): 0.0; S(8): 0.0; T(9): 0.0; Y(12): 100.0		56746839						97.03	1.81112e-08	9.74076	258	2	942.96	1884.91	0.752535	79.7021	6493	MS2	13/136	HCC1143.raw
GPVSGTEPEPVySMEAADYR	Unambiguous	NP_612632.1#CTTN#2017#src substrate cortactin isoform b|NP_001171669.1#CTTN#2017#src substrate cortactin isoform c|NP_005222.2#CTTN#2017#src substrate cortactin isoform a	20357556;296080746;20357552	Y12(Phospho)	HCD	1	0	S(4): 0.0; T(6): 0.0; Y(12): 99.2; S(13): 0.8; Y(19): 0.0	4264	449681748	Light	45.3952	290323912	6.39548e+06		97.02	1.72592e-08	0.851537	7	2	1117.97	2234.93	-0.0234269	66.053	7014	MS2	15/152	HCC1954.raw
LSLEGDHSTPPSAyGSVK	Unambiguous	NP_001129487.1#ANXA2#302#annexin A2 isoform 2|NP_001002858.1#ANXA2#302#annexin A2 isoform 1	209862831;50845388	Y14(Phospho)	HCD	1	0	S(2): 0.0; S(8): 0.0; T(9): 0.0; S(12): 0.0; Y(14): 100.0; S(16): 0.0	2643	4.56994e+08	Light	30.2802	446020218	1.47298e+07		97	2.34443e-08	0	126	2	962.938	1924.87	0.0955148	52.6904	4714	MS2	14/136	HCC70.raw
FLEDDTSDPTyTSALGGK	Unambiguous	NP_004433.2#EPHB2#2048#ephrin type-B receptor 2 isoform 2 precursor|NP_059145.2#EPHB2#2048#ephrin type-B receptor 2 isoform 1 precursor	21396504;111118978	Y11(Phospho)	HCD	1	0	T(6): 0.0; S(7): 0.0; T(10): 0.7; Y(11): 98.5; T(12): 0.7; S(13): 0.0	1952	6.47482e+06	Light	100	2511980	6501.94		96.96	1.72173e-08	0	188	2	998.924	1996.84	-0.646145	63.4736	4883	MS2	16/136	HCC1187_pSTY_SQ.raw
GPVSGTEPEPVySMEAADYR	Unambiguous	NP_612632.1#CTTN#2017#src substrate cortactin isoform b|NP_001171669.1#CTTN#2017#src substrate cortactin isoform c|NP_005222.2#CTTN#2017#src substrate cortactin isoform a	20357556;296080746;20357552	Y12(Phospho)	HCD	1	0	S(4): 0.0; T(6): 0.0; Y(12): 99.2; S(13): 0.8; Y(19): 0.0	3475	2.68264e+08	Light	33.0367	229845852	6.95729e+06		96.91	1.75695e-08	7.09147	94	2	1117.97	2234.93	-0.351143	67.2295	6161	MS2	15/152	MDA-MB-468.raw
LSLGQyDNDAGGQLPFSK	Unambiguous	NP_073585.8#TNS3#64759#tensin-3	65288071	Y6(Phospho)	HCD	1	0	S(2): 0.0; Y(6): 100.0; S(17): 0.0	3473	2.18613e+08	Light	100	79664064	3026.2		96.87	2.00244e-08	0	17	2	995.452	1989.9	0.240878	70.8251	6340	MS2	11/188	BT20.raw
DKVTIADDySDPFDAK	Unambiguous	NP_003019.2#SHB#6461#SH2 domain-containing adapter protein B	106879210	Y9(Phospho)	HCD	1	0	T(4): 0.0; Y(9): 99.3; S(10): 0.7	1816	26247522	Light	6.75395	26247522	3.88625e+06		96.87	1.79479e-08	0	114	2	940.403	1879.8	-0.368356	63.8701	4726	MS2	14/176	HCC1143.raw
LSLEGDHSTPPSAyGSVk	Unambiguous	NP_001129487.1#ANXA2#302#annexin A2 isoform 2|NP_001002858.1#ANXA2#302#annexin A2 isoform 1	209862831;50845388	Y14(Phospho); K18(Label:13C(6)15N(2))	HCD	1	0	S(2): 0.0; S(8): 0.0; T(9): 0.0; S(12): 0.0; Y(14): 99.2; S(16): 0.8	1553	2.12361e+07	Heavy	5.22445	110946804	2.12361e+07		96.86	1.94936e-08	0	134	2	966.945	1932.88	0.32764	53.3637	3920	MS2	13/136	BT549.raw
LVSSPccIVTSTyGWTANMER	Unambiguous	NP_001258898.1#HSP90AB1#3326#heat shock protein HSP 90-beta isoform a|NP_001258900.1#HSP90AB1#3326#heat shock protein HSP 90-beta isoform b|NP_001258901.1#HSP90AB1#3326#heat shock protein HSP 90-beta isoform c	431822401;431822406;431822408	C6(Carbamidomethyl); C7(Carbamidomethyl); Y13(Phospho)	HCD	1	0	S(3): 0.0; S(4): 0.0; T(10): 0.0; S(11): 0.0; T(12): 50.0; Y(13): 50.0; T(16): 0.0	3080	1.14825e+07	Light	100	3021124	2747.51		96.82	1.93308e-08	7.38114	213	3	838.029	2512.07	1.10673	77.8886	6431	MS2	11/172	MCF12A.raw
GPAVGIyNDNINTEMPR	Unambiguous	NP_073753.3#CDCP1#64866#CUB domain-containing protein 1 isoform 1 precursor	30410805	Y7(Phospho)	HCD	1	0	Y(7): 100.0; T(13): 0.0	1849	4.69045e+07	Light	100	17353510	962.452		96.81	1.90627e-08	17.7482	300	2	970.932	1940.86	0.154181	64.4898	4740	MS2	13/164	SUM149.raw
LSLEGDHSTPPSAyGSVk	Unambiguous	NP_001129487.1#ANXA2#302#annexin A2 isoform 2|NP_001002858.1#ANXA2#302#annexin A2 isoform 1	209862831;50845388	Y14(Phospho); K18(Label:13C(6)15N(2))	HCD	1	0	S(2): 0.0; S(8): 0.0; T(9): 0.0; S(12): 0.0; Y(14): 100.0; S(16): 0.0	1163	6627706	Heavy		68531312	6627706		96.8	1.99423e-08	5.88152	265	2	966.945	1932.88	0.0750225	52.5981	3662	MS2	14/136	HCC1569.raw
LSLGQyDNDAGGQLPFSK	Unambiguous	NP_073585.8#TNS3#64759#tensin-3	65288071	Y6(Phospho)	HCD	1	0	S(2): 0.0; Y(6): 100.0; S(17): 0.0	5363	2.10077e+07	Light	9.16892	1.52723e+07	1.66566e+06		96.79	2.03338e-08	0	131	2	995.451	1989.9	-0.00450228	69.7991	8188	MS2	11/188	HCC1806.raw
KLSLGQyDNDAGGQLPFSK	Unambiguous	NP_073585.8#TNS3#64759#tensin-3	65288071	Y7(Phospho)	HCD	1	0	S(3): 0.0; Y(7): 100.0; S(18): 0.0	3513	2.03727e+07	Light		6.82171e+06	651213		96.79	1.94124e-08	3.63116	120	2	1059.5	2117.99	-0.176803	66.9044	6280	MS2	16/216	MDA-MB-231.raw
KLsLGQyDNDAGGQLPFSK	Unambiguous	NP_073585.8#TNS3#64759#tensin-3	65288071	S3(Phospho); Y7(Phospho)	HCD	1	0	S(3): 100.0; Y(7): 100.0; S(18): 0.0	2216	1.39124e+07	Light		3.95026e+06	265943		96.74	1.89805e-08	26.9938	300	2	1099.48	2197.96	1.04127	69.6022	5371	MS2	16/216	HCC1143.raw
LSLEGDHSTPPSAyGSVK	Unambiguous	NP_001129487.1#ANXA2#302#annexin A2 isoform 2|NP_001002858.1#ANXA2#302#annexin A2 isoform 1	209862831;50845388	Y14(Phospho)	HCD	1	0	S(2): 0.0; S(8): 0.0; T(9): 0.0; S(12): 0.0; Y(14): 100.0; S(16): 0.0	956	1.1885e+08	Light	9.57731	1.16224e+08	1.21354e+07		96.74	2.48907e-08	0	300	2	962.938	1924.87	0.412602	52.8293	3525	MS2	15/136	MDA-MB-157.raw
LSLEGDHSTPPSAyGSVK	Unambiguous	NP_001129487.1#ANXA2#302#annexin A2 isoform 2|NP_001002858.1#ANXA2#302#annexin A2 isoform 1	209862831;50845388	Y14(Phospho)	HCD	1	0	S(2): 0.0; S(8): 0.0; T(9): 0.0; S(12): 0.0; Y(14): 100.0; S(16): 0.0	2008	1.23506e+08	Light	6.16431	1.21789e+08	1.97572e+07		96.7	2.51211e-08	3.80783	193	2	962.938	1924.87	-0.221573	52.7511	4175	MS2	14/136	HS578T.raw
AAVPSGASTGIyEALELR	Unambiguous	NP_001966.1#ENO2#2026#gamma-enolase|NP_001967.3#ENO3#2027#beta-enolase isoform 1|NP_001180432.1#ENO3#2027#beta-enolase isoform 2|NP_001419.1#ENO1#2023#alpha-enolase isoform 1	5803011;301897469;301897479;4503571	Y12(Phospho)	HCD	1	0	S(5): 0.0; S(8): 0.0; T(9): 0.0; Y(12): 100.0	2812	3.41622e+07	Light	4.84143	3.23813e+07	6.68837e+06		96.68	1.92123e-08	5.3651	158	2	942.958	1884.91	-0.801749	78.8025	6335	MS2	13/136	HBL100.raw
GKADGGAEyATYQTK	Unambiguous	NP_758869.1#CD46#4179#membrane cofactor protein isoform 2 precursor|NP_722548.1#CD46#4179#membrane cofactor protein isoform 4 precursor|NP_758863.1#CD46#4179#membrane cofactor protein isoform 6 precursor|NP_758871.1#CD46#4179#membrane cofactor protein isoform 12 precursor	27502423;24432108;27502411;27502427	Y9(Phospho)	HCD	1	0	Y(9): 100.0; T(11): 0.0; Y(12): 0.0; T(14): 0.0	978	3.1235e+06	Light	100	1.4087e+06	7060.48		96.64	1.57917e-08	5.60597	300	2	820.354	1639.7	0.0661956	39.3903	2706	MS2	10/164	MDA-MB-468.raw
AAVPSGASTGIyEALELR	Unambiguous	NP_001966.1#ENO2#2026#gamma-enolase|NP_001967.3#ENO3#2027#beta-enolase isoform 1|NP_001180432.1#ENO3#2027#beta-enolase isoform 2|NP_001419.1#ENO1#2023#alpha-enolase isoform 1	5803011;301897469;301897479;4503571	Y12(Phospho)	HCD	1	0	S(5): 0.0; S(8): 0.0; T(9): 0.0; Y(12): 100.0								96.63	1.99345e-08	24.2918	300	2	942.959	1884.91	-0.15413	81.8375	7263	MS2	13/136	BT549.raw
NEEENIySVPHDSTQGk	Unambiguous	NP_004482.4#ARHGAP35#2909#rho GTPase-activating protein 35	150417981	Y7(Phospho); K17(Label:13C(6)15N(2))	HCD	1	0	Y(7): 100.0; S(8): 0.0; S(13): 0.0; T(14): 0.0	1176	1.71172e+07	Heavy	15.0645	257863362	1.71172e+07		96.61	1.87933e-08	0	235	2	1017.93	2034.86	1.4229	48.3623	3365	MS2	10/192	BT549.raw
VVQDFIDIFSDyANFk	Unambiguous	NP_569119.1#PTPRE#5791#receptor-type tyrosine-protein phosphatase epsilon isoform 2|NP_006495.1#PTPRE#5791#receptor-type tyrosine-protein phosphatase epsilon isoform 1 precursor	18860859;5729993	Y12(Phospho); K16(Label:13C(6)15N(2))	HCD	1	0	S(10): 0.0; Y(12): 100.0	3991	3.25955e+06	Heavy		403156	1407522		96.6	2.00946e-08	23.1087	300	2	1004.96	2008.92	1.20098	99.7347	8330	MS2	10/172	HBL100.raw
GSMYDGLADNyNYGTTSR	Unambiguous	NP_000290.2#PKP1#5317#plakophilin-1 isoform 1b|NP_001005337.1#PKP1#5317#plakophilin-1 isoform 1a	53729346;53729344	Y11(Phospho)	HCD	1	0	S(2): 0.0; Y(4): 0.0; Y(11): 100.0; Y(13): 0.0; T(15): 0.0; T(16): 0.0; S(17): 0.0	1977	1.20702e+07	Light	100	4242512	2747.51		96.6	1.27109e-08	14.5559	300	2	1032.9	2064.8	0.498339	61.2587	4678	MS2	13/168	MCF12A.raw
LSLGQyDNDAGGQLPFSK	Unambiguous	NP_073585.8#TNS3#64759#tensin-3	65288071	Y6(Phospho)	HCD	1	0	S(2): 0.0; Y(6): 100.0; S(17): 0.0	2975	1.92959e+07	Light	100	6.76005e+06	6802.46		96.59	2.14895e-08	5.6022	115	2	995.451	1989.89	-0.372573	71.0371	6027	MS2	11/188	BT549.raw
VPIVINPNAyDNLAIYK	Unambiguous	NP_079052.2#PEAK1#79834#pseudopodium-enriched atypical kinase 1	148368962	Y10(Phospho)	HCD	1	0	Y(10): 100.0; Y(16): 0.0	4373	1.21775e+08	Light	49.5355	108193890	2.18417e+06		96.53	1.47517e-08	4.30324	46	2	999.011	1997.02	0.442705	78.1108	7483	MS2	13/172	HS578T.raw
KLSLGQyDNDAGGQLPFSK	Unambiguous	NP_073585.8#TNS3#64759#tensin-3	65288071	Y7(Phospho)	HCD	1	0	S(3): 0.0; Y(7): 100.0; S(18): 0.0	3027	1.91032e+07	Light	14.7258	12768979	867118		96.5	2.10216e-08	1.80684	98	2	1059.5	2117.99	-0.522613	65.0252	5489	MS2	22/216	SUM190.raw
LSLGQyDNDAGGQLPFSK	Unambiguous	NP_073585.8#TNS3#64759#tensin-3	65288071	Y6(Phospho)	HCD	1	0	S(2): 0.0; Y(6): 100.0; S(17): 0.0	4931	7.63998e+07	Light		26857158	572674		96.44	2.19155e-08	0	63	2	995.452	1989.9	0.547603	69.6864	7736	MS2	11/188	HCC1599.raw
SVSPTTEMVSNESVDyR	Unambiguous	NP_001120972.1#MET#4233#hepatocyte growth factor receptor isoform a precursor|NP_000236.2#MET#4233#hepatocyte growth factor receptor isoform b precursor	188595716;42741655	Y16(Phospho)	HCD	1	0	S(1): 0.0; S(3): 0.0; T(5): 0.0; T(6): 0.0; S(10): 0.0; S(13): 0.0; Y(16): 100.0	3751	1.01226e+08	Light	100	37951968	1714.41		96.43	1.84965e-08	14.9298	61	2	990.917	1980.83	0.384342	56.8801	6146	MS2	11/152	HCC1806.raw
IGEGTYGVVyk	Unambiguous	NP_001249.1#CDK3#1018#cyclin-dependent kinase 3|NP_001163877.1#CDK1#983#cyclin-dependent kinase 1 isoform 4|NP_439892.2#CDK2#1017#cyclin-dependent kinase 2 isoform 2|NP_001789.2#CDK2#1017#cyclin-dependent kinase 2 isoform 1|NP_001777.1#CDK1#983#cyclin-dependent kinase 1 isoform 1|NP_203698.1#CDK1#983#cyclin-dependent kinase 1 isoform 2	4557439;281427278;166362719;16936528;4502709;16306492	Y10(Phospho); K11(Label:13C(6)15N(2))	HCD	1	0	T(5): 0.0; Y(6): 0.0; Y(10): 100.0	1355	12535898	Heavy	12.0049	150491794	12535898		96.42	1.7114e-08	1.52387	39	2	637.302	1273.6	0.516416	55.2714	3949	MS2	9/80	HCC1187_pSTY_SQ.raw
VPSSGPyDcPASFSHPLTR	Unambiguous	NP_005855.1#EFS#10278#embryonal Fyn-associated substrate isoform 1|NP_115835.1#EFS#10278#embryonal Fyn-associated substrate isoform 2|NP_001264103.1#EFS#10278#embryonal Fyn-associated substrate isoform 3	5031681;14589876;461496497	Y7(Phospho); C9(Carbamidomethyl)	HCD	1	0	S(3): 0.0; S(4): 0.0; Y(7): 100.0; S(12): 0.0; S(14): 0.0; T(18): 0.0	1587	1.05439e+08	Light	100	33832860	6501.94		96.4	2.15112e-08	0	50	2	1077.97	2154.93	-0.142166	58.9646	4368	MS2	15/144	HCC1187_pSTY_SQ.raw
SVSPTTEMVSNESVDyR	Unambiguous	NP_001120972.1#MET#4233#hepatocyte growth factor receptor isoform a precursor|NP_000236.2#MET#4233#hepatocyte growth factor receptor isoform b precursor	188595716;42741655	Y16(Phospho)	HCD	1	0	S(1): 0.0; S(3): 0.0; T(5): 0.0; T(6): 0.0; S(10): 0.0; S(13): 0.0; Y(16): 100.0	1466	4.28948e+07	Light	100	14999619	4355.38		96.39	1.85988e-08	14.8799	113	2	990.917	1980.83	0.0762121	58.55	4098	MS2	11/152	HCC38.raw
WKLEDYFETDSSySDANNFIR	Unambiguous	NP_002022.1#FRK#2444#tyrosine-protein kinase FRK	4503787	Y13(Phospho)	HCD	1	0	Y(6): 0.0; T(9): 0.0; S(11): 0.0; S(12): 0.0; Y(13): 99.2; S(14): 0.8		5086931						96.39	2.20545e-08	11.6205	93	3	894.047	2680.13	0.498868	85.8799	7229	MS2	22/236	MCF12A.raw
GSHQISLDNPDyQQDFFPK	Unambiguous	NP_005219.2#EGFR#1956#epidermal growth factor receptor isoform a precursor	29725609	Y12(Phospho)	HCD	1	0	S(2): 0.0; S(6): 0.0; Y(12): 100.0	3349	2.36569e+08	Light	100	65574468	3026.2		96.38	2.34862e-08	4.8834	12	2	1158.5	2316	-0.451249	69.8897	6222	MS2	14/204	BT20.raw
LSLEGDHSTPPSAyGSVK	Unambiguous	NP_001129487.1#ANXA2#302#annexin A2 isoform 2|NP_001002858.1#ANXA2#302#annexin A2 isoform 1	209862831;50845388	Y14(Phospho)	HCD	1	0	S(2): 0.0; S(8): 0.0; T(9): 0.0; S(12): 0.0; Y(14): 100.0; S(16): 0.0	1987	191473660	Light	5.8804	191473660	3.25614e+07		96.38	2.70419e-08	15.7237	102	2	962.938	1924.87	-0.221573	52.5368	4194	MS2	14/136	HCC1395.raw
GPVSGTEPEPVySMEAADYR	Unambiguous	NP_612632.1#CTTN#2017#src substrate cortactin isoform b|NP_001171669.1#CTTN#2017#src substrate cortactin isoform c|NP_005222.2#CTTN#2017#src substrate cortactin isoform a	20357556;296080746;20357552	Y12(Phospho)	HCD	1	0	S(4): 0.0; T(6): 0.0; Y(12): 99.1; S(13): 0.9; Y(19): 0.0	2052	1.23796e+08	Light	13.3469	80104388	6.00171e+06		96.37	1.95727e-08	3.37383	158	2	1117.96	2234.92	-4.93919	66.7563	5016	MS2	16/152	HCC38.raw
LSLEGDHSTPPSAyGSVK	Unambiguous	NP_001129487.1#ANXA2#302#annexin A2 isoform 2|NP_001002858.1#ANXA2#302#annexin A2 isoform 1	209862831;50845388	Y14(Phospho)	HCD	1	0	S(2): 0.0; S(8): 0.0; T(9): 0.0; S(12): 0.0; Y(14): 100.0; S(16): 0.0	3112	3.39238e+08	Light	14.563	310638756	2.13307e+07		96.36	2.71436e-08	0	20	2	962.938	1924.87	0.22235	51.7544	5310	MS2	14/136	HCC1806.raw
NLSEGNNANYTEyVATR	Unambiguous	NP_003150.1#CDKL5#6792#cyclin-dependent kinase-like 5	4507281	Y13(Phospho)	HCD	1	0	S(3): 0.0; Y(10): 0.0; T(11): 0.0; Y(13): 100.0; T(16): 0.0	1616	7.5024e+06	Light	100	2.75081e+06	5478.14		96.34	1.82567e-08	2.09695	221	2	998.426	1995.85	0.410925	56.064	4157	MS2	11/192	MDA-MB-435.raw
AAVPSGASTGIyEALELR	Unambiguous	NP_001966.1#ENO2#2026#gamma-enolase|NP_001967.3#ENO3#2027#beta-enolase isoform 1|NP_001180432.1#ENO3#2027#beta-enolase isoform 2|NP_001419.1#ENO1#2023#alpha-enolase isoform 1	5803011;301897469;301897479;4503571	Y12(Phospho)	HCD	1	0	S(5): 0.0; S(8): 0.0; T(9): 0.0; Y(12): 100.0	3037	4.78244e+07	Light		19519426	2600770		96.31	2.12249e-08	15.4916	154	2	942.96	1884.91	1.01158	78.9593	6704	MS2	15/136	HCC1187_pSTY_SQ.raw
SLLEGQEDHyNNLSASK	Unambiguous	NP_002267.2#KRT19#3880#keratin, type I cytoskeletal 19	24234699	Y10(Phospho)	HCD	1	0	S(1): 0.0; Y(10): 100.0; S(14): 0.0; S(16): 0.0	2833	2.15741e+07	Light	100	9722266	1238.65		96.31	2.19149e-08	21.5676	120	2	992.936	1984.86	-0.33703	52.8354	5077	MS2	10/172	HCC1954.raw
VLEDDPEATyTTSGGK	Unambiguous	NP_004422.2#EPHA2#1969#ephrin type-A receptor 2 precursor	32967311	Y10(Phospho)	HCD	1	0	T(9): 0.0; Y(10): 99.3; T(11): 0.7; T(12): 0.0; S(13): 0.0	856	1.10489e+08	Light	8.58519	108215451	1.26049e+07		96.29	1.72581e-08	5.73575	176	2	881.876	1762.75	1.82243	50.0172	3183	MS2	15/120	HCC38.raw
HYEDGYPGGSDNyGSLSR	Unambiguous	NP_001078927.1#CTNND1#1500#catenin delta-1 isoform 1ABC|NP_001078928.1#CTNND1#1500#catenin delta-1 isoform 1AB|NP_001322.1#CTNND1#1500#catenin delta-1 isoform 1B|NP_001078929.1#CTNND1#1500#catenin delta-1 isoform 1A|NP_001078932.1#CTNND1#1500#catenin delta-1 isoform 3ABC|NP_001078933.1#CTNND1#1500#catenin delta-1 isoform 3AB|NP_001078934.1#CTNND1#1500#catenin delta-1 isoform 3B|NP_001078935.1#CTN…	146231940;146231962;10835010;146231938;146231970;146231991;146231946;146231977;146231994;332688208;332634644;332688210;332688212;332688214;332688222	Y13(Phospho)	HCD	1	0	Y(2): 0.0; Y(6): 0.0; S(10): 0.0; Y(13): 100.0; S(15): 0.0; S(17): 0.0	2803	53619407	Light	100	19605412	1714.41		96.24	1.41184e-08	0	23	2	1027.4	2053.79	0.18011	49.3183	4923	MS2	12/160	HCC1806.raw
IGEGTYGVVyK	Unambiguous	NP_001249.1#CDK3#1018#cyclin-dependent kinase 3|NP_001163877.1#CDK1#983#cyclin-dependent kinase 1 isoform 4|NP_439892.2#CDK2#1017#cyclin-dependent kinase 2 isoform 2|NP_001789.2#CDK2#1017#cyclin-dependent kinase 2 isoform 1|NP_001777.1#CDK1#983#cyclin-dependent kinase 1 isoform 1|NP_203698.1#CDK1#983#cyclin-dependent kinase 1 isoform 2	4557439;281427278;166362719;16936528;4502709;16306492	Y10(Phospho)	HCD	1	0	T(5): 0.0; Y(6): 0.0; Y(10): 100.0	2987	77014906	Light	2.55095	77014906	3.01907e+07		96.24	1.52831e-08	8.55597	30	2	633.294	1265.58	0.261017	54.7208	5369	MS2	9/80	HCC1954.raw
AGKGESAGyMEPYEAQR	Unambiguous	NP_003019.2#SHB#6461#SH2 domain-containing adapter protein B	106879210	Y9(Phospho)	HCD	1	0	S(6): 0.0; Y(9): 100.0; Y(13): 0.0	757	2.30874e+07	Light	5.68124	1.73212e+07	3.04885e+06		96.23	2.08334e-08	29.2496	300	2	962.401	1923.79	-0.250265	48.3233	3018	MS2	14/184	HCC1143.raw
AAVPSGASTGIyEALELR	Unambiguous	NP_001966.1#ENO2#2026#gamma-enolase|NP_001967.3#ENO3#2027#beta-enolase isoform 1|NP_001180432.1#ENO3#2027#beta-enolase isoform 2|NP_001419.1#ENO1#2023#alpha-enolase isoform 1	5803011;301897469;301897479;4503571	Y12(Phospho)	HCD	1	0	S(5): 0.0; S(8): 0.0; T(9): 0.0; Y(12): 100.0								96.21	2.16715e-08	8.11351	214	2	942.96	1884.91	1.72396	80.6444	7129	MS2	14/136	BT549.raw
HIGLVySGMGPDYR	Unambiguous	NP_002778.1#PSMA2#5683#proteasome subunit alpha type-2	4506181	Y6(Phospho)	HCD	1	0	Y(6): 99.1; S(7): 0.9; Y(13): 0.0	3595	6.36802e+06	Light	100	2.77806e+06	3876.19		96.18	1.85201e-08	0	184	2	822.867	1644.73	1.32641	63.2547	5985	MS2	9/104	MDA-MB-436.raw
IGEGTYGVVyk	Unambiguous	NP_001249.1#CDK3#1018#cyclin-dependent kinase 3|NP_001163877.1#CDK1#983#cyclin-dependent kinase 1 isoform 4|NP_439892.2#CDK2#1017#cyclin-dependent kinase 2 isoform 2|NP_001789.2#CDK2#1017#cyclin-dependent kinase 2 isoform 1|NP_001777.1#CDK1#983#cyclin-dependent kinase 1 isoform 1|NP_203698.1#CDK1#983#cyclin-dependent kinase 1 isoform 2	4557439;281427278;166362719;16936528;4502709;16306492	Y10(Phospho); K11(Label:13C(6)15N(2))	HCD	1	0	T(5): 0.0; Y(6): 0.0; Y(10): 100.0	2217	2.97358e+07	Heavy	3.29139	9.78722e+07	2.97358e+07		96.17	1.80797e-08	11.9937	37	2	637.302	1273.6	0.228875	55.0735	4485	MS2	9/80	HS578T.raw
LcDFGSASHVADNDITPyLVSR	Unambiguous	NP_003904.3#PRPF4B#8899#serine/threonine-protein kinase PRP4 homolog	89276756	C2(Carbamidomethyl); Y18(Phospho)	HCD	1	0	S(6): 0.0; S(8): 0.0; T(16): 0.0; Y(18): 100.0; S(21): 0.0	2894	2047368244	Light	8.28353	2047368244	247161239		96.13	2.34152e-08	5.98742	9	2	1259.06	2517.11	-2.15626	70.793	5995	MS2	13/204	BT549.raw
NSYVAGQyDDAASYQR	Unambiguous	NP_001035810.1#G6PD#2539#glucose-6-phosphate 1-dehydrogenase isoform b|NP_000393.4#G6PD#2539#glucose-6-phosphate 1-dehydrogenase isoform a	108773793;109389365	Y8(Phospho)	HCD	1	0	S(2): 0.0; Y(3): 0.0; Y(8): 100.0; S(13): 0.0; Y(14): 0.0	1817	6.05764e+06	Light	100	2399721	3026.2		96.06	1.76516e-08	2.64682	166	2	944.381	1887.75	0.00630395	52.4109	4037	MS2	13/180	BT20.raw
SVSPTTEMVSNESVDyR	Unambiguous	NP_001120972.1#MET#4233#hepatocyte growth factor receptor isoform a precursor|NP_000236.2#MET#4233#hepatocyte growth factor receptor isoform b precursor	188595716;42741655	Y16(Phospho)	HCD	1	0	S(1): 0.0; S(3): 0.0; T(5): 0.0; T(6): 0.0; S(10): 0.0; S(13): 0.0; Y(16): 100.0	1964	9.85806e+06	Light	100	2881710	6802.46		95.99	2.0368e-08	0	208	2	990.916	1980.82	-0.6633	58.3999	4520	MS2	11/152	BT549.raw
LDycGGSGEPGGVQR	Unambiguous	NP_003019.2#SHB#6461#SH2 domain-containing adapter protein B	106879210	Y3(Phospho); C4(Carbamidomethyl)	HCD	1	0	Y(3): 100.0; S(7): 0.0	762	6.25892e+07	Light		27663664	320625		95.97	1.49608e-08	6.43164	292	2	816.33	1631.65	0.442042	45.0228	2898	MS2	13/116	MCF12A.raw
IGEGTYGVVyk	Unambiguous	NP_001249.1#CDK3#1018#cyclin-dependent kinase 3|NP_001163877.1#CDK1#983#cyclin-dependent kinase 1 isoform 4|NP_439892.2#CDK2#1017#cyclin-dependent kinase 2 isoform 2|NP_001789.2#CDK2#1017#cyclin-dependent kinase 2 isoform 1|NP_001777.1#CDK1#983#cyclin-dependent kinase 1 isoform 1|NP_203698.1#CDK1#983#cyclin-dependent kinase 1 isoform 2	4557439;281427278;166362719;16936528;4502709;16306492	Y10(Phospho); K11(Label:13C(6)15N(2))	HCD	1	0	T(5): 0.0; Y(6): 0.0; Y(10): 100.0	2122	1.96488e+07	Heavy	1.04154	2.0465e+07	1.96488e+07		95.97	1.89824e-08	12.649	74	2	637.302	1273.6	0.516416	54.6913	4315	MS2	9/80	SUM159.raw
LLGPGVNySGcQITWAK	Unambiguous	NP_644805.1#STAT3#6774#signal transducer and activator of transcription 3 isoform 1|NP_003141.2#STAT3#6774#signal transducer and activator of transcription 3 isoform 2|NP_998827.1#STAT3#6774#signal transducer and activator of transcription 3 isoform 3	21618340;21618338;47458820	Y8(Phospho); C11(Carbamidomethyl)	HCD	1	0	Y(8): 99.0; S(9): 1.0; T(14): 0.0	2360	9192632	Light	100	3397329	4355.38		95.95	2.3936e-08	0	191	2	972.459	1943.91	1.0205	71.2321	5518	MS2	11/168	HCC38.raw
KLSLGQyDNDAGGQLPFSK	Unambiguous	NP_073585.8#TNS3#64759#tensin-3	65288071	Y7(Phospho)	HCD	1	0	S(3): 0.0; Y(7): 100.0; S(18): 0.0	1999	2.83198e+07	Light	14.3359	19259764	1.34347e+06		95.93	2.36635e-08	6.33774	84	2	1059.5	2117.99	-0.176803	66.135	4972	MS2	27/216	HBL100.raw
VADPDHDHTGFLTEyVATr	Unambiguous	NP_002736.3#MAPK1#5594#mitogen-activated protein kinase 1	66932916	Y15(Phospho); R19(Label:13C(6)15N(4))	HCD	1	0	T(9): 0.0; T(13): 0.0; Y(15): 100.0; T(18): 0.0	1584	1.95349e+07	Heavy	16.6583	325417399	1.95349e+07		95.9	2.66422e-08	24.4038	239	2	1117.49	2233.98	-0.961093	60.2638	4300	MS2	15/144	HCC38.raw
ELEQVcNPIISGLyQGAGGPGPGGFGAQGPK	Unambiguous	NP_005336.3#HSPA1A#3303#heat shock 70 kDa protein 1A/1B	194248072	C6(Carbamidomethyl); Y14(Phospho)	HCD	1	0	S(11): 0.0; Y(14): 100.0	5684	5.777e+06	Light	100	878208	1238.65		95.89	2.71415e-08	3.36815	293	3	1045.82	3135.46	-0.590305	80.5533	8856	MS2	28/348	HCC1954.raw
SLLEGQEDHyNNLSASK	Unambiguous	NP_002267.2#KRT19#3880#keratin, type I cytoskeletal 19	24234699	Y10(Phospho)	HCD	1	0	S(1): 0.0; Y(10): 100.0; S(14): 0.0; S(16): 0.0	1172	13004393	Light	100	5503344	4570.02		95.88	2.41958e-08	12.3627	146	2	992.936	1984.86	-0.33703	53.7945	3675	MS2	13/172	HCC1937.raw
AAVPSGASTGIyEALELR	Unambiguous	NP_001966.1#ENO2#2026#gamma-enolase|NP_001967.3#ENO3#2027#beta-enolase isoform 1|NP_001180432.1#ENO3#2027#beta-enolase isoform 2|NP_001419.1#ENO1#2023#alpha-enolase isoform 1	5803011;301897469;301897479;4503571	Y12(Phospho)	HCD	1	0	S(5): 0.0; S(8): 0.0; T(9): 0.0; Y(12): 100.0	3098	1.95244e+07	Light		7071045	1.75128e+06		95.87	2.36304e-08	17.1292	272	2	942.959	1884.91	0.623012	78.829	6528	MS2	11/136	MCF12A.raw
LcDFGSASHVADNDITPyLVSR	Unambiguous	NP_003904.3#PRPF4B#8899#serine/threonine-protein kinase PRP4 homolog	89276756	C2(Carbamidomethyl); Y18(Phospho)	HCD	1	0	S(6): 0.0; S(8): 0.0; T(16): 0.9; Y(18): 99.1; S(21): 0.0	2506	1006540412	Light	8.59275	1006540412	1.17138e+08		95.85	2.56376e-08	6.81438	9	2	1259.06	2517.11	-0.41039	69.1654	5553	MS2	23/204	MCF12A.raw
YYEGyYAAGPGYGGR	Unambiguous	NP_005569.1#LPP#4026#lipoma-preferred partner isoform a	5031887	Y5(Phospho)	HCD	1	0	Y(1): 0.0; Y(2): 0.0; Y(5): 99.1; Y(6): 0.9; Y(12): 0.0	2246	8.85543e+06	Light	8.46497	7.15795e+06	845597		95.85	1.43399e-08	4.06532	218	2	862.343	1723.68	0.44134	56.3644	4480	MS2	13/112	SUM190.raw
IGEGTYGVVyk	Unambiguous	NP_001249.1#CDK3#1018#cyclin-dependent kinase 3|NP_001163877.1#CDK1#983#cyclin-dependent kinase 1 isoform 4|NP_439892.2#CDK2#1017#cyclin-dependent kinase 2 isoform 2|NP_001789.2#CDK2#1017#cyclin-dependent kinase 2 isoform 1|NP_001777.1#CDK1#983#cyclin-dependent kinase 1 isoform 1|NP_203698.1#CDK1#983#cyclin-dependent kinase 1 isoform 2	4557439;281427278;166362719;16936528;4502709;16306492	Y10(Phospho); K11(Label:13C(6)15N(2))	HCD	1	0	T(5): 0.0; Y(6): 0.0; Y(10): 100.0	2173	1.40973e+07	Heavy	2.97145	41889307	1.40973e+07		95.83	1.98524e-08	5.59588	49	2	637.301	1273.6	-0.154513	54.8899	4494	MS2	9/80	HCC1395.raw
VLEDDPEATyTTSGGKIPIR	Unambiguous	NP_004422.2#EPHA2#1969#ephrin type-A receptor 2 precursor	32967311	Y10(Phospho)	HCD	1	0	T(9): 49.8; Y(10): 49.8; T(11): 0.4; T(12): 0.0; S(13): 0.0	3504	7.84343e+07	Light	22.4788	68952216	3.06743e+06		95.81	2.67802e-08	0	33	2	1121.54	2242.06	0.0134441	57.4943	5892	MS2	11/168	HCC1599.raw
AGLQTADKyAALANLDNIFSAGQGGDQGSGFGTTGK	Unambiguous	NP_004495.2#AGFG1#3267#arf-GAP domain and FG repeat-containing protein 1 isoform 2|NP_001128659.1#AGFG1#3267#arf-GAP domain and FG repeat-containing protein 1 isoform 1|NP_001128660.1#AGFG1#3267#arf-GAP domain and FG repeat-containing protein 1 isoform 3|NP_001128661.1#AGFG1#3267#arf-GAP domain and FG repeat-containing protein 1 isoform 4	38570132;206597505;206597507;206597509	Y9(Phospho)	HCD	1	0	T(5): 50.0; Y(9): 50.0; S(20): 0.0; S(29): 0.0; T(33): 0.0; T(34): 0.0	3909	1.03309e+07	Light	100	1.39374e+06	5478.14		95.8	2.55268e-08	3.09285	134	4	896.169	3581.65	0.0283366	85.1668	7425	MS2	29/408	MDA-MB-435.raw
KDASSQDcyDIPR	Unambiguous	NP_997006.1#GAB1#2549#GRB2-associated-binding protein 1 isoform a|NP_002030.2#GAB1#2549#GRB2-associated-binding protein 1 isoform b	46370071;46370073	C8(Carbamidomethyl); Y9(Phospho)	HCD	1	0	S(4): 0.0; S(5): 0.0; Y(9): 100.0	532	3.50521e+06	Light	100	1.60135e+06	529.517		95.79	1.56598e-08	8.79225	300	2	817.83	1634.65	0.281961	44.6354	2644	MS2	9/144	HCC1143.raw
QASEQNWANySAEQNR	Unambiguous	NP_000156.1#GJA1#2697#gap junction alpha-1 protein	4504001	Y10(Phospho)	HCD	1	0	S(3): 0.0; Y(10): 98.9; S(11): 1.1	1414	1.4327e+08	Light	100	53158968	6802.46		95.78	1.92764e-08	0.795031	28	2	988.399	1975.79	-0.898342	51.4646	3707	MS2	11/180	BT549.raw
GKADGGAEyATYQTK	Unambiguous	NP_758869.1#CD46#4179#membrane cofactor protein isoform 2 precursor|NP_722548.1#CD46#4179#membrane cofactor protein isoform 4 precursor|NP_758863.1#CD46#4179#membrane cofactor protein isoform 6 precursor|NP_758871.1#CD46#4179#membrane cofactor protein isoform 12 precursor	27502423;24432108;27502411;27502427	Y9(Phospho)	HCD	1	0	Y(9): 100.0; T(11): 0.0; Y(12): 0.0; T(14): 0.0	268	1127928	Light	100	548924	962.452		95.78	1.91046e-08	11.4421	300	2	820.354	1639.7	0.215089	39.0913	2205	MS2	9/164	SUM149.raw
VLEDDPEATyTTSGGKIPIR	Unambiguous	NP_004422.2#EPHA2#1969#ephrin type-A receptor 2 precursor	32967311	Y10(Phospho)	HCD	1	0	T(9): 1.0; Y(10): 98.1; T(11): 1.0; T(12): 0.0; S(13): 0.0	1574	1.74297e+07	Light	8.68305	1.57413e+07	1.81288e+06		95.74	2.73753e-08	3.1782	107	2	1121.54	2242.06	0.122335	58.2638	4315	MS2	11/168	HCC1569.raw
ELFDDPSyVNVQNLDK	Unambiguous	NP_003020.2#SHC1#6464#SHC-transforming protein 1 isoform 2|NP_892113.4#SHC1#6464#SHC-transforming protein 1 isoform 1|NP_001123512.1#SHC1#6464#SHC-transforming protein 1 isoform 3|NP_001123513.1#SHC1#6464#SHC-transforming protein 1 isoform 4|NP_001189788.1#SHC1#6464#SHC-transforming protein 1 isoform 5 precursor	32261324;194239662;194239664;194239668;322302755	Y8(Phospho)	HCD	1	0	S(7): 1.0; Y(8): 99.0	2611	3.3123e+08	Light	35.7473	293622184	8.21382e+06		95.73	2.33487e-08	19.0551	300	2	988.438	1975.87	0.383626	76.5492	6156	MS2	11/144	HCC1143.raw
LcDFGSASHVADNDITPyLVSR	Unambiguous	NP_003904.3#PRPF4B#8899#serine/threonine-protein kinase PRP4 homolog	89276756	C2(Carbamidomethyl); Y18(Phospho)	HCD	1	0	S(6): 0.0; S(8): 0.0; T(16): 0.0; Y(18): 100.0; S(21): 0.0	3630	1546079918	Light	8.08964	1546079918	191118596		95.73	2.66231e-08	7.80055	11	2	1259.06	2517.11	-0.216406	70.2509	6478	MS2	14/204	HS578T.raw
GPVSGTEPEPVySMEAADYR	Unambiguous	NP_612632.1#CTTN#2017#src substrate cortactin isoform b|NP_001171669.1#CTTN#2017#src substrate cortactin isoform c|NP_005222.2#CTTN#2017#src substrate cortactin isoform a	20357556;296080746;20357552	Y12(Phospho)	HCD	1	0	S(4): 0.0; T(6): 0.0; Y(12): 99.2; S(13): 0.8; Y(19): 0.0	3083	244034221	Light	27.1906	236254190	8.68881e+06		95.66	2.37417e-08	2.11449	52	2	1117.97	2234.93	0.304289	67.5057	5920	MS2	15/152	BT20.raw
GPAVGIDLGTTYscVGVFQHGK	Unambiguous	NP_006588.1#HSPA8#3312#heat shock cognate 71 kDa protein isoform 1|NP_694881.1#HSPA8#3312#heat shock cognate 71 kDa protein isoform 2	5729877;24234686	S13(Phospho); C14(Carbamidomethyl)	HCD	1	0	T(10): 0.0; T(11): 0.0; Y(12): 99.1; S(13): 0.9	2858	7.51671e+06	Light	100	2.21534e+06	5478.14		95.66	2.68792e-08	12.3209	282	3	781.7	2343.09	0.474101	71.4708	5909	MS2	19/180	MDA-MB-435.raw
GPVSGTEPEPVySMEAADYR	Unambiguous	NP_612632.1#CTTN#2017#src substrate cortactin isoform b|NP_001171669.1#CTTN#2017#src substrate cortactin isoform c|NP_005222.2#CTTN#2017#src substrate cortactin isoform a	20357556;296080746;20357552	Y12(Phospho)	HCD	1	0	S(4): 0.0; T(6): 0.0; Y(12): 99.1; S(13): 0.9; Y(19): 0.0	4412	355924536	Light		112222544	4018104		95.63	2.33045e-08	0	13	2	1117.97	2234.93	-0.56962	65.7011	7139	MS2	15/152	HCC1599.raw
VLEDDPEATyTTSGGK	Unambiguous	NP_004422.2#EPHA2#1969#ephrin type-A receptor 2 precursor	32967311	Y10(Phospho)	HCD	1	0	T(9): 0.0; Y(10): 99.1; T(11): 0.8; T(12): 0.0; S(13): 0.0	824	4.88191e+07	Light	8.36293	4.7958e+07	5.73459e+06		95.6	1.92658e-08	1.9484	134	2	881.875	1762.74	0.229681	49.3841	3154	MS2	10/120	SUM149.raw
GPVSGTEPEPVySMEAADYR	Unambiguous	NP_612632.1#CTTN#2017#src substrate cortactin isoform b|NP_001171669.1#CTTN#2017#src substrate cortactin isoform c|NP_005222.2#CTTN#2017#src substrate cortactin isoform a	20357556;296080746;20357552	Y12(Phospho)	HCD	1	0	S(4): 0.0; T(6): 0.0; Y(12): 99.0; S(13): 1.0; Y(19): 0.0	4264	449681748	Light	45.3952	290323912	6.39548e+06		95.59	2.38514e-08	0	60	2	1117.97	2234.93	-0.241904	65.5255	6938	MS2	15/152	HCC1954.raw
ALNGAEPNyHSLPSAR	Unambiguous	NP_060377.1#LAMTOR1#55004#ragulator complex protein LAMTOR1	8923579	Y9(Phospho)	HCD	1	0	Y(9): 100.0; S(11): 0.0; S(14): 0.0	225	7.98581e+06	Light	100	3.34297e+06	3426.42		95.56	2.31272e-08	0	300	2	888.907	1776.81	0.420009	53.0706	2989	MS2	10/172	HCC1569_2ND.raw
VFDKDGNGyISAAELR	Unambiguous	NP_001734.1#CALM2#805#calmodulin	4502549	Y9(Phospho)	HCD	1	0	Y(9): 100.0; S(11): 0.0	2520	9.7842e+06	Light	100	3.62721e+06	7608.33		95.56	2.63795e-08	0	208	2	917.922	1834.84	0.201496	59.332	4831	MS2	14/168	SUM190.raw
IGEGTYGVVyk	Unambiguous	NP_001249.1#CDK3#1018#cyclin-dependent kinase 3|NP_001163877.1#CDK1#983#cyclin-dependent kinase 1 isoform 4|NP_439892.2#CDK2#1017#cyclin-dependent kinase 2 isoform 2|NP_001789.2#CDK2#1017#cyclin-dependent kinase 2 isoform 1|NP_001777.1#CDK1#983#cyclin-dependent kinase 1 isoform 1|NP_203698.1#CDK1#983#cyclin-dependent kinase 1 isoform 2	4557439;281427278;166362719;16936528;4502709;16306492	Y10(Phospho); K11(Label:13C(6)15N(2))	HCD	1	0	T(5): 0.4; Y(6): 49.8; Y(10): 49.8	1101	1.23479e+07	Heavy	1.5446	1.84247e+07	1.19284e+07		95.52	2.09987e-08	5.91288	138	2	637.302	1273.6	0.228875	54.8579	3743	MS2	9/80	MDA-MB-157.raw
VLEDDPEATyTTSGGKIPIR	Unambiguous	NP_004422.2#EPHA2#1969#ephrin type-A receptor 2 precursor	32967311	Y10(Phospho)	HCD	1	0	T(9): 0.9; Y(10): 98.2; T(11): 0.9; T(12): 0.0; S(13): 0.0	2772	3.31753e+07	Light	18.553	22650886	1.22087e+06		95.51	2.87657e-08	1.59812	71	2	1121.54	2242.06	-0.204338	59.8571	5278	MS2	11/168	MDA-MB-231.raw
LDycGGSGEPGGVQR	Unambiguous	NP_003019.2#SHB#6461#SH2 domain-containing adapter protein B	106879210	Y3(Phospho); C4(Carbamidomethyl)	HCD	1	0	Y(3): 100.0; S(7): 0.0	666	1.1489e+07	Light		5629665	290164		95.48	1.68185e-08	5.52342	300	2	816.33	1631.65	0.59167	45.1492	2862	MS2	13/116	HCC1569.raw
LQLDNQyAVLENQK	Unambiguous	NP_060018.1#CDV3#55573#protein CDV3 homolog isoform b	8923710	Y7(Phospho)	HCD	1	0	Y(7): 100.0	3399	1.12498e+07	Light	100	4.93363e+06	4750.54		95.47	2.74852e-08	14.9239	111	2	878.42	1755.83	1.17285	61.3992	5672	MS2	10/152	SUM225.raw
SSGPYGGGGQyFAKPR	Unambiguous	NP_002127.1#HNRNPA1#3178#heterogeneous nuclear ribonucleoprotein A1 isoform a|NP_112420.1#HNRNPA1#3178#heterogeneous nuclear ribonucleoprotein A1 isoform b	4504445;14043070	Y11(Phospho)	HCD	1	0	S(1): 0.0; S(2): 0.0; Y(5): 0.0; Y(11): 100.0	817	7.4171e+06	Light	13.2618	5.69369e+06	429329		95.37	2.40889e-08	0	300	2	854.878	1708.75	0.428691	49.3072	3232	MS2	14/144	SUM1315.raw
TDScSSAQAQyDTPK	Unambiguous	NP_563615.3#DCBLD2#131566#discoidin, CUB and LCCL domain-containing protein 2 precursor	54792129	C4(Carbamidomethyl); Y11(Phospho)	HCD	1	0	T(1): 0.0; S(3): 0.0; S(5): 0.0; S(6): 0.0; Y(11): 99.2; T(13): 0.8	432	1.01134e+07	Light	18.7997	8164917	434310		95.36	1.36949e-08	3.4535	291	2	869.835	1738.66	0.426406	37.5411	2287	MS2	10/140	BT549.raw
TLyDFPGNDAEDLPFK	Unambiguous	NP_005198.1#CRKL#1399#crk-like protein	4885153	Y3(Phospho)	HCD	1	0	T(1): 0.0; Y(3): 100.0	4181	7.13294e+07	Light	100	25187890	7608.33		95.35	2.29018e-08	20.3587	300	2	961.416	1921.83	-0.0120603	79.6016	7172	MS2	13/152	SUM190.raw
GSHQISLDNPDyQQDFFPK	Unambiguous	NP_005219.2#EGFR#1956#epidermal growth factor receptor isoform a precursor	29725609	Y12(Phospho)	HCD	1	0	S(2): 0.0; S(6): 0.0; Y(12): 100.0	5123	6.99006e+07	Light	100	19627296	1714.41		95.32	2.99934e-08	3.82269	32	2	1158.5	2316	0.18124	67.7486	7871	MS2	14/204	HCC1806.raw
ALNGAEPNyHSLPSAR	Unambiguous	NP_060377.1#LAMTOR1#55004#ragulator complex protein LAMTOR1	8923579	Y9(Phospho)	HCD	1	0	Y(9): 100.0; S(11): 0.0; S(14): 0.0	1136	6.4314e+07	Light		26976660	252658		95.31	2.46595e-08	1.64475	92	2	888.907	1776.81	0.213903	52.5851	3660	MS2	10/172	HCC1569.raw
NEEENIySVPHDSTQGK	Unambiguous	NP_004482.4#ARHGAP35#2909#rho GTPase-activating protein 35	150417981	Y7(Phospho)	HCD	1	0	Y(7): 99.3; S(8): 0.7; S(13): 0.0; T(14): 0.0	1460	3.54387e+07	Light	4.19493	34162970	8.14388e+06		95.3	2.51738e-08	0	61	2	1013.92	2026.84	-0.539795	47.5253	3449	MS2	14/192	SUM190.raw
KDASSQDcyDIPR	Unambiguous	NP_997006.1#GAB1#2549#GRB2-associated-binding protein 1 isoform a|NP_002030.2#GAB1#2549#GRB2-associated-binding protein 1 isoform b	46370071;46370073	C8(Carbamidomethyl); Y9(Phospho)	HCD	1	0	S(4): 0.0; S(5): 0.0; Y(9): 100.0	1109	1.15286e+07	Light		5388508	54651.2		95.27	1.77111e-08	0	300	2	817.83	1634.65	0.505991	43.3496	2993	MS2	9/144	SUM190.raw
GPVSGTEPEPVySMEAADYR	Unambiguous	NP_612632.1#CTTN#2017#src substrate cortactin isoform b|NP_001171669.1#CTTN#2017#src substrate cortactin isoform c|NP_005222.2#CTTN#2017#src substrate cortactin isoform a	20357556;296080746;20357552	Y12(Phospho)	HCD	1	0	S(4): 0.0; T(6): 0.0; Y(12): 99.1; S(13): 0.9; Y(19): 0.0	2399	5.04819e+07	Light	11.1819	43190780	3.86255e+06		95.25	2.58534e-08	2.16697	89	2	1117.97	2234.93	0.19505	66.4556	5333	MS2	15/152	MDA-MB-435.raw
NEEENIySVPHDSTQGk	Unambiguous	NP_004482.4#ARHGAP35#2909#rho GTPase-activating protein 35	150417981	Y7(Phospho); K17(Label:13C(6)15N(2))	HCD	1	0	Y(7): 100.0; S(8): 0.0; S(13): 0.0; T(14): 0.0	1030	8.0913e+06	Heavy	0.841715	6.81056e+06	8.0913e+06		95.24	2.57036e-08	0	300	2	1017.93	2034.85	0.163119	47.7528	3255	MS2	14/192	MDA-MB-435.raw
EKAEERPTFDYLQSVLDDFYTATEGQyQQQP	Unambiguous	NP_002341.1#LYN#4067#tyrosine-protein kinase Lyn isoform A|NP_001104567.1#LYN#4067#tyrosine-protein kinase Lyn isoform B	4505055;162287326	Y27(Phospho)	HCD	1	0	T(8): 0.0; Y(11): 0.0; S(14): 0.0; Y(20): 0.0; T(21): 0.0; T(23): 0.0; Y(27): 100.0	4148	4.97555e+08	Light	32.8861	482559172	1.46737e+07		95.23	3.30508e-08	5.03246	26	3	1259.56	3776.66	0.211247	106.376	8896	MS2	21/354	HCC1143.raw
GPVSGTEPEPVySMEAADYR	Unambiguous	NP_612632.1#CTTN#2017#src substrate cortactin isoform b|NP_001171669.1#CTTN#2017#src substrate cortactin isoform c|NP_005222.2#CTTN#2017#src substrate cortactin isoform a	20357556;296080746;20357552	Y12(Phospho)	HCD	1	0	S(4): 0.0; T(6): 0.0; Y(12): 99.1; S(13): 0.9; Y(19): 0.0	2052	1.23796e+08	Light	13.3469	80104388	6.00171e+06		95.2	2.61528e-08	0	35	2	1117.97	2234.93	0.19505	67.3184	5083	MS2	15/152	HCC38.raw
LcDFGSASHVADNDITPyLVSr	Unambiguous	NP_003904.3#PRPF4B#8899#serine/threonine-protein kinase PRP4 homolog	89276756	C2(Carbamidomethyl); Y18(Phospho); R22(Label:13C(6)15N(4))	HCD	1	0	S(6): 0.0; S(8): 0.0; T(16): 0.0; Y(18): 100.0; S(21): 0.0	4342	2.18614e+08	Heavy	12.0751	2639795080	2.18614e+08		95.18	3.46167e-08	6.72303	11	2	1264.06	2527.12	-0.202972	70.764	7017	MS2	19/204	MDA-MB-436.raw
NEEENIySVPHDSTQGK	Unambiguous	NP_004482.4#ARHGAP35#2909#rho GTPase-activating protein 35	150417981	Y7(Phospho)	HCD	1	0	Y(7): 100.0; S(8): 0.0; S(13): 0.0; T(14): 0.0	1497	6.30789e+07	Light	7.90125	6.11447e+07	7.73861e+06		95.18	2.56971e-08	1.78384	94	2	1013.92	2026.84	-0.359114	47.3996	3479	MS2	13/192	SUM159.raw
FLEDDPSDPTyTSSLGGK	Unambiguous	NP_004434.2#EPHB3#2049#ephrin type-B receptor 3 precursor	17975768	Y11(Phospho)	HCD	1	0	S(7): 0.0; T(10): 0.8; Y(11): 98.4; T(12): 0.8; S(13): 0.0; S(14): 0.0	3392	16618334	Light	100	5756404	4750.54		95.14	2.67616e-08	3.05153	95	2	1004.93	2008.84	1.05918	61.3151	5661	MS2	11/136	SUM225.raw
DGGGPGGDYAAMGAcPASEQGyEEMR	Unambiguous	NP_001973.2#ERBB3#2065#receptor tyrosine-protein kinase erbB-3 isoform 1 precursor	54792100	C15(Carbamidomethyl); Y22(Phospho)	HCD	1	0	Y(9): 0.0; S(18): 0.0; Y(22): 100.0	1793	2.06453e+07	Light	100	5039512	4570.02		95.12	1.38271e-08	20.3632	300	3	905.006	2713	1.71383	62.9028	4648	MS2	24/224	HCC1937.raw
ALNGAEPNyHSLPSAR	Unambiguous	NP_060377.1#LAMTOR1#55004#ragulator complex protein LAMTOR1	8923579	Y9(Phospho)	HCD	1	0	Y(9): 100.0; S(11): 0.0; S(14): 0.0	2415	1.07209e+07	Light		4601066	850847		95.1	2.57576e-08	0	167	2	888.907	1776.81	0.145201	52.1474	4422	MS2	10/172	SUM225.raw
ALNGAEPNyHSLPSAR	Unambiguous	NP_060377.1#LAMTOR1#55004#ragulator complex protein LAMTOR1	8923579	Y9(Phospho)	HCD	1	0	Y(9): 100.0; S(11): 0.0; S(14): 0.0	1540	1.12258e+07	Light	100	3.96709e+06	6802.46		95.08	2.6187e-08	16.4191	300	2	888.908	1776.81	0.763519	52.9786	3872	MS2	10/172	BT549.raw
IGEGTYGVVyk	Unambiguous	NP_001249.1#CDK3#1018#cyclin-dependent kinase 3|NP_001163877.1#CDK1#983#cyclin-dependent kinase 1 isoform 4|NP_439892.2#CDK2#1017#cyclin-dependent kinase 2 isoform 2|NP_001789.2#CDK2#1017#cyclin-dependent kinase 2 isoform 1|NP_001777.1#CDK1#983#cyclin-dependent kinase 1 isoform 1|NP_203698.1#CDK1#983#cyclin-dependent kinase 1 isoform 2	4557439;281427278;166362719;16936528;4502709;16306492	Y10(Phospho); K11(Label:13C(6)15N(2))	HCD	1	0	T(5): 0.8; Y(6): 0.8; Y(10): 98.4	2405	2.46542e+07	Heavy	2.73469	67421466	2.46542e+07		95.08	2.3129e-08	8.46044	117	2	637.302	1273.6	0.133028	54.9563	4550	MS2	9/80	MDA-MB-468.raw
LcDFGSASHVADNDITPyLVSR	Unambiguous	NP_003904.3#PRPF4B#8899#serine/threonine-protein kinase PRP4 homolog	89276756	C2(Carbamidomethyl); Y18(Phospho)	HCD	1	0	S(6): 0.0; S(8): 0.0; T(16): 1.0; Y(18): 99.0; S(21): 0.0	2675	2574376464	Light	11.962	2574376464	2.15213e+08		95.07	3.06815e-08	9.00786	116	2	1259.06	2517.11	-0.41039	69.3207	5664	MS2	15/204	MDA-MB-435.raw
FLEDDPSDPTYTsSLGGK	Unambiguous	NP_004434.2#EPHB3#2049#ephrin type-B receptor 3 precursor	17975768	S13(Phospho)	HCD	1	0	S(7): 0.0; T(10): 0.7; Y(11): 98.5; T(12): 0.7; S(13): 0.0; S(14): 0.0	2640	1.26463e+07	Light	100	4.78945e+06	3026.2		95.05	2.73063e-08	0	300	2	1004.93	2008.84	0.876877	61.4655	5173	MS2	11/136	BT20.raw
GPVSGTEPEPVySmEAADYR	Unambiguous	NP_612632.1#CTTN#2017#src substrate cortactin isoform b|NP_001171669.1#CTTN#2017#src substrate cortactin isoform c|NP_005222.2#CTTN#2017#src substrate cortactin isoform a	20357556;296080746;20357552	Y12(Phospho); M14(Oxidation)	HCD	1	0	S(4): 0.0; T(6): 0.0; Y(12): 99.0; S(13): 1.0; Y(19): 0.0	2595	1.194e+07	Light	100	3.47518e+06	7060.48		95.04	2.62883e-08	0	135	2	1125.97	2250.93	0.283488	57.0022	4817	MS2	17/152	MDA-MB-468.raw
MMNNNyDcPLPEEETNPK	Unambiguous	NP_000290.2#PKP1#5317#plakophilin-1 isoform 1b|NP_001005337.1#PKP1#5317#plakophilin-1 isoform 1a	53729346;53729344	Y6(Phospho); C8(Carbamidomethyl)	HCD	1	0	Y(6): 100.0; T(15): 0.0	1493	8.9363e+06	Light	100	2.58528e+06	6501.94		95.03	1.76654e-08	0	237	2	1138.44	2275.87	-0.640668	57.2148	4161	MS2	15/196	HCC1187_pSTY_SQ.raw
LcDFGSASHVADNDITPyLVSR	Unambiguous	NP_003904.3#PRPF4B#8899#serine/threonine-protein kinase PRP4 homolog	89276756	C2(Carbamidomethyl); Y18(Phospho)	HCD	1	0	S(6): 0.0; S(8): 0.0; T(16): 0.0; Y(18): 100.0; S(21): 0.0	4663	669911493	Light	6.20535	669911493	1.07957e+08		94.98	3.15146e-08	0	144	2	1259.06	2517.11	1.23848	69.2159	7463	MS2	25/204	HCC1954.raw
RSDSASSEPVGIyQGFEK	Unambiguous	NP_006245.2#PRKCD#5580#protein kinase C delta type	31377782	Y13(Phospho)	HCD	1	0	S(2): 0.0; S(4): 0.0; S(6): 0.0; S(7): 0.0; Y(13): 100.0	1319	3735789	Light	100	1.36259e+06	529.517		94.93	3.08833e-08	41.0796	300	2	1018.95	2036.89	-1.74117	56.9554	3943	MS2	13/204	HCC1143.raw
ALNGAEPNyHSLPSAR	Unambiguous	NP_060377.1#LAMTOR1#55004#ragulator complex protein LAMTOR1	8923579	Y9(Phospho)	HCD	1	0	Y(9): 100.0; S(11): 0.0; S(14): 0.0	2806	48375879	Light	100	19308150	6415.49		94.93	2.69305e-08	0	50	2	888.907	1776.81	-0.335714	51.604	4974	MS2	10/172	HCC1599.raw
QEDGGVySSSGLK	Unambiguous	NP_005237.2#FER#2241#tyrosine-protein kinase Fer	119964721	Y7(Phospho)	HCD	1	0	Y(7): 99.2; S(8): 0.8; S(9): 0.0; S(10): 0.0	522	1.2188e+07	Light	23.1867	1.05483e+07	454930		94.91	1.74177e-08	2.84429	183	2	703.796	1406.58	0.493262	44.3179	2607	MS2	12/144	HCC38.raw
YIEDEDYyKASVTR	Unambiguous	NP_775266.1#PTK2B#2185#protein-tyrosine kinase 2-beta isoform a|NP_775267.1#PTK2B#2185#protein-tyrosine kinase 2-beta isoform b	27886586;27886588	Y8(Phospho)	HCD	1	0	Y(1): 0.0; Y(7): 0.6; Y(8): 99.4; S(11): 0.0; T(13): 0.0	1026	5.05088e+06	Light	100	1.96765e+06	529.517		94.9	2.84277e-08	32.7906	300	2	916.393	1831.78	-0.349715	52.4591	3446	MS2	11/124	HCC1143.raw
GVNTGAVGSYIyDRDPEGK	Unambiguous	NP_001303.1#CRIP2#1397#cysteine-rich protein 2 isoform 1|NP_001257770.1#CRIP2#1397#cysteine-rich protein 2 isoform 3|NP_001257766.1#CRIP2#1397#cysteine-rich protein 2 isoform 2	4503049;399498492;399498490	Y12(Phospho)	HCD	1	0	T(4): 0.0; S(9): 0.0; Y(10): 0.0; Y(12): 100.0	3177	1.72438e+07	Light	100	5918940	4750.54		94.89	3.00987e-08	0	88	2	1039.47	2077.92	0.0851144	59.2425	5386	MS2	13/208	SUM225.raw
VcAYGAQGEGPySSLVScR	Unambiguous	NP_001005731.1#ITGB4#3691#integrin beta-4 isoform 3 precursor|NP_001005619.1#ITGB4#3691#integrin beta-4 isoform 2 precursor|NP_000204.3#ITGB4#3691#integrin beta-4 isoform 1 precursor	54607033;54607027;54607035	C2(Carbamidomethyl); Y12(Phospho); C18(Carbamidomethyl)	HCD	1	0	Y(4): 0.0; Y(12): 99.0; S(13): 1.0; S(14): 0.0; S(17): 0.0	1778	1.4532e+08	Light		45413912	271218		94.86	2.6421e-08	0	300	2	1070.94	2140.88	-0.446902	59.3501	4468	MS2	12/192	MCF12A.raw
WKLEDYFETDSSySDANNFIR	Unambiguous	NP_002022.1#FRK#2444#tyrosine-protein kinase FRK	4503787	Y13(Phospho)	HCD	1	0	Y(6): 0.0; T(9): 0.0; S(11): 0.0; S(12): 0.0; Y(13): 100.0; S(14): 0.0	3286	5201808	Light		5201808	4570.02		94.84	3.17432e-08	12.1972	165	3	894.047	2680.13	0.430548	86.3086	7057	MS2	23/236	HCC1937.raw
GPVSGTEPEPVySmEAADYR	Unambiguous	NP_612632.1#CTTN#2017#src substrate cortactin isoform b|NP_001171669.1#CTTN#2017#src substrate cortactin isoform c|NP_005222.2#CTTN#2017#src substrate cortactin isoform a	20357556;296080746;20357552	Y12(Phospho); M14(Oxidation)	HCD	1	0	S(4): 0.0; T(6): 0.0; Y(12): 98.9; S(13): 1.1; Y(19): 0.0	1645	5.44799e+06	Light	100	1.72184e+06	2747.51		94.84	2.75272e-08	0	284	2	1125.97	2250.93	0.283488	56.8623	4186	MS2	16/152	MCF12A.raw
KTEGTyDLPYWDR	Unambiguous	NP_563615.3#DCBLD2#131566#discoidin, CUB and LCCL domain-containing protein 2 precursor	54792129	Y6(Phospho)	HCD	1	0	T(2): 0.0; T(5): 0.0; Y(6): 100.0; Y(10): 0.0	2290	1.0422e+07	Light		4476533	185201		94.83	2.61273e-08	13.6521	300	2	862.373	1723.74	1.33591	62.5568	5028	MS2	10/144	BT549.raw
LVyENINGLSIPSASGVR	Unambiguous	NP_001265280.1#FRS2#10818#fibroblast growth factor receptor substrate 2	507834061	Y3(Phospho)	HCD	1	0	Y(3): 100.0; S(10): 0.0; S(13): 0.0; S(15): 0.0	2445	1.74735e+07	Light	100	6219128	529.517		94.82	2.43252e-08	23.4954	226	2	984.993	1968.98	0.0311203	72.7617	5723	MS2	14/188	HCC1143.raw
LcDFGSASHVADNDITPyLVSr	Unambiguous	NP_003904.3#PRPF4B#8899#serine/threonine-protein kinase PRP4 homolog	89276756	C2(Carbamidomethyl); Y18(Phospho); R22(Label:13C(6)15N(4))	HCD	1	0	S(6): 0.0; S(8): 0.0; T(16): 1.0; Y(18): 99.0; S(21): 0.0	2256	2.70088e+08	Heavy	10.5899	2860199656	2.70088e+08		94.79	3.79189e-08	8.09791	54	2	1264.06	2527.12	-0.00975592	70.8157	5505	MS2	13/204	HCC1143.raw
NEEENIySVPHDSTQGk	Unambiguous	NP_004482.4#ARHGAP35#2909#rho GTPase-activating protein 35	150417981	Y7(Phospho); K17(Label:13C(6)15N(2))	HCD	1	0	Y(7): 99.2; S(8): 0.8; S(13): 0.0; T(14): 0.0	883	1.43305e+07	Heavy	10.548	151157280	1.43305e+07		94.78	2.85755e-08	0	216	2	1017.93	2034.85	0.403078	48.7979	3144	MS2	14/192	HBL100.raw
AAVPSGASTGIyEALELR	Unambiguous	NP_001966.1#ENO2#2026#gamma-enolase|NP_001967.3#ENO3#2027#beta-enolase isoform 1|NP_001180432.1#ENO3#2027#beta-enolase isoform 2|NP_001419.1#ENO1#2023#alpha-enolase isoform 1	5803011;301897469;301897479;4503571	Y12(Phospho)	HCD	1	0	S(5): 0.0; S(8): 0.0; T(9): 0.0; Y(12): 100.0	3020	64512694	Light		34330268	952328		94.78	3.04051e-08	5.16243	67	2	942.96	1884.91	0.752535	78.4204	6627	MS2	15/136	SUM1315.raw
LSLGQyDNDAGGQLPFSK	Unambiguous	NP_073585.8#TNS3#64759#tensin-3	65288071	Y6(Phospho)	HCD	1	0	S(2): 0.0; Y(6): 100.0; S(17): 0.0	3473	2.18613e+08	Light	100	79664064	3026.2		94.77	3.27925e-08	0	203	2	995.45	1989.89	-0.986025	71.5086	6429	MS2	11/188	BT20.raw
ASTSDyQVISDR	Unambiguous	NP_612142.2#NUP35#129401#nucleoporin NUP53	31982904	Y6(Phospho)	HCD	1	0	S(2): 0.0; T(3): 0.0; S(4): 0.0; Y(6): 100.0; S(10): 0.0	871	1.24612e+06	Light	100	902949	4570.02		94.74	2.15711e-08	8.10893	300	2	711.302	1421.6	1.07102	49.2447	3209	MS2	9/108	HCC1937.raw
WKLEDYFETDSSySDANNFIR	Unambiguous	NP_002022.1#FRK#2444#tyrosine-protein kinase FRK	4503787	Y13(Phospho)	HCD	1	0	Y(6): 0.0; T(9): 0.0; S(11): 0.0; S(12): 49.8; Y(13): 49.8; S(14): 0.4	3455	4.78687e+07	Light	100	13009337	6805.75		94.73	3.24061e-08	17.8205	96	3	894.047	2680.13	1.18206	85.9734	7386	MS2	11/236	HCC1569.raw
WKLEDYFETDSSySDANNFIR	Unambiguous	NP_002022.1#FRK#2444#tyrosine-protein kinase FRK	4503787	Y13(Phospho)	HCD	1	0	Y(6): 0.0; T(9): 0.0; S(11): 0.0; S(12): 1.0; Y(13): 99.0; S(14): 0.0		3.92802e+06						94.72	3.23121e-08	6.73049	199	3	894.047	2680.13	1.45534	87.5716	7383	MS2	10/236	MCF12A.raw
SSGPYGGGGQyFAKPR	Unambiguous	NP_002127.1#HNRNPA1#3178#heterogeneous nuclear ribonucleoprotein A1 isoform a|NP_112420.1#HNRNPA1#3178#heterogeneous nuclear ribonucleoprotein A1 isoform b	4504445;14043070	Y11(Phospho)	HCD	1	0	S(1): 0.0; S(2): 0.0; Y(5): 0.0; Y(11): 100.0	867	1.33971e+07	Light		6079795	234209		94.7	2.7548e-08	0	296	2	854.878	1708.75	-0.142816	50.1247	3195	MS2	13/144	HCC38.raw
TDScSSAQAQyDTPK	Unambiguous	NP_563615.3#DCBLD2#131566#discoidin, CUB and LCCL domain-containing protein 2 precursor	54792129	C4(Carbamidomethyl); Y11(Phospho)	HCD	1	0	T(1): 0.0; S(3): 0.0; S(5): 0.0; S(6): 0.0; Y(11): 100.0; T(13): 0.0	794	6.10607e+06	Light	8.09456	5.83627e+06	721012		94.7	1.54513e-08	0	290	2	869.835	1738.66	-0.0650588	39.581	2664	MS2	10/140	MDA-MB-231.raw
LcDFGSASHVADNDITPyLVSr	Unambiguous	NP_003904.3#PRPF4B#8899#serine/threonine-protein kinase PRP4 homolog	89276756	C2(Carbamidomethyl); Y18(Phospho); R22(Label:13C(6)15N(4))	HCD	1	0	S(6): 0.0; S(8): 0.0; T(16): 50.0; Y(18): 50.0; S(21): 0.0	2352	1.75106e+08	Heavy	5.74543	1006056960	1.75106e+08		94.68	3.85342e-08	6.24256	292	2	1264.06	2527.12	0.666501	69.3963	5582	MS2	26/204	HCC1569.raw
VYNDGYDDDNyDYIVK	Unambiguous	NP_001387.2#DYRK1A#1859#dual specificity tyrosine-phosphorylation-regulated kinase 1A isoform 1|NP_569120.1#DYRK1A#1859#dual specificity tyrosine-phosphorylation-regulated kinase 1A isoform 2|NP_567824.1#DYRK1A#1859#dual specificity tyrosine-phosphorylation-regulated kinase 1A isoform 3|NP_569122.1#DYRK1A#1859#dual specificity tyrosine-phosphorylation-regulated kinase 1A isoform 5	18765758;18765752;18765750;18765756	Y11(Phospho)	HCD	1	0	Y(2): 0.0; Y(6): 0.0; Y(11): 100.0; Y(13): 0.0	2888	2.03578e+06	Light	100	774836	3408.63		94.68	1.97267e-08	0	300	2	1025.9	2050.8	0.617398	63.8603	5340	MS2	11/172	SUM159.raw
NQGGYGGSSSSSSyGSGR	Unambiguous	NP_002127.1#HNRNPA1#3178#heterogeneous nuclear ribonucleoprotein A1 isoform a|NP_112420.1#HNRNPA1#3178#heterogeneous nuclear ribonucleoprotein A1 isoform b	4504445;14043070	Y14(Phospho)	HCD	1	0	Y(5): 0.0; S(8): 0.0; S(9): 0.0; S(10): 0.0; S(11): 0.0; S(12): 0.0; S(13): 1.1; Y(14): 97.8; S(16): 1.1	142	1.3654e+06	Light	27.4801	1.12346e+06	40882.8		94.64	1.52196e-08	5.07452	300	2	887.838	1774.67	0.801265	34.8376	1948	MS2	13/204	SUM1315.raw
WKLEDYFETDSSySDANNFIR	Unambiguous	NP_002022.1#FRK#2444#tyrosine-protein kinase FRK	4503787	Y13(Phospho)	HCD	1	0	Y(6): 0.0; T(9): 0.0; S(11): 0.0; S(12): 49.8; Y(13): 49.8; S(14): 0.5		3.92802e+06						94.62	3.32891e-08	8.07815	237	3	894.047	2680.13	1.3187	86.9519	7327	MS2	11/236	MCF12A.raw
YVDSEGHLyTVPIR	Unambiguous	NP_001744.2#CAV1#857#caveolin-1 isoform alpha	15451856	Y9(Phospho)	HCD	1	0	Y(1): 0.0; S(4): 0.0; Y(9): 99.4; T(10): 0.6	1426	211541839	Light	2.93519	211541839	72070834		94.6	3.49857e-08	0	300	2	864.903	1728.8	-0.540756	59.6113	4248	MS2	10/104	HCC1143.raw
WKLEDYFETDSSySDANNFIR	Unambiguous	NP_002022.1#FRK#2444#tyrosine-protein kinase FRK	4503787	Y13(Phospho)	HCD	1	0	Y(6): 0.0; T(9): 0.0; S(11): 0.0; S(12): 0.0; Y(13): 99.1; S(14): 0.9		3.92802e+06						94.59	3.33982e-08	14.048	136	3	894.047	2680.13	0.635507	86.4329	7279	MS2	11/236	MCF12A.raw
IQNTGDyYDLYGGEK	Unambiguous	NP_002825.3#PTPN11#5781#tyrosine-protein phosphatase non-receptor type 11 isoform 1|NP_542168.1#PTPN11#5781#tyrosine-protein phosphatase non-receptor type 11 isoform 2	33356177;18375644	Y7(Phospho)	HCD	1	0	T(4): 0.0; Y(7): 99.1; Y(8): 0.9; Y(11): 0.0	1596	7.60529e+07	Light	27.2902	70037547	2.56639e+06		94.55	2.62713e-08	0	109	2	908.378	1815.75	0.88485	61.3428	4448	MS2	11/164	HCC1143.raw
NTyNQTALDIVNQFTTSQASR	Unambiguous	NP_065804.2#CASKIN2#57513#caskin-2 isoform a|NP_001136115.1#CASKIN2#57513#caskin-2 isoform b	217416347;217416350	Y3(Phospho)	HCD	1	0	T(2): 0.8; Y(3): 99.2; T(6): 0.0; T(15): 0.0; T(16): 0.0; S(17): 0.0; S(20): 0.0	4650	6.15471e+07	Light		16382937	1.15638e+06		94.43	3.75723e-08	1.76256	42	3	818.043	2452.12	0.703696	85.1829	8052	MS2	21/240	BT20.raw
LcDFGSASHVADNDITPyLVSR	Unambiguous	NP_003904.3#PRPF4B#8899#serine/threonine-protein kinase PRP4 homolog	89276756	C2(Carbamidomethyl); Y18(Phospho)	HCD	1	0	S(6): 0.0; S(8): 0.0; T(16): 1.0; Y(18): 99.0; S(21): 0.0	4562	1423352052	Light	8.15446	1423352052	1.74549e+08		94.43	3.59136e-08	0	40	2	1259.06	2517.11	-0.216406	69.4897	7162	MS2	26/204	HCC70.raw
IQNTGDyYDLYGGEK	Unambiguous	NP_002825.3#PTPN11#5781#tyrosine-protein phosphatase non-receptor type 11 isoform 1|NP_542168.1#PTPN11#5781#tyrosine-protein phosphatase non-receptor type 11 isoform 2	33356177;18375644	Y7(Phospho)	HCD	1	0	T(4): 0.0; Y(7): 99.2; Y(8): 0.8; Y(11): 0.0	1856	4.98434e+08	Light	100	451620496	3675986		94.42	2.73045e-08	6.35998	141	2	908.378	1815.75	0.481479	60.763	4623	MS2	10/164	MCF12A.raw
YVDSEGHLyTVPIR	Unambiguous	NP_001744.2#CAV1#857#caveolin-1 isoform alpha	15451856	Y9(Phospho)	HCD	1	0	Y(1): 0.0; S(4): 0.0; Y(9): 100.0; T(10): 0.0	2757	1.14995e+09	Light	8.85146	1145044178	129362137		94.4	3.66346e-08	2.02243	5	2	864.903	1728.8	-0.117096	60.2037	5328	MS2	11/104	MDA-MB-231.raw
LDycGGSGEPGGVQR	Unambiguous	NP_003019.2#SHB#6461#SH2 domain-containing adapter protein B	106879210	Y3(Phospho); C4(Carbamidomethyl)	HCD	1	0	Y(3): 100.0; S(7): 0.0	686	1.41646e+07	Light	13.3678	13258335	991812		94.39	2.15438e-08	3.06735	192	2	816.33	1631.65	0.516856	45.3987	2865	MS2	13/116	HCC1187_pSTY_SQ.raw
VLEDDPEATyTTSGGKIPIR	Unambiguous	NP_004422.2#EPHA2#1969#ephrin type-A receptor 2 precursor	32967311	Y10(Phospho)	HCD	1	0	T(9): 0.9; Y(10): 98.2; T(11): 0.9; T(12): 0.0; S(13): 0.0	2416	1.63187e+07	Light	9.33203	1.44034e+07	1.54344e+06		94.34	3.75676e-08	0	74	2	1121.54	2242.06	0.0134441	58.2264	4697	MS2	16/168	SUM190.raw
GPVSGTEPEPVySmEAADYR	Unambiguous	NP_612632.1#CTTN#2017#src substrate cortactin isoform b|NP_001171669.1#CTTN#2017#src substrate cortactin isoform c|NP_005222.2#CTTN#2017#src substrate cortactin isoform a	20357556;296080746;20357552	Y12(Phospho); M14(Oxidation)	HCD	1	0	S(4): 0.0; T(6): 0.0; Y(12): 99.0; S(13): 1.0; Y(19): 0.0	3342	3.06513e+07	Light	100	10646570	6415.49		94.32	3.17682e-08	0	115	2	1125.97	2250.93	-0.258823	56.1069	5680	MS2	16/152	HCC1599.raw
GPVSGTEPEPVySMEAADYR	Unambiguous	NP_612632.1#CTTN#2017#src substrate cortactin isoform b|NP_001171669.1#CTTN#2017#src substrate cortactin isoform c|NP_005222.2#CTTN#2017#src substrate cortactin isoform a	20357556;296080746;20357552	Y12(Phospho)	HCD	1	0	S(4): 0.0; T(6): 0.0; Y(12): 99.1; S(13): 0.9; Y(19): 0.0	4824	168419280	Light	19.071	111254468	5.8337e+06		94.31	3.1582e-08	0	35	2	1117.97	2234.93	-0.56962	65.3479	7494	MS2	15/152	HCC1806.raw
GLLPSQYGQEVyDTPPMAVK	Unambiguous	NP_001164185.1#BCAR1#9564#breast cancer anti-estrogen resistance protein 1 isoform 1|NP_001164186.1#BCAR1#9564#breast cancer anti-estrogen resistance protein 1 isoform 2|NP_001164187.1#BCAR1#9564#breast cancer anti-estrogen resistance protein 1 isoform 3|NP_001164188.1#BCAR1#9564#breast cancer anti-estrogen resistance protein 1 isoform 4|NP_001164189.1#BCAR1#9564#breast cancer anti-estrogen resis…	282398112;282398114;282398116;282398118;282398120;44662836;282398123;282398125;282398127	Y12(Phospho)	HCD	1	0	S(5): 0.0; Y(7): 0.0; Y(12): 100.0; T(14): 0.0	2751	1.06043e+07	Light	1.32191	1.06043e+07	8.02198e+06		94.3	3.66705e-08	34.4566	246	2	1137.03	2273.05	-4.33873	74.2696	6161	MS2	16/208	HCC1187_pSTY_SQ.raw
IQNTGDyYDLYGGEK	Unambiguous	NP_002825.3#PTPN11#5781#tyrosine-protein phosphatase non-receptor type 11 isoform 1|NP_542168.1#PTPN11#5781#tyrosine-protein phosphatase non-receptor type 11 isoform 2	33356177;18375644	Y7(Phospho)	HCD	1	0	T(4): 0.0; Y(7): 99.1; Y(8): 0.9; Y(11): 0.0	1713	271294013	Light	100	197314408	1.95118e+06		94.3	2.81809e-08	14.378	155	2	908.378	1815.75	0.615936	61.2412	4665	MS2	11/164	HCC1569.raw
IGVVGGcQEyTGAPYFAAISALK	Unambiguous	NP_060680.2#CARKD#55739#ATP-dependent (S)-NAD(P)H-hydrate dehydratase isoform a|NP_001229810.1#CARKD#55739#ATP-dependent (S)-NAD(P)H-hydrate dehydratase isoform b|NP_001229811.1#CARKD#55739#ATP-dependent (S)-NAD(P)H-hydrate dehydratase isoform c	119709830;338968897;338968899	C7(Carbamidomethyl); Y10(Phospho)	HCD	1	0	Y(10): 100.0; T(11): 0.0; Y(15): 0.0; S(20): 0.0	5700	7.13697e+06	Light	100	1.81644e+06	4750.54		94.27	3.78974e-08	9.25208	300	2	1226.58	2452.16	-0.204615	88.0484	8787	MS2	11/236	SUM225.raw
ELEQVcNPIISGLyQGAGGPGPGGFGAQGPK	Unambiguous	NP_005336.3#HSPA1A#3303#heat shock 70 kDa protein 1A/1B	194248072	C6(Carbamidomethyl); Y14(Phospho)	HCD	1	0	S(11): 0.0; Y(14): 100.0	3005	1.3914e+07	Light	100	2701961	4570.02		94.26	3.93722e-08	12.3836	291	3	1045.82	3135.46	-0.239915	81.0355	6545	MS2	16/348	HCC1937.raw
VLEDDPEATyTTSGGKIPIR	Unambiguous	NP_004422.2#EPHA2#1969#ephrin type-A receptor 2 precursor	32967311	Y10(Phospho)	HCD	1	0	T(9): 0.9; Y(10): 98.3; T(11): 0.9; T(12): 0.0; S(13): 0.0	1489	1.47015e+07	Light	7.13264	1.29211e+07	1.81155e+06		94.25	3.83542e-08	0	141	2	1121.54	2242.06	0.0134441	58.5185	4179	MS2	16/168	HCC1937.raw
DGVyDVPLHNPPDAK	Unambiguous	NP_006394.1#NEDD9#4739#enhancer of filamentation 1 isoform 1|NP_001135865.1#NEDD9#4739#enhancer of filamentation 1 isoform 3|NP_001257962.1#NEDD9#4739#enhancer of filamentation 1 isoform 4	5453680;215422375;402691666	Y4(Phospho)	HCD	1	0	Y(4): 100.0	2486	2.40502e+08	Light	33.5737	235614802	7.01784e+06		94.24	3.15866e-08	0	53	2	858.886	1716.76	0.796571	56.3909	4737	MS2	11/132	MDA-MB-468.raw
TDScSSAQAQyDTPK	Unambiguous	NP_563615.3#DCBLD2#131566#discoidin, CUB and LCCL domain-containing protein 2 precursor	54792129	C4(Carbamidomethyl); Y11(Phospho)	HCD	1	0	T(1): 0.0; S(3): 0.0; S(5): 0.0; S(6): 0.0; Y(11): 100.0; T(13): 0.0	760	4.56712e+06	Light	7.2037	4.41716e+06	613179		94.23	1.79536e-08	0	300	2	869.836	1738.66	0.637034	38.1662	2522	MS2	12/140	HS578T.raw
VTSTNNMAyNK	Unambiguous	NP_006448.4#PDLIM5#10611#PDZ and LIM domain protein 5 isoform a	374092020	Y9(Phospho)	HCD	1	0	T(2): 0.0; S(3): 0.0; T(4): 0.0; Y(9): 100.0	424	723877	Light	59.2161	450535	7608.33		94.21	2.12037e-08	33.8231	300	2	661.776	1322.55	0.309437	34.8314	2130	MS2	9/104	SUM190.raw
KLSLGQyDNDAGGQLPFSK	Unambiguous	NP_073585.8#TNS3#64759#tensin-3	65288071	Y7(Phospho)	HCD	1	0	S(3): 0.0; Y(7): 100.0; S(18): 0.0	4130	9.2161e+06	Light	6.74087	6.90159e+06	1.02384e+06		94.19	3.48675e-08	14.5116	217	2	1059.5	2117.99	0.630086	65.6519	6606	MS2	15/216	HCC70.raw
LSLEGDHSTPPSAyGSVK	Unambiguous	NP_001129487.1#ANXA2#302#annexin A2 isoform 2|NP_001002858.1#ANXA2#302#annexin A2 isoform 1	209862831;50845388	Y14(Phospho)	HCD	1	0	S(2): 0.0; S(8): 0.0; T(9): 0.0; S(12): 0.0; Y(14): 100.0; S(16): 0.0	2206	178115742	Light	10.191	175319695	1.72033e+07		94.15	4.51895e-08	12.3231	34	2	962.938	1924.87	-0.0947376	54.8188	4587	MS2	13/136	MDA-MB-231.raw
GSMYDGLADNYNyGTTSR	Unambiguous	NP_000290.2#PKP1#5317#plakophilin-1 isoform 1b|NP_001005337.1#PKP1#5317#plakophilin-1 isoform 1a	53729346;53729344	Y13(Phospho)	HCD	1	0	S(2): 0.0; Y(4): 0.0; Y(11): 1.0; Y(13): 99.0; T(15): 0.0; T(16): 0.0; S(17): 0.0	2013	42110946	Light	100	13897220	2747.51		94.14	2.25505e-08	0	67	2	1032.9	2064.8	-0.802294	61.7736	4732	MS2	15/168	MCF12A.raw
GSHQISLDNPDyQQDFFPK	Unambiguous	NP_005219.2#EGFR#1956#epidermal growth factor receptor isoform a precursor	29725609	Y12(Phospho)	HCD	1	0	S(2): 0.0; S(6): 0.0; Y(12): 100.0	2156	6.50715e+07	Light	100	18529754	962.452		94.11	3.96107e-08	4.59315	53	2	1158.5	2316	-0.451249	68.9327	5214	MS2	13/204	SUM149.raw
LSLEGDHSTPPSAyGSVK	Unambiguous	NP_001129487.1#ANXA2#302#annexin A2 isoform 2|NP_001002858.1#ANXA2#302#annexin A2 isoform 1	209862831;50845388	Y14(Phospho)	HCD	1	0	S(2): 0.0; S(8): 0.0; T(9): 0.0; S(12): 0.0; Y(14): 100.0; S(16): 0.0	1904	2.27219e+08	Light	19.8413	164088464	8.27003e+06		94.1	4.58101e-08	0	32	2	962.938	1924.87	0.0320973	53.3346	4146	MS2	24/136	BT20.raw
NSYVAGQyDDAASYQR	Unambiguous	NP_001035810.1#G6PD#2539#glucose-6-phosphate 1-dehydrogenase isoform b|NP_000393.4#G6PD#2539#glucose-6-phosphate 1-dehydrogenase isoform a	108773793;109389365	Y8(Phospho)	HCD	1	0	S(2): 0.0; Y(3): 0.0; Y(8): 100.0; S(13): 0.0; Y(14): 0.0	1131	5.18783e+06	Light	100	2.09403e+06	6805.75		94.09	2.83293e-08	0	270	2	944.381	1887.76	0.39429	51.9292	3590	MS2	10/180	HCC1569.raw
VLEDDPEATyTTSGGk	Unambiguous	NP_004422.2#EPHA2#1969#ephrin type-A receptor 2 precursor	32967311	Y10(Phospho); K16(Label:13C(6)15N(2))	HCD	1	0	T(9): 0.8; Y(10): 99.2; T(11): 0.0; T(12): 0.0; S(13): 0.0	815	6.63383e+06	Heavy	7.32986	4.86251e+07	6.63383e+06		94.08	2.83164e-08	0	300	2	885.883	1770.76	1.5165	49.43	3136	MS2	12/120	HCC1143.raw
RGVITDQNSDGycQTGTMSR	Unambiguous	NP_004406.2#DSP#1832#desmoplakin isoform I|NP_001008844.1#DSP#1832#desmoplakin isoform II	58530840;58530842	Y12(Phospho); C13(Carbamidomethyl)	HCD	1	0	T(5): 0.0; S(9): 0.0; Y(12): 100.0; T(15): 0.0; T(17): 0.0; S(19): 0.0	866	1.3317e+07	Light	100	4.09332e+06	2747.51		94.06	3.48669e-08	0	80	3	775.992	2325.96	0.559724	46.5282	3051	MS2	22/228	MCF12A.raw
VLEDDPEATyTTSGGk	Unambiguous	NP_004422.2#EPHA2#1969#ephrin type-A receptor 2 precursor	32967311	Y10(Phospho); K16(Label:13C(6)15N(2))	HCD	1	0	T(9): 0.7; Y(10): 99.3; T(11): 0.0; T(12): 0.0; S(13): 0.0	1538	5.4122e+06	Heavy	8.19535	4.43548e+07	5.4122e+06		94.06	2.8879e-08	0	300	2	885.882	1770.76	0.827136	48.4645	3561	MS2	12/120	SUM190.raw
LSLEGDHSTPPSAyGSVK	Unambiguous	NP_001129487.1#ANXA2#302#annexin A2 isoform 2|NP_001002858.1#ANXA2#302#annexin A2 isoform 1	209862831;50845388	Y14(Phospho)	HCD	1	0	S(2): 0.0; S(8): 0.0; T(9): 0.0; S(12): 0.0; Y(14): 100.0; S(16): 0.0	1987	191473660	Light	5.8804	191473660	3.25614e+07		94.05	4.61241e-08	7.05312	21	2	962.938	1924.87	-0.0313202	53.0638	4262	MS2	14/136	HCC1395.raw
AGKGESAGyMEPYEAQR	Unambiguous	NP_003019.2#SHB#6461#SH2 domain-containing adapter protein B	106879210	Y9(Phospho)	HCD	1	0	S(6): 0.0; Y(9): 100.0; Y(13): 0.0	800	2.2615e+07	Light	9.40707	2.06851e+07	2.19889e+06		94.02	3.44762e-08	5.85633	158	2	962.4	1923.79	-0.56753	48.6109	3031	MS2	14/184	HCC38.raw
LSLEGDHSTPPSAyGSVK	Unambiguous	NP_001129487.1#ANXA2#302#annexin A2 isoform 2|NP_001002858.1#ANXA2#302#annexin A2 isoform 1	209862831;50845388	Y14(Phospho)	HCD	1	0	S(2): 0.0; S(8): 0.0; T(9): 0.0; S(12): 0.0; Y(14): 100.0; S(16): 0.0	1114	311281830	Light	14.7386	287757044	1.95241e+07		94	4.04079e-08	4.654	300	2	962.939	1924.87	1.04678	53.3811	3532	MS2	15/136	HCC38.raw
LSLGQyDNDAGGQLPFSK	Unambiguous	NP_073585.8#TNS3#64759#tensin-3	65288071	Y6(Phospho)	HCD	1	0	S(2): 0.0; Y(6): 100.0; S(17): 0.0	3964	3.80483e+07	Light	30.6156	27077939	884449		94	3.84771e-08	0	57	2	995.452	1989.9	0.424913	71.5971	6937	MS2	13/188	MDA-MB-231.raw
THAVSVSETDDyAEIIDEEDTYTMPSTR	Unambiguous	NP_005598.3#PTK2#5747#focal adhesion kinase 1 isoform b|NP_722560.1#PTK2#5747#focal adhesion kinase 1 isoform a|NP_001186578.1#PTK2#5747#focal adhesion kinase 1 isoform c	27886593;24476013;313851044	Y12(Phospho)	HCD	1	0	T(1): 0.0; S(5): 0.0; S(7): 0.0; T(9): 0.0; Y(12): 100.0; T(21): 0.0; Y(22): 0.0; T(23): 0.0; S(26): 0.0; T(27): 0.0		29992666						93.99	4.02018e-08	0.3698	19	3	1085.79	3255.36	-0.0283077	71.5146	6643	MS2	25/216	HS578T.raw
VSAQyLSEIEMAK	Unambiguous	NP_005794.1#FLOT1#10211#flotillin-1	5031699	Y5(Phospho)	HCD	1	0	S(2): 0.0; Y(5): 100.0; S(7): 0.0	3933	2.52724e+07	Light	100	12002094	4750.54		93.99	3.11638e-08	10.158	83	2	774.855	1548.7	0.383377	66.7031	6347	MS2	10/132	SUM225.raw
VADPDHDHTGFLTEyVATr	Unambiguous	NP_002736.3#MAPK1#5594#mitogen-activated protein kinase 1	66932916	Y15(Phospho); R19(Label:13C(6)15N(4))	HCD	1	0	T(9): 0.0; T(13): 0.0; Y(15): 100.0; T(18): 0.0	2569	3.7806e+07	Heavy	7.80059	294909290	3.7806e+07		93.98	4.22342e-08	0	159	2	1117.49	2233.98	0.568899	59.4048	5061	MS2	15/144	HCC1395.raw
AIMTYVSSFyHAFSGAQk	Unambiguous	NP_001093.1#ACTN1#87#alpha-actinin-1 isoform b|NP_001123477.1#ACTN1#87#alpha-actinin-1 isoform c|NP_001123476.1#ACTN1#87#alpha-actinin-1 isoform a|NP_004915.2#ACTN4#81#alpha-actinin-4	4501891;194097352;194097350;12025678	Y10(Phospho); K18(Label:13C(6)15N(2))	HCD	1	0	T(4): 0.0; Y(5): 0.0; S(7): 0.0; S(8): 0.0; Y(10): 100.0; S(14): 0.0		8.33751e+06						93.93	4.11251e-08	21.8034	232	2	1048.48	2095.94	0.230081	84.2819	7218	MS2	11/140	HCC1569.raw
VLEDDPEATyTTSGGk	Unambiguous	NP_004422.2#EPHA2#1969#ephrin type-A receptor 2 precursor	32967311	Y10(Phospho); K16(Label:13C(6)15N(2))	HCD	1	0	T(9): 0.7; Y(10): 98.5; T(11): 0.7; T(12): 0.0; S(13): 0.0	825	8283085	Heavy	1.93339	1.60144e+07	8283085		93.93	2.95543e-08	4.80816	296	2	885.882	1770.76	0.551389	48.9794	3198	MS2	12/120	SUM1315.raw
DKVTIADDySDPFDAK	Unambiguous	NP_003019.2#SHB#6461#SH2 domain-containing adapter protein B	106879210	Y9(Phospho)	HCD	1	0	T(4): 0.0; Y(9): 100.0; S(10): 0.0	3768	519025776	Light	68.2211	470901232	6.90258e+06		93.9	3.46681e-08	1.59397	10	2	940.404	1879.8	0.345961	62.9109	6215	MS2	14/176	HCC70.raw
IQNTGDyYDLYGGEK	Unambiguous	NP_002825.3#PTPN11#5781#tyrosine-protein phosphatase non-receptor type 11 isoform 1|NP_542168.1#PTPN11#5781#tyrosine-protein phosphatase non-receptor type 11 isoform 2	33356177;18375644	Y7(Phospho)	HCD	1	0	T(4): 0.0; Y(7): 99.2; Y(8): 0.8; Y(11): 0.0	2891	5.32738e+07	Light	10.3885	48892006	4.70636e+06		93.85	3.08867e-08	0	92	2	908.378	1815.75	0.683165	60.9185	5436	MS2	10/164	MDA-MB-231.raw
LSLEGDHSTPPSAyGSVK	Unambiguous	NP_001129487.1#ANXA2#302#annexin A2 isoform 2|NP_001002858.1#ANXA2#302#annexin A2 isoform 1	209862831;50845388	Y14(Phospho)	HCD	1	0	S(2): 0.0; S(8): 0.0; T(9): 0.0; S(12): 0.0; Y(14): 100.0; S(16): 0.0	1929	184588540	Light	10.9579	180914041	16509907		93.84	4.85331e-08	5.65572	28	2	962.938	1924.87	0.0955148	53.1416	4131	MS2	13/136	SUM159.raw
IQNTGDyYDLYGGEK	Unambiguous	NP_002825.3#PTPN11#5781#tyrosine-protein phosphatase non-receptor type 11 isoform 1|NP_542168.1#PTPN11#5781#tyrosine-protein phosphatase non-receptor type 11 isoform 2	33356177;18375644	Y7(Phospho)	HCD	1	0	T(4): 0.0; Y(7): 99.1; Y(8): 0.9; Y(11): 0.0	1639	1.82658e+08	Light	38.1148	179522954	4.71006e+06		93.83	3.08016e-08	0	300	2	908.377	1815.75	-0.459723	60.8362	4364	MS2	10/164	HCC38.raw
DKVTIADDySDPFDAK	Unambiguous	NP_003019.2#SHB#6461#SH2 domain-containing adapter protein B	106879210	Y9(Phospho)	HCD	1	0	T(4): 0.0; Y(9): 99.2; S(10): 0.8	1855	70675847	Light	8.10304	70675847	8.72214e+06		93.8	3.64135e-08	13.1568	300	2	940.403	1879.8	-0.173542	64.8222	4805	MS2	14/176	HCC38.raw
AGKGESAGyMEPYEAQR	Unambiguous	NP_003019.2#SHB#6461#SH2 domain-containing adapter protein B	106879210	Y9(Phospho)	HCD	1	0	S(6): 0.0; Y(9): 100.0; Y(13): 0.0	1502	4.40681e+07	Light	17.2931	31745855	1.83575e+06		93.73	3.66663e-08	0	183	2	962.4	1923.79	-0.694436	48.6704	3586	MS2	14/184	BT20.raw
IQNTGDyYDLYGGEK	Unambiguous	NP_002825.3#PTPN11#5781#tyrosine-protein phosphatase non-receptor type 11 isoform 1|NP_542168.1#PTPN11#5781#tyrosine-protein phosphatase non-receptor type 11 isoform 2	33356177;18375644	Y7(Phospho)	HCD	1	0	T(4): 0.0; Y(7): 99.3; Y(8): 0.7; Y(11): 0.0	1637	8.22655e+07	Light	22.546	75850169	3.36425e+06		93.71	3.20901e-08	0	111	2	908.377	1815.75	-0.123579	60.8401	4494	MS2	10/164	SUM1315.raw
RSDSASSEPVGIyQGFEK	Unambiguous	NP_006245.2#PRKCD#5580#protein kinase C delta type	31377782	Y13(Phospho)	HCD	1	0	S(2): 0.0; S(4): 0.0; S(6): 0.0; S(7): 0.0; Y(13): 100.0	2230	2.29973e+07	Light	100	8293712	3026.2		93.7	4.06744e-08	9.37075	139	2	1018.95	2036.9	0.536156	57.1414	4619	MS2	14/204	BT20.raw
DGVyDVPLHNPPDAK	Unambiguous	NP_006394.1#NEDD9#4739#enhancer of filamentation 1 isoform 1|NP_001135865.1#NEDD9#4739#enhancer of filamentation 1 isoform 3|NP_001257962.1#NEDD9#4739#enhancer of filamentation 1 isoform 4	5453680;215422375;402691666	Y4(Phospho)	HCD	1	0	Y(4): 100.0	2266	7.45979e+07	Light	7.58187	69376353	9.1503e+06		93.66	3.70468e-08	0	51	2	858.885	1716.76	0.227733	56.0168	4607	MS2	11/132	HS578T.raw
NEEENIySVPHDSTQGk	Unambiguous	NP_004482.4#ARHGAP35#2909#rho GTPase-activating protein 35	150417981	Y7(Phospho); K17(Label:13C(6)15N(2))	HCD	1	0	Y(7): 100.0; S(8): 0.0; S(13): 0.0; T(14): 0.0	955	1.34959e+07	Heavy	2.56223	34579683	1.34959e+07		93.6	3.67765e-08	6.04278	146	2	1017.93	2034.85	-0.01685	47.7911	3192	MS2	13/192	MCF12A.raw
RSDSASSEPVGIyQGFEK	Unambiguous	NP_006245.2#PRKCD#5580#protein kinase C delta type	31377782	Y13(Phospho)	HCD	1	0	S(2): 0.0; S(4): 0.0; S(6): 0.0; S(7): 0.0; Y(13): 100.0	1347	1.14814e+07	Light	100	4.04235e+06	4570.02		93.59	4.21115e-08	13.802	300	2	1018.95	2036.9	0.895733	56.4631	3962	MS2	16/204	HCC1937.raw
KLSLGQyDNDAGGQLPFSK	Unambiguous	NP_073585.8#TNS3#64759#tensin-3	65288071	Y7(Phospho)	HCD	1	0	S(3): 0.0; Y(7): 100.0; S(18): 0.0	2022	6.95056e+07	Light	100	22005268	6805.75		93.57	4.06796e-08	6.04713	70	2	1059.5	2117.99	0.514816	64.8922	5055	MS2	15/216	HCC1569.raw
FLEDDPSDPTyTSSLGGK	Unambiguous	NP_004434.2#EPHB3#2049#ephrin type-B receptor 3 precursor	17975768	Y11(Phospho)	HCD	1	0	S(7): 0.0; T(10): 0.7; Y(11): 98.6; T(12): 0.7; S(13): 0.0; S(14): 0.0	1741	8.04299e+06	Light	100	2.50633e+06	962.452		93.53	3.8971e-08	8.80587	247	2	1004.93	2008.84	0.269213	62.3528	4511	MS2	13/136	SUM149.raw
YVDSEGHLYtVPIr	Unambiguous	NP_001744.2#CAV1#857#caveolin-1 isoform alpha	15451856	T10(Phospho); R14(Label:13C(6)15N(4))	HCD	1	0	Y(1): 0.0; S(4): 0.0; Y(9): 100.0; T(10): 0.0	1420	6.69147e+07	Heavy	1.65411	108696431	65712762		93.5	3.90625e-08	17.5314	63	2	869.908	1738.81	0.182669	57.9019	4041	MS2	9/104	SUM149.raw
NLSEGNNANYTEyVATR	Unambiguous	NP_003150.1#CDKL5#6792#cyclin-dependent kinase-like 5	4507281	Y13(Phospho)	HCD	1	0	S(3): 0.0; Y(10): 0.0; T(11): 0.0; Y(13): 100.0; T(16): 0.0	1416	6.06146e+06	Light	100	2519395	3198.32		93.47	3.52403e-08	12.5566	300	2	998.422	1995.84	-4.17626	56.993	4004	MS2	15/192	HBL100.raw
GPVSGTEPEPVySMEAADYR	Unambiguous	NP_612632.1#CTTN#2017#src substrate cortactin isoform b|NP_001171669.1#CTTN#2017#src substrate cortactin isoform c|NP_005222.2#CTTN#2017#src substrate cortactin isoform a	20357556;296080746;20357552	Y12(Phospho)	HCD	1	0	S(4): 0.0; T(6): 0.0; Y(12): 99.1; S(13): 0.9; Y(19): 0.0	2001	1.84827e+08	Light	12.2219	119225812	9755072		93.44	3.89492e-08	3.7013	52	2	1117.97	2234.93	-0.132665	67.6423	5144	MS2	15/152	HCC1143.raw
NEEENIySVPHDSTQGK	Unambiguous	NP_004482.4#ARHGAP35#2909#rho GTPase-activating protein 35	150417981	Y7(Phospho)	HCD	1	0	Y(7): 99.2; S(8): 0.8; S(13): 0.0; T(14): 0.0	849	2.82763e+07	Light	2.18856	2.82763e+07	1.29201e+07		93.39	3.81174e-08	0	298	2	1013.92	2026.84	0.182929	47.9776	3159	MS2	14/192	HCC1569.raw
GPVSGTEPEPVySMEAADYR	Unambiguous	NP_612632.1#CTTN#2017#src substrate cortactin isoform b|NP_001171669.1#CTTN#2017#src substrate cortactin isoform c|NP_005222.2#CTTN#2017#src substrate cortactin isoform a	20357556;296080746;20357552	Y12(Phospho)	HCD	1	0	S(4): 0.0; T(6): 0.0; Y(12): 99.2; S(13): 0.8; Y(19): 0.0	2107	1.54901e+08	Light		46914504	1.94581e+06		93.39	3.96751e-08	3.85427	33	2	1117.97	2234.93	0.19505	66.6836	5257	MS2	15/152	HCC1569.raw
NLSEGNNANYTEyVATR	Unambiguous	NP_003150.1#CDKL5#6792#cyclin-dependent kinase-like 5	4507281	Y13(Phospho)	HCD	1	0	S(3): 0.0; Y(10): 0.0; T(11): 0.0; Y(13): 100.0; T(16): 0.0	2314	5.76106e+06	Light	100	2092336	5789.41		93.38	3.6047e-08	8.60782	300	2	998.426	1995.84	-0.26186	56.1475	4624	MS2	14/192	HS578T.raw
KLSLGQyDNDAGGQLPFSK	Unambiguous	NP_073585.8#TNS3#64759#tensin-3	65288071	Y7(Phospho)	HCD	1	0	S(3): 0.0; Y(7): 100.0; S(18): 0.0	3461	1.17989e+07	Light	100	4418251	7060.48		93.38	4.26595e-08	0	123	2	1059.5	2117.99	0.399547	65.9198	5992	MS2	15/216	MDA-MB-468.raw
GPVSGTEPEPVySMEAADYR	Unambiguous	NP_612632.1#CTTN#2017#src substrate cortactin isoform b|NP_001171669.1#CTTN#2017#src substrate cortactin isoform c|NP_005222.2#CTTN#2017#src substrate cortactin isoform a	20357556;296080746;20357552	Y12(Phospho)	HCD	1	0	S(4): 0.0; T(6): 0.0; Y(12): 99.1; S(13): 0.9; Y(19): 0.0	2017	2.74518e+08	Light	44.7341	234845992	5.24982e+06		93.37	3.95821e-08	0.45882	12	2	1117.97	2234.93	-0.132665	66.7327	5058	MS2	15/152	HCC1937.raw
AGKGESAGyMEPYEAQR	Unambiguous	NP_003019.2#SHB#6461#SH2 domain-containing adapter protein B	106879210	Y9(Phospho)	HCD	1	0	S(6): 0.0; Y(9): 100.0; Y(13): 0.0	747	7.10706e+06	Light		2.47045e+06	431581		93.37	4.03645e-08	0	275	2	962.401	1923.8	0.447716	47.8026	2993	MS2	13/184	SUM149.raw
NEEENIySVPHDSTQGK	Unambiguous	NP_004482.4#ARHGAP35#2909#rho GTPase-activating protein 35	150417981	Y7(Phospho)	HCD	1	0	Y(7): 100.0; S(8): 0.0; S(13): 0.0; T(14): 0.0	1492	4.43269e+07	Light	4.78088	43487671	9.09617e+06		93.33	3.88335e-08	0	97	2	1013.92	2026.84	0.00224811	48.5698	3574	MS2	14/192	BT20.raw
GSHQISLDNPDyQQDFFPK	Unambiguous	NP_005219.2#EGFR#1956#epidermal growth factor receptor isoform a precursor	29725609	Y12(Phospho)	HCD	1	0	S(2): 0.0; S(6): 0.0; Y(12): 100.0	2265	7.42072e+08	Light	100	201654064	6805.75		93.32	4.82114e-08	15.9422	10	2	1158.5	2316	-0.135005	68.1342	5432	MS2	14/204	HCC1569.raw
IGEGTYGVVyK	Unambiguous	NP_001249.1#CDK3#1018#cyclin-dependent kinase 3|NP_001163877.1#CDK1#983#cyclin-dependent kinase 1 isoform 4|NP_439892.2#CDK2#1017#cyclin-dependent kinase 2 isoform 2|NP_001789.2#CDK2#1017#cyclin-dependent kinase 2 isoform 1|NP_001777.1#CDK1#983#cyclin-dependent kinase 1 isoform 1|NP_203698.1#CDK1#983#cyclin-dependent kinase 1 isoform 2	4557439;281427278;166362719;16936528;4502709;16306492	Y10(Phospho)	HCD	1	0	T(5): 0.0; Y(6): 0.0; Y(10): 100.0	237	1.62942e+06	Light	2.22273	1.5812e+06	711379		93.32	2.96346e-08	11.8934	300	2	633.295	1265.58	0.743286	55.6088	3108	MS2	10/80	MCF10A.raw
GPVSGTEPEPVySMEAADYR	Unambiguous	NP_612632.1#CTTN#2017#src substrate cortactin isoform b|NP_001171669.1#CTTN#2017#src substrate cortactin isoform c|NP_005222.2#CTTN#2017#src substrate cortactin isoform a	20357556;296080746;20357552	Y12(Phospho)	HCD	1	0	S(4): 0.0; T(6): 0.0; Y(12): 99.1; S(13): 0.9; Y(19): 0.0	2279	1.43912e+08	Light	14.2345	138033842	9.69714e+06		93.3	4.09736e-08	0	25	2	1117.97	2234.93	0.413527	65.6327	5173	MS2	15/152	MCF12A.raw
NEEENIySVPHDSTQGK	Unambiguous	NP_004482.4#ARHGAP35#2909#rho GTPase-activating protein 35	150417981	Y7(Phospho)	HCD	1	0	Y(7): 100.0; S(8): 0.0; S(13): 0.0; T(14): 0.0	770	4.88537e+07	Light	3.04668	4.7896e+07	1.57207e+07		93.26	3.95825e-08	0	46	2	1013.92	2026.84	-1.56365	48.5518	3043	MS2	13/192	HCC1143.raw
AIMTYVSSFyHAFSGAQK	Unambiguous	NP_001093.1#ACTN1#87#alpha-actinin-1 isoform b|NP_001123477.1#ACTN1#87#alpha-actinin-1 isoform c|NP_001123476.1#ACTN1#87#alpha-actinin-1 isoform a|NP_004915.2#ACTN4#81#alpha-actinin-4	4501891;194097352;194097350;12025678	Y10(Phospho)	HCD	1	0	T(4): 0.0; Y(5): 0.0; S(7): 0.0; S(8): 0.7; Y(10): 99.3; S(14): 0.0	3278	1.55571e+07	Light	4.55202	15141672	3.32637e+06		93.22	4.75716e-08	10.9022	300	2	1044.47	2087.93	-0.568939	84.7779	6875	MS2	16/140	MDA-MB-157.raw
ADGGAEyATYQTK	Unambiguous	NP_758869.1#CD46#4179#membrane cofactor protein isoform 2 precursor|NP_722548.1#CD46#4179#membrane cofactor protein isoform 4 precursor|NP_758863.1#CD46#4179#membrane cofactor protein isoform 6 precursor|NP_758871.1#CD46#4179#membrane cofactor protein isoform 12 precursor	27502423;24432108;27502411;27502427	Y7(Phospho)	HCD	1	0	Y(7): 100.0; T(9): 0.0; Y(10): 0.0; T(12): 0.0	1246	4.47263e+07	Light	100	22765350	4750.54		93.21	2.33989e-08	9.41769	62	2	727.793	1454.58	-2.78907	41.4583	3041	MS2	10/104	SUM225.raw
LPSSPVyEDAASFK	Unambiguous	NP_612632.1#CTTN#2017#src substrate cortactin isoform b|NP_001171669.1#CTTN#2017#src substrate cortactin isoform c|NP_005222.2#CTTN#2017#src substrate cortactin isoform a	20357556;296080746;20357552	Y7(Phospho)	HCD	1	0	S(3): 0.0; S(4): 0.0; Y(7): 100.0; S(12): 0.0	1982	5.43927e+07	Light	14.0042	50753784	3.62418e+06		93.2	4.13058e-08	0	114	2	795.858	1590.71	0.227411	64.3743	4986	MS2	13/104	HCC1187_pSTY_SQ.raw
DkVTIADDySDPFDAk	Unambiguous	NP_003019.2#SHB#6461#SH2 domain-containing adapter protein B	106879210	K2(Label:13C(6)15N(2)); Y9(Phospho); K16(Label:13C(6)15N(2))	HCD	1	0	T(4): 0.0; Y(9): 100.0; S(10): 0.0	2959	6.4569e+06	Heavy	4.79644	30970147	6.4569e+06		93.19	4.38716e-08	0	233	2	948.418	1895.83	0.17328	62.9422	5513	MS2	14/176	HS578T.raw
AIMTYVSSFyHAFSGAQk	Unambiguous	NP_001093.1#ACTN1#87#alpha-actinin-1 isoform b|NP_001123477.1#ACTN1#87#alpha-actinin-1 isoform c|NP_001123476.1#ACTN1#87#alpha-actinin-1 isoform a|NP_004915.2#ACTN4#81#alpha-actinin-4	4501891;194097352;194097350;12025678	Y10(Phospho); K18(Label:13C(6)15N(2))	HCD	1	0	T(4): 0.0; Y(5): 0.0; S(7): 0.0; S(8): 0.0; Y(10): 100.0; S(14): 0.0	6107	7.78845e+06	Heavy		1257897	2.68023e+06		93.18	4.90937e-08	17.3194	260	2	1048.48	2095.94	-0.00288414	85.0876	9243	MS2	11/140	HCC70.raw
DKVTIADDySDPFDAK	Unambiguous	NP_003019.2#SHB#6461#SH2 domain-containing adapter protein B	106879210	Y9(Phospho)	HCD	1	0	T(4): 0.0; Y(9): 99.3; S(10): 0.7	1814	1.80715e+07	Light	3.575	1.76292e+07	4.93123e+06		93.18	4.17609e-08	0	122	2	940.404	1879.8	-0.0436664	63.4386	4627	MS2	14/176	SUM149.raw
KLDNGGyYITTR	Unambiguous	NP_005424.1#YES1#7525#tyrosine-protein kinase Yes|NP_002028.1#FYN#2534#tyrosine-protein kinase Fyn isoform a|NP_694593.1#FYN#2534#tyrosine-protein kinase Fyn isoform c|NP_694592.1#FYN#2534#tyrosine-protein kinase Fyn isoform b	4885661;4503823;23510364;23510362	Y7(Phospho)	HCD	1	0	Y(7): 100.0; Y(8): 0.0; T(10): 0.0; T(11): 0.0	1040	1.87147e+08	Light	100	176626008	1.57047e+06		93.17	4.11583e-08	5.56639	49	2	740.846	1480.68	0.612778	51.3279	3502	MS2	11/132	HCC1187_pSTY_SQ.raw
NEEENIySVPHDSTQGk	Unambiguous	NP_004482.4#ARHGAP35#2909#rho GTPase-activating protein 35	150417981	Y7(Phospho); K17(Label:13C(6)15N(2))	HCD	1	0	Y(7): 100.0; S(8): 0.0; S(13): 0.0; T(14): 0.0	1730	9.84867e+06	Heavy	5.03244	4.95628e+07	9.84867e+06		93.15	4.12515e-08	3.75351	206	2	1017.93	2034.85	0.343088	48.0216	3673	MS2	15/192	MDA-MB-468.raw
LSLEGDHSTPPSAyGSVK	Unambiguous	NP_001129487.1#ANXA2#302#annexin A2 isoform 2|NP_001002858.1#ANXA2#302#annexin A2 isoform 1	209862831;50845388	Y14(Phospho)	HCD	1	0	S(2): 0.0; S(8): 0.0; T(9): 0.0; S(12): 0.0; Y(14): 100.0; S(16): 0.0	1904	2.27219e+08	Light	19.8413	164088464	8.27003e+06		93.14	5.70699e-08	0	30	2	962.938	1924.87	-0.348408	53.8566	4213	MS2	13/136	BT20.raw
LSLGQyDNDAGGQLPFSK	Unambiguous	NP_073585.8#TNS3#64759#tensin-3	65288071	Y6(Phospho)	HCD	1	0	S(2): 0.0; Y(6): 100.0; S(17): 0.0	2331	3.13536e+07	Light	15.3866	21888821	1.42259e+06		93.09	4.76672e-08	3.18282	167	2	995.451	1989.9	-0.0658474	70.7427	5409	MS2	11/188	SUM149.raw
NSYVAGQyDDAASYQR	Unambiguous	NP_001035810.1#G6PD#2539#glucose-6-phosphate 1-dehydrogenase isoform b|NP_000393.4#G6PD#2539#glucose-6-phosphate 1-dehydrogenase isoform a	108773793;109389365	Y8(Phospho)	HCD	1	0	S(2): 0.0; Y(3): 0.0; Y(8): 100.0; S(13): 0.0; Y(14): 0.0	2330	6.45806e+06	Light	100	2362650	4750.54		93.04	3.53822e-08	0	188	2	944.379	1887.75	-2.12762	51.4009	4323	MS2	10/180	SUM225.raw
TLNHQYDyTFDWTMLK	Unambiguous	NP_660204.2#CSNK1A1L#122011#casein kinase I isoform alpha-like|NP_001883.4#CSNK1A1#1452#casein kinase I isoform alpha isoform 2|NP_001020276.1#CSNK1A1#1452#casein kinase I isoform alpha isoform 1|NP_001258670.1#CSNK1A1#1452#casein kinase I isoform alpha isoform 3|NP_001258671.1#CSNK1A1#1452#casein kinase I isoform alpha isoform 4	269846834;68303572;68303575;414144878;414144880	Y8(Phospho)	HCD	1	0	T(1): 0.0; Y(6): 0.0; Y(8): 100.0; T(9): 0.0; T(13): 0.0	5132	1.83112e+07	Light	100	5.25327e+06	4750.54		93.03	4.71855e-08	22.0782	300	3	719.312	2155.92	1.0788	79.6145	7923	MS2	10/172	SUM225.raw
VFDKDGNGyISAAELR	Unambiguous	NP_001734.1#CALM2#805#calmodulin	4502549	Y9(Phospho)	HCD	1	0	Y(9): 100.0; S(11): 0.0	1568	1.46914e+07	Light		5.96631e+06	522598		93	4.6034e-08	16.3533	229	2	917.921	1834.83	-1.66133	59.367	4334	MS2	13/168	SUM1315.raw
GPVSGTEPEPVySMEAADYR	Unambiguous	NP_612632.1#CTTN#2017#src substrate cortactin isoform b|NP_001171669.1#CTTN#2017#src substrate cortactin isoform c|NP_005222.2#CTTN#2017#src substrate cortactin isoform a	20357556;296080746;20357552	Y12(Phospho)	HCD	1	0	S(4): 0.0; T(6): 0.0; Y(12): 99.2; S(13): 0.8; Y(19): 0.0	603	4.21246e+06	Light	19.4754	2907696	149301		92.94	4.43369e-08	11.1699	300	2	1117.97	2234.93	0.522766	66.7204	3940	MS2	14/152	MCF10A.raw
LcDFGSASHVADNDITPyLVSR	Unambiguous	NP_003904.3#PRPF4B#8899#serine/threonine-protein kinase PRP4 homolog	89276756	C2(Carbamidomethyl); Y18(Phospho)	HCD	1	0	S(6): 0.0; S(8): 0.0; T(16): 0.0; Y(18): 100.0; S(21): 0.0	2675	2574376464	Light	11.962	2574376464	2.15213e+08		92.93	5.08822e-08	8.3593	24	2	1259.06	2517.11	-0.0224208	70.2407	5770	MS2	14/204	MDA-MB-435.raw
LcDFGSASHVADNDITPyLVSr	Unambiguous	NP_003904.3#PRPF4B#8899#serine/threonine-protein kinase PRP4 homolog	89276756	C2(Carbamidomethyl); Y18(Phospho); R22(Label:13C(6)15N(4))	HCD	1	0	S(6): 0.0; S(8): 0.0; T(16): 50.0; Y(18): 50.0; S(21): 0.0	3860	122244740	Heavy	11.8412	1447529428	122244740		92.93	5.76563e-08	0	104	2	1264.06	2527.12	0.666501	69.9991	6539	MS2	25/204	MDA-MB-468.raw
NMAEQIIQEIySQIQSK	Unambiguous	NP_001055.1#TKT#7086#transketolase isoform 1|NP_001244957.1#TKT#7086#transketolase isoform 2	4507521;384475521	Y11(Phospho)	HCD	1	0	Y(11): 99.3; S(12): 0.7; S(16): 0.0	6615	2.95673e+06	Light	17.1927	2.03361e+06	118283		92.9	4.86962e-08	27.0862	300	2	1052	2102.98	0.505005	106.124	10862	MS2	13/192	MDA-MB-231.raw
VcAYGAQGEGPySSLVScR	Unambiguous	NP_001005731.1#ITGB4#3691#integrin beta-4 isoform 3 precursor|NP_001005619.1#ITGB4#3691#integrin beta-4 isoform 2 precursor|NP_000204.3#ITGB4#3691#integrin beta-4 isoform 1 precursor	54607033;54607027;54607035	C2(Carbamidomethyl); Y12(Phospho); C18(Carbamidomethyl)	HCD	1	0	Y(4): 0.0; Y(12): 99.0; S(13): 0.9; S(14): 0.0; S(17): 0.0	1634	2.69052e+07	Light	100	8626315	6805.75		92.89	4.16118e-08	17.377	232	2	1070.94	2140.88	-0.332864	59.1005	4412	MS2	16/192	HCC1569.raw
DKVTIADDySDPFDAK	Unambiguous	NP_003019.2#SHB#6461#SH2 domain-containing adapter protein B	106879210	Y9(Phospho)	HCD	1	0	T(4): 0.0; Y(9): 99.3; S(10): 0.7	1855	70675847	Light	8.10304	70675847	8.72214e+06		92.88	4.57265e-08	2.52728	77	2	940.403	1879.8	-1.01774	64.0039	4710	MS2	14/176	HCC38.raw
FVVIQNEDLGPASPLDSTFyR	Unambiguous	NP_004439.2#ERBB2#2064#receptor tyrosine-protein kinase erbB-2 isoform a precursor|NP_001005862.1#ERBB2#2064#receptor tyrosine-protein kinase erbB-2 isoform b	54792096;54792098	Y20(Phospho)	HCD	1	0	S(13): 0.0; S(17): 0.0; T(18): 50.0; Y(20): 50.0	5346	7.62775e+07	Light	100	18933150	4750.54		92.88	5.31201e-08	10.2271	247	2	1224.58	2448.15	0.839787	82.5907	8238	MS2	11/224	SUM225.raw
TLyDFPGNDAEDLPFK	Unambiguous	NP_005198.1#CRKL#1399#crk-like protein	4885153	Y3(Phospho)	HCD	1	0	T(1): 0.0; Y(3): 100.0	4181	7.13294e+07	Light	100	25187890	7608.33		92.83	4.11223e-08	0.442602	46	2	961.417	1921.83	0.813672	78.954	7101	MS2	14/152	SUM190.raw
QEDGGVySSSGLK	Unambiguous	NP_005237.2#FER#2241#tyrosine-protein kinase Fer	119964721	Y7(Phospho)	HCD	1	0	Y(7): 99.1; S(8): 0.9; S(9): 0.0; S(10): 0.0	862	2.96186e+06	Light		1.78186e+06	256531		92.79	2.82734e-08	6.35349	300	2	703.795	1406.58	-0.0274477	43.5016	2861	MS2	11/144	BT549.raw
YAyFNGcSSPTAPLSPMSPPGYK	Unambiguous	NP_000156.1#GJA1#2697#gap junction alpha-1 protein	4504001	Y3(Phospho); C7(Carbamidomethyl)	HCD	1	0	Y(1): 1.4; Y(3): 98.6; S(8): 0.0; S(9): 0.0; T(11): 0.0; S(15): 0.0; S(18): 0.0; Y(22): 0.0	3061	2.12942e+07	Light	100	5.87185e+06	6802.46		92.74	5.27319e-08	11.2105	103	2	1286.55	2572.09	-1.11158	72.0457	6147	MS2	11/248	BT549.raw
IGTAEPDyGALYEGR	Unambiguous	NP_877963.1#PLCG1#5335#1-phosphatidylinositol 4,5-bisphosphate phosphodiesterase gamma-1 isoform b|NP_002651.2#PLCG1#5335#1-phosphatidylinositol 4,5-bisphosphate phosphodiesterase gamma-1 isoform a	33598946;33598948	Y8(Phospho)	HCD	1	0	T(3): 0.0; Y(8): 100.0; Y(12): 0.0	3133	4.95934e+07	Light	100	21471078	4750.54		92.74	4.26219e-08	0	66	2	846.37	1691.73	0.317321	58.841	5330	MS2	12/112	SUM225.raw
AGKGESAGyMEPYEAQR	Unambiguous	NP_003019.2#SHB#6461#SH2 domain-containing adapter protein B	106879210	Y9(Phospho)	HCD	1	0	S(6): 0.0; Y(9): 100.0; Y(13): 0.0	1598	8.19187e+06	Light	6.04577	6.82813e+06	1.12941e+06		92.7	4.70171e-08	11.0154	182	2	962.401	1923.79	-0.0599067	48.0288	3598	MS2	14/184	HS578T.raw
AAVPSGASTGIyEALELR	Unambiguous	NP_001966.1#ENO2#2026#gamma-enolase|NP_001967.3#ENO3#2027#beta-enolase isoform 1|NP_001180432.1#ENO3#2027#beta-enolase isoform 2|NP_001419.1#ENO1#2023#alpha-enolase isoform 1	5803011;301897469;301897479;4503571	Y12(Phospho)	HCD	1	0	S(5): 0.0; S(8): 0.0; T(9): 0.0; Y(12): 100.0	3037	4.78244e+07	Light		19519426	2600770		92.64	4.98764e-08	11.8503	239	2	942.959	1884.91	0.363965	78.2516	6621	MS2	15/136	HCC1187_pSTY_SQ.raw
GSVADyGNLMENQDLLGSPTPPPPPPHQR	Unambiguous	NP_001371.1#DOCK1#1793#dedicator of cytokinesis protein 1	4503355	Y6(Phospho)	HCD	1	0	S(2): 0.0; Y(6): 100.0; S(18): 0.0; T(20): 0.0	3602	2.67452e+07	Light	100	4821982	5789.41		92.63	6.09884e-08	4.40357	94	3	1055.49	3164.45	0.0602385	69.3305	6348	MS2	19/308	HS578T.raw
DKVTIADDySDPFDAK	Unambiguous	NP_003019.2#SHB#6461#SH2 domain-containing adapter protein B	106879210	Y9(Phospho)	HCD	1	0	T(4): 0.0; Y(9): 99.3; S(10): 0.7	2897	4621433	Light		4621433	2726.18		92.61	4.78646e-08	0	141	2	940.403	1879.8	-0.368356	62.9605	5517	MS2	14/176	HCC1395.raw
VLEDDPEAtYTTSGGKIPIR	Unambiguous	NP_004422.2#EPHA2#1969#ephrin type-A receptor 2 precursor	32967311	T9(Phospho)	HCD	1	0	T(9): 50.0; Y(10): 50.0; T(11): 0.0; T(12): 0.0; S(13): 0.0	2464	4.95764e+07	Light	12.6049	47929618	3.80245e+06		92.61	5.54856e-08	0	195	2	1121.54	2242.06	0.449008	58.1394	4898	MS2	16/168	HCC1395.raw
NEGFyADPYLYHEGR	Unambiguous	NP_062536.2#KIAA1217#56243#sickle tail protein homolog isoform 1|NP_001091970.1#KIAA1217#56243#sickle tail protein homolog isoform 2|NP_001091971.1#KIAA1217#56243#sickle tail protein homolog isoform 3	50843820;148612813;148612857	Y5(Phospho)	HCD	1	0	Y(5): 100.0; Y(9): 0.0; Y(11): 0.0	3388	9.14721e+06	Light	100	3.73128e+06	7060.48		92.61	3.82697e-08	12.5039	202	2	955.891	1910.77	-0.244325	65.1387	5893	MS2	10/168	MDA-MB-468.raw
DKVTIADDySDPFDAK	Unambiguous	NP_003019.2#SHB#6461#SH2 domain-containing adapter protein B	106879210	Y9(Phospho)	HCD	1	0	T(4): 0.0; Y(9): 99.3; S(10): 0.7	2342	114595802	Light	19.595	91305512	4.65963e+06		92.59	4.80855e-08	0	72	2	940.403	1879.8	-0.368356	63.2619	5103	MS2	14/176	BT549.raw
VFDKDGNGyISAAELR	Unambiguous	NP_001734.1#CALM2#805#calmodulin	4502549	Y9(Phospho)	HCD	1	0	Y(9): 100.0; S(11): 0.0	2097	1.7678e+07	Light		5.88953e+06	568043		92.56	5.21348e-08	10.2877	68	2	917.922	1834.84	-0.197679	60.055	4731	MS2	14/168	BT549.raw
LSLGQyDNDAGGQLPFSK	Unambiguous	NP_073585.8#TNS3#64759#tensin-3	65288071	Y6(Phospho)	HCD	1	0	S(2): 0.0; Y(6): 100.0; S(17): 0.0	2338	2.95134e+07	Light	100	10601459	4570.02		92.52	5.44364e-08	8.51441	300	2	995.452	1989.9	0.302223	71.2873	5545	MS2	12/188	HCC1937.raw
LPSSPVyEDAASFK	Unambiguous	NP_612632.1#CTTN#2017#src substrate cortactin isoform b|NP_001171669.1#CTTN#2017#src substrate cortactin isoform c|NP_005222.2#CTTN#2017#src substrate cortactin isoform a	20357556;296080746;20357552	Y7(Phospho)	HCD	1	0	S(3): 0.0; S(4): 0.0; Y(7): 100.0; S(12): 0.0	1884	1.63306e+08	Light	11.5422	161751199	1.40139e+07		92.52	4.86709e-08	9.80672	79	2	795.859	1590.71	1.3785	64.9619	4820	MS2	13/104	HCC38.raw
AAVPSGASTGIyEALELR	Unambiguous	NP_001966.1#ENO2#2026#gamma-enolase|NP_001967.3#ENO3#2027#beta-enolase isoform 1|NP_001180432.1#ENO3#2027#beta-enolase isoform 2|NP_001419.1#ENO1#2023#alpha-enolase isoform 1	5803011;301897469;301897479;4503571	Y12(Phospho)	HCD	1	0	S(5): 0.0; S(8): 0.0; T(9): 0.0; Y(12): 100.0	3513	1.96327e+08	Light	22.2041	144106920	6.4901e+06		92.48	5.04206e-08	0.831008	25	2	942.958	1884.91	-0.542702	78.9234	6925	MS2	10/136	BT549.raw
GPVSGTEPEPVySMEAADYR	Unambiguous	NP_612632.1#CTTN#2017#src substrate cortactin isoform b|NP_001171669.1#CTTN#2017#src substrate cortactin isoform c|NP_005222.2#CTTN#2017#src substrate cortactin isoform a	20357556;296080746;20357552	Y12(Phospho)	HCD	1	0	S(4): 0.0; T(6): 0.0; Y(12): 99.0; S(13): 1.0; Y(19): 0.0	3270	1.23989e+08	Light	11.2179	118788377	1.05892e+07		92.45	4.89214e-08	1.06948	65	2	1117.97	2234.93	-0.132665	65.9856	5902	MS2	15/152	HS578T.raw
ELFDDPSyVNVQNLDk	Unambiguous	NP_003020.2#SHC1#6464#SHC-transforming protein 1 isoform 2|NP_892113.4#SHC1#6464#SHC-transforming protein 1 isoform 1|NP_001123512.1#SHC1#6464#SHC-transforming protein 1 isoform 3|NP_001123513.1#SHC1#6464#SHC-transforming protein 1 isoform 4|NP_001189788.1#SHC1#6464#SHC-transforming protein 1 isoform 5 precursor	32261324;194239662;194239664;194239668;322302755	Y8(Phospho); K16(Label:13C(6)15N(2))	HCD	1	0	S(7): 1.1; Y(8): 98.9	2886	5.10557e+06	Heavy	12.1686	6.21277e+07	5.10557e+06		92.44	5.40231e-08	29.001	300	2	992.445	1983.88	-0.191283	75.0274	6146	MS2	11/144	MCF12A.raw
cSVGTyNSSGAYR	Unambiguous	NP_036466.2#MYO10#4651#unconventional myosin-X	154354979	C1(Carbamidomethyl); Y6(Phospho)	HCD	1	0	S(2): 0.0; T(5): 50.0; Y(6): 50.0; S(8): 0.0; S(9): 0.0; Y(12): 0.0	519	2.11717e+06	Light	100	1.12806e+06	4570.02		92.37	2.56397e-08	6.31119	300	2	751.293	1501.58	0.59576	43.7167	2654	MS2	12/120	HCC1937.raw
LSLEGDHSTPPSAyGSVK	Unambiguous	NP_001129487.1#ANXA2#302#annexin A2 isoform 2|NP_001002858.1#ANXA2#302#annexin A2 isoform 1	209862831;50845388	Y14(Phospho)	HCD	1	0	S(2): 0.0; S(8): 0.0; T(9): 0.0; S(12): 0.0; Y(14): 100.0; S(16): 0.0	2206	178115742	Light	10.191	175319695	1.72033e+07		92.34	6.83798e-08	0	42	2	962.938	1924.87	0.158932	54.2956	4512	MS2	27/136	MDA-MB-231.raw
SVSPTTEMVSNESVDyR	Unambiguous	NP_001120972.1#MET#4233#hepatocyte growth factor receptor isoform a precursor|NP_000236.2#MET#4233#hepatocyte growth factor receptor isoform b precursor	188595716;42741655	Y16(Phospho)	HCD	1	0	S(1): 0.0; S(3): 0.0; T(5): 0.0; T(6): 0.0; S(10): 0.0; S(13): 0.0; Y(16): 100.0	2663	1.16072e+07	Light	11.4342	8.01052e+06	700575		92.31	4.82329e-08	0	139	2	990.917	1980.83	0.445968	58.7979	5128	MS2	11/152	MDA-MB-231.raw
AVSSAIAQLLGEVAQGNENyAGIAAR	Unambiguous	NP_006280.3#TLN1#7094#talin-1	223029410	Y20(Phospho)	HCD	1	0	S(3): 0.0; S(4): 0.0; Y(20): 100.0	4085	4.92147e+06	Light	1.65481	3.10424e+06	1.87589e+06		92.24	5.00316e-08	10.3778	300	3	885.105	2653.3	1.07725	95.7882	8117	MS2	22/272	MCF12A.raw
TVQPVAMGPDGLPVDASSVSNNyIQTLGR	Unambiguous	NP_001078927.1#CTNND1#1500#catenin delta-1 isoform 1ABC|NP_001078928.1#CTNND1#1500#catenin delta-1 isoform 1AB|NP_001322.1#CTNND1#1500#catenin delta-1 isoform 1B|NP_001078929.1#CTNND1#1500#catenin delta-1 isoform 1A|NP_001078932.1#CTNND1#1500#catenin delta-1 isoform 3ABC|NP_001078933.1#CTNND1#1500#catenin delta-1 isoform 3AB|NP_001078934.1#CTNND1#1500#catenin delta-1 isoform 3B|NP_001078935.1#CTN…	146231940;146231962;10835010;146231938;146231970;146231991;146231946;146231977;146231994;332688208;332634644;332688210;332688212;332688214;332688222	Y23(Phospho)	HCD	1	0	T(1): 0.0; S(17): 0.0; S(18): 0.0; S(20): 0.0; Y(23): 100.0; T(26): 0.0	3045	3.96272e+07	Light	100	6909858	2747.51		92.24	5.35242e-08	2.76175	115	3	1022.83	3066.46	0.765813	77.3202	6373	MS2	22/328	MCF12A.raw
THAVSVSETDDyAEIIDEEDTYTMPSTR	Unambiguous	NP_005598.3#PTK2#5747#focal adhesion kinase 1 isoform b|NP_722560.1#PTK2#5747#focal adhesion kinase 1 isoform a|NP_001186578.1#PTK2#5747#focal adhesion kinase 1 isoform c	27886593;24476013;313851044	Y12(Phospho)	HCD	1	0	T(1): 0.0; S(5): 0.0; S(7): 0.0; T(9): 0.0; Y(12): 100.0; T(21): 0.0; Y(22): 0.0; T(23): 0.0; S(26): 0.0; T(27): 0.0								92.24	6.09872e-08	5.01124	131	3	1085.79	3255.36	0.646661	79.8591	6630	MS2	15/216	MCF12A.raw
TYVDPFTyEDPNQAVR	Unambiguous	NP_004429.1#EPHA4#2043#ephrin type-A receptor 4 precursor	4758280	Y8(Phospho)	HCD	1	0	T(1): 0.0; Y(2): 0.0; T(7): 50.0; Y(8): 50.0	4814	2.74934e+07	Light	100	10107532	6415.49		92.22	5.50608e-08	0	63	2	997.93	1994.85	-0.379832	68.6202	7578	MS2	10/136	HCC1599.raw
LSLGQyDNDAGGQLPFSK	Unambiguous	NP_073585.8#TNS3#64759#tensin-3	65288071	Y6(Phospho)	HCD	1	0	S(2): 0.0; Y(6): 100.0; S(17): 0.0	3443	1.63924e+07	Light	19.5613	1.48084e+07	757026		92.22	5.80598e-08	3.76436	300	2	995.451	1989.9	0.118188	70.4402	6078	MS2	14/188	SUM159.raw
DKVTIADDySDPFDAK	Unambiguous	NP_003019.2#SHB#6461#SH2 domain-containing adapter protein B	106879210	Y9(Phospho)	HCD	1	0	T(4): 0.0; Y(9): 100.0; S(10): 0.0	4068	6.91733e+07	Light		28147168	1.0313e+06		92.21	5.19114e-08	2.32581	47	2	940.404	1879.8	0.151147	62.2032	6622	MS2	14/176	HCC1599.raw
YGIyAVENEHMNR	Unambiguous	NP_006361.1#VTI1B#10490#vesicle transport through interaction with t-SNAREs homolog 1B	5454166	Y4(Phospho)	HCD	1	0	Y(1): 0.0; Y(4): 100.0	1906	10525371	Light	100	4.42176e+06	6802.46		92.2	3.71478e-08	22.7354	212	2	838.348	1675.69	-2.74032	57.6613	4429	MS2	12/116	BT549.raw
DKVTIADDySDPFDAK	Unambiguous	NP_003019.2#SHB#6461#SH2 domain-containing adapter protein B	106879210	Y9(Phospho)	HCD	1	0	T(4): 0.0; Y(9): 99.4; S(10): 0.6	1996	51477633	Light	14.3985	51477633	3.57522e+06		92.17	5.29681e-08	0	94	2	940.403	1879.8	-0.433294	64.0295	4947	MS2	14/176	HCC1187_pSTY_SQ.raw
KTGVAGEDMQDNSGTyGK	Unambiguous	NP_006245.2#PRKCD#5580#protein kinase C delta type	31377782	Y16(Phospho)	HCD	1	0	T(2): 0.0; S(13): 0.0; T(15): 0.8; Y(16): 99.2	371	971179	Light	59.1637	402653	6805.75		92.16	4.4181e-08	23.6786	300	2	969.401	1937.8	0.36405	40.3616	2409	MS2	10/204	HCC1569.raw
GPVSGTEPEPVySMEAADYR	Unambiguous	NP_612632.1#CTTN#2017#src substrate cortactin isoform b|NP_001171669.1#CTTN#2017#src substrate cortactin isoform c|NP_005222.2#CTTN#2017#src substrate cortactin isoform a	20357556;296080746;20357552	Y12(Phospho)	HCD	1	0	S(4): 0.0; T(6): 0.0; Y(12): 99.2; S(13): 0.8; Y(19): 0.0	1892	7.05232e+06	Light	4.72542	6.56994e+06	1.39034e+06		92.16	5.22996e-08	10.7981	300	2	1117.97	2234.93	0.959719	66.6255	4956	MS2	15/152	MDA-MB-157.raw
AAVPSGASTGIyEALELR	Unambiguous	NP_001966.1#ENO2#2026#gamma-enolase|NP_001967.3#ENO3#2027#beta-enolase isoform 1|NP_001180432.1#ENO3#2027#beta-enolase isoform 2|NP_001419.1#ENO1#2023#alpha-enolase isoform 1	5803011;301897469;301897479;4503571	Y12(Phospho)	HCD	1	0	S(5): 0.0; S(8): 0.0; T(9): 0.0; Y(12): 100.0	2752	3.02569e+07	Light	7.39568	27826265	3.7625e+06		92.15	5.56507e-08	26.61	300	2	942.959	1884.91	0.0401554	78.1885	6183	MS2	14/136	MDA-MB-157.raw
NEEENIySVPHDSTQGk	Unambiguous	NP_004482.4#ARHGAP35#2909#rho GTPase-activating protein 35	150417981	Y7(Phospho); K17(Label:13C(6)15N(2))	HCD	1	0	Y(7): 100.0; S(8): 0.0; S(13): 0.0; T(14): 0.0	760	1.06887e+07	Heavy	3.59639	38440826	1.06887e+07		92.15	5.23592e-08	17.7304	178	2	1017.93	2034.85	0.163119	48.1769	3036	MS2	13/192	SUM149.raw
AGKGESAGyMEPYEAQR	Unambiguous	NP_003019.2#SHB#6461#SH2 domain-containing adapter protein B	106879210	Y9(Phospho)	HCD	1	0	S(6): 0.0; Y(9): 100.0; Y(13): 0.0	929	4.52531e+07	Light	18.4217	41266537	2.24011e+06		92.14	5.34269e-08	3.94189	212	2	962.401	1923.79	-0.186812	47.3725	3145	MS2	14/184	MCF12A.raw
SSGPYGGGGQyFAKPR	Unambiguous	NP_002127.1#HNRNPA1#3178#heterogeneous nuclear ribonucleoprotein A1 isoform a|NP_112420.1#HNRNPA1#3178#heterogeneous nuclear ribonucleoprotein A1 isoform b	4504445;14043070	Y11(Phospho)	HCD	1	0	S(1): 0.0; S(2): 0.0; Y(5): 0.0; Y(11): 100.0	2702	1.93538e+07	Light	100	8451473	1714.41		92.11	4.95525e-08	7.7642	118	2	854.877	1708.75	-0.42857	48.4526	4784	MS2	14/144	HCC1806.raw
GPVSGTEPEPVySMEAADYR	Unambiguous	NP_612632.1#CTTN#2017#src substrate cortactin isoform b|NP_001171669.1#CTTN#2017#src substrate cortactin isoform c|NP_005222.2#CTTN#2017#src substrate cortactin isoform a	20357556;296080746;20357552	Y12(Phospho)	HCD	1	0	S(4): 0.0; T(6): 0.0; Y(12): 99.1; S(13): 0.9; Y(19): 0.0	4412	355924536	Light		112222544	4018104		92.1	5.08383e-08	0	142	2	1117.96	2234.92	-6.79626	66.4016	7246	MS2	15/152	HCC1599.raw
HYEDGYPGGSDNyGSLSR	Unambiguous	NP_001078927.1#CTNND1#1500#catenin delta-1 isoform 1ABC|NP_001078928.1#CTNND1#1500#catenin delta-1 isoform 1AB|NP_001322.1#CTNND1#1500#catenin delta-1 isoform 1B|NP_001078929.1#CTNND1#1500#catenin delta-1 isoform 1A|NP_001078932.1#CTNND1#1500#catenin delta-1 isoform 3ABC|NP_001078933.1#CTNND1#1500#catenin delta-1 isoform 3AB|NP_001078934.1#CTNND1#1500#catenin delta-1 isoform 3B|NP_001078935.1#CTN…	146231940;146231962;10835010;146231938;146231970;146231991;146231946;146231977;146231994;332688208;332634644;332688210;332688212;332688214;332688222	Y13(Phospho)	HCD	1	0	Y(2): 0.0; Y(6): 0.0; S(10): 0.0; Y(13): 100.0; S(15): 0.0; S(17): 0.0	1648	7.7159e+07	Light	100	27452484	7608.33		92.1	3.68107e-08	0	93	2	1027.4	2053.79	0.0612367	49.6516	3703	MS2	12/160	SUM190.raw
LLGPGVNySGcQITWAK	Unambiguous	NP_644805.1#STAT3#6774#signal transducer and activator of transcription 3 isoform 1|NP_003141.2#STAT3#6774#signal transducer and activator of transcription 3 isoform 2|NP_998827.1#STAT3#6774#signal transducer and activator of transcription 3 isoform 3	21618340;21618338;47458820	Y8(Phospho); C11(Carbamidomethyl)	HCD	1	0	Y(8): 99.0; S(9): 1.0; T(14): 0.0	2966	2.8769e+06	Light	100	1.17663e+06	6802.46		92.08	5.86611e-08	19.2494	300	2	972.458	1943.91	-0.235426	70.9081	6013	MS2	11/168	BT549.raw
YVDSEGHLyTVPIR	Unambiguous	NP_001744.2#CAV1#857#caveolin-1 isoform alpha	15451856	Y9(Phospho)	HCD	1	0	Y(1): 0.0; S(4): 0.0; Y(9): 100.0; T(10): 0.0	1529	1.03063e+08	Light	1.1407	1.02929e+08	9.02333e+07		92.08	6.19751e-08	1.53883	107	2	864.904	1728.8	0.730222	58.7324	4183	MS2	12/104	HBL100.raw
LPSSPVyEDAASFk	Unambiguous	NP_612632.1#CTTN#2017#src substrate cortactin isoform b|NP_001171669.1#CTTN#2017#src substrate cortactin isoform c|NP_005222.2#CTTN#2017#src substrate cortactin isoform a	20357556;296080746;20357552	Y7(Phospho); K14(Label:13C(6)15N(2))	HCD	1	0	S(3): 0.0; S(4): 0.0; Y(7): 100.0; S(12): 0.0	2859	4.96101e+06	Heavy	2.44521	1.21307e+07	4.96101e+06		92.08	5.22499e-08	5.43629	300	2	799.865	1598.72	0.201974	63.8507	5339	MS2	13/104	SUM159.raw
LSLGQyDNDAGGQLPFSK	Unambiguous	NP_073585.8#TNS3#64759#tensin-3	65288071	Y6(Phospho)	HCD	1	0	S(2): 0.0; Y(6): 100.0; S(17): 0.0	3938	3.12673e+07	Light	100	12025578	7060.48		92.05	6.02528e-08	4.5635	109	2	995.445	1989.88	-6.56847	70.7429	6642	MS2	13/188	MDA-MB-468.raw
GPVSGTEPEPVySMEAADYR	Unambiguous	NP_612632.1#CTTN#2017#src substrate cortactin isoform b|NP_001171669.1#CTTN#2017#src substrate cortactin isoform c|NP_005222.2#CTTN#2017#src substrate cortactin isoform a	20357556;296080746;20357552	Y12(Phospho)	HCD	1	0	S(4): 0.0; T(6): 0.0; Y(12): 99.2; S(13): 0.8; Y(19): 0.0	3270	1.23989e+08	Light	11.2179	118788377	1.05892e+07		92.03	5.44527e-08	0	27	2	1117.97	2234.93	-0.0234269	66.5021	5968	MS2	17/152	HS578T.raw
YVDSEGHLyTVPIr	Unambiguous	NP_001744.2#CAV1#857#caveolin-1 isoform alpha	15451856	Y9(Phospho); R14(Label:13C(6)15N(4))	HCD	1	0	Y(1): 0.0; S(4): 0.0; Y(9): 100.0; T(10): 0.0	1486	1.13027e+08	Heavy	1.5526	175486108	1.13027e+08		92.02	5.4327e-08	0	134	2	869.907	1738.81	-0.0981445	58.7679	4124	MS2	11/104	HCC38.raw
LcDFGSASHVADNDITPyLVSR	Unambiguous	NP_003904.3#PRPF4B#8899#serine/threonine-protein kinase PRP4 homolog	89276756	C2(Carbamidomethyl); Y18(Phospho)	HCD	1	0	S(6): 0.0; S(8): 0.0; T(16): 0.9; Y(18): 99.0; S(21): 0.0	3891	1391352606	Light	11.1915	1391352606	1.24322e+08		92	6.22124e-08	7.51595	5	2	1259.06	2517.11	-0.41039	71.5152	6923	MS2	14/204	MDA-MB-231.raw
GPVSGTEPEPVYSMEAADyR	Unambiguous	NP_612632.1#CTTN#2017#src substrate cortactin isoform b|NP_001171669.1#CTTN#2017#src substrate cortactin isoform c|NP_005222.2#CTTN#2017#src substrate cortactin isoform a	20357556;296080746;20357552	Y19(Phospho)	HCD	1	0	S(4): 0.0; T(6): 0.0; Y(12): 0.0; S(13): 0.0; Y(19): 100.0	3363	1.0592e+07	Light	100	3.70138e+06	7060.48		92	5.45147e-08	9.18177	159	2	1117.97	2234.93	-0.241904	64.8783	5861	MS2	11/152	MDA-MB-468.raw
LcDFGSASHVADNDITPyLVSR	Unambiguous	NP_003904.3#PRPF4B#8899#serine/threonine-protein kinase PRP4 homolog	89276756	C2(Carbamidomethyl); Y18(Phospho)	HCD	1	0	S(6): 0.0; S(8): 0.0; T(16): 1.0; Y(18): 99.0; S(21): 0.0	2144	500787936	Light	7.80088	500787936	6.41963e+07		91.99	6.26088e-08	0	210	2	1259.06	2517.11	0.656525	69.4642	5257	MS2	15/204	MDA-MB-157.raw
DKVTIADDySDPFDAK	Unambiguous	NP_003019.2#SHB#6461#SH2 domain-containing adapter protein B	106879210	Y9(Phospho)	HCD	1	0	T(4): 0.0; Y(9): 99.3; S(10): 0.7	2789	2.70629e+07	Light	14.5573	25245428	1.73421e+06		91.99	5.52728e-08	0	150	2	940.403	1879.8	-0.23848	62.3988	5187	MS2	14/176	SUM190.raw
GPVSGTEPEPVYSMEAADyR	Unambiguous	NP_612632.1#CTTN#2017#src substrate cortactin isoform b|NP_001171669.1#CTTN#2017#src substrate cortactin isoform c|NP_005222.2#CTTN#2017#src substrate cortactin isoform a	20357556;296080746;20357552	Y19(Phospho)	HCD	1	0	S(4): 0.0; T(6): 0.0; Y(12): 0.0; S(13): 0.0; Y(19): 100.0	1937	5.96338e+06	Light	100	1.80388e+06	4570.02		91.95	5.52098e-08	0	300	2	1117.97	2234.93	1.06896	64.9968	4870	MS2	11/152	HCC1937.raw
GSHQIsLDNPDyQQDFFPK	Unambiguous	NP_005219.2#EGFR#1956#epidermal growth factor receptor isoform a precursor	29725609	S6(Phospho); Y12(Phospho)	HCD	1	0	S(2): 0.0; S(6): 100.0; Y(12): 100.0	4044	2.75454e+08	Light	100	76338872	7060.48		91.95	5.3678e-08	2.80555	94	2	1198.48	2395.96	-0.751231	71.8681	6794	MS2	15/204	MDA-MB-468.raw
LDycGGSGEPGGVQR	Unambiguous	NP_003019.2#SHB#6461#SH2 domain-containing adapter protein B	106879210	Y3(Phospho); C4(Carbamidomethyl)	HCD	1	0	Y(3): 100.0; S(7): 0.0	1746	1.69485e+08	Light	100	133167924	668549		91.94	3.75524e-08	0	85	2	816.33	1631.65	0.217601	44.5596	3582	MS2	13/116	HCC70.raw
AAVPSGASTGIyEALELR	Unambiguous	NP_001966.1#ENO2#2026#gamma-enolase|NP_001967.3#ENO3#2027#beta-enolase isoform 1|NP_001180432.1#ENO3#2027#beta-enolase isoform 2|NP_001419.1#ENO1#2023#alpha-enolase isoform 1	5803011;301897469;301897479;4503571	Y12(Phospho)	HCD	1	0	S(5): 0.0; S(8): 0.0; T(9): 0.0; Y(12): 100.0	4381	6.56263e+07	Light	8.89944	6.42878e+07	7.22381e+06		91.91	5.8716e-08	0	74	2	942.959	1884.91	0.169679	77.6674	7429	MS2	10/136	HS578T.raw
AGLQTADKyAALANLDNIFSAGQGGDQGSGFGTTGK	Unambiguous	NP_004495.2#AGFG1#3267#arf-GAP domain and FG repeat-containing protein 1 isoform 2|NP_001128659.1#AGFG1#3267#arf-GAP domain and FG repeat-containing protein 1 isoform 1|NP_001128660.1#AGFG1#3267#arf-GAP domain and FG repeat-containing protein 1 isoform 3|NP_001128661.1#AGFG1#3267#arf-GAP domain and FG repeat-containing protein 1 isoform 4	38570132;206597505;206597507;206597509	Y9(Phospho)	HCD	1	0	T(5): 50.0; Y(9): 50.0; S(20): 0.0; S(29): 0.0; T(33): 0.0; T(34): 0.0	5028	1.54588e+07	Light	100	2449918	5789.41		91.9	6.39521e-08	14.2593	110	3	1194.56	3581.65	-1.10966	85.5321	8355	MS2	27/408	HS578T.raw
GPVSGTEPEPVySMEAADYR	Unambiguous	NP_612632.1#CTTN#2017#src substrate cortactin isoform b|NP_001171669.1#CTTN#2017#src substrate cortactin isoform c|NP_005222.2#CTTN#2017#src substrate cortactin isoform a	20357556;296080746;20357552	Y12(Phospho)	HCD	1	0	S(4): 0.0; T(6): 0.0; Y(12): 99.1; S(13): 0.9; Y(19): 0.0	857	1.4395e+07	Light	100	4476082	3426.42		91.87	5.67238e-08	5.64785	300	2	1117.97	2234.93	0.522766	66.4683	4185	MS2	15/152	HCC1569_2ND.raw
LSLEGDHSTPPSAyGSVK	Unambiguous	NP_001129487.1#ANXA2#302#annexin A2 isoform 2|NP_001002858.1#ANXA2#302#annexin A2 isoform 1	209862831;50845388	Y14(Phospho)	HCD	1	0	S(2): 0.0; S(8): 0.0; T(9): 0.0; S(12): 0.0; Y(14): 100.0; S(16): 0.0	1276	480794466	Light	21.5763	468512396	2.17142e+07		91.86	7.65663e-08	1.53285	8	2	962.938	1924.87	-0.0947376	52.7099	3715	MS2	13/136	MCF12A.raw
YVDSEGHLyTVPIr	Unambiguous	NP_001744.2#CAV1#857#caveolin-1 isoform alpha	15451856	Y9(Phospho); R14(Label:13C(6)15N(4))	HCD	1	0	Y(1): 0.0; S(4): 0.0; Y(9): 100.0; T(10): 0.0	3767	9.30834e+07	Heavy	6.73753	627151585	9.30834e+07		91.85	5.67897e-08	6.17465	55	2	869.908	1738.81	0.60389	57.0879	6182	MS2	11/104	HCC1806.raw
GPVSGTEPEPVySMEAADYR	Unambiguous	NP_612632.1#CTTN#2017#src substrate cortactin isoform b|NP_001171669.1#CTTN#2017#src substrate cortactin isoform c|NP_005222.2#CTTN#2017#src substrate cortactin isoform a	20357556;296080746;20357552	Y12(Phospho)	HCD	1	0	S(4): 0.0; T(6): 0.0; Y(12): 100.0; S(13): 0.0; Y(19): 0.0	2278	9.88045e+07	Light	13.7622	85481820	6.21135e+06		91.83	5.65269e-08	1.62102	27	3	745.649	2234.93	0.844464	65.6409	5175	MS2	21/152	MCF12A.raw
NEEENIySVPHDSTQGk	Unambiguous	NP_004482.4#ARHGAP35#2909#rho GTPase-activating protein 35	150417981	Y7(Phospho); K17(Label:13C(6)15N(2))	HCD	1	0	Y(7): 100.0; S(8): 0.0; S(13): 0.0; T(14): 0.0	2049	1.14973e+07	Heavy	1.66842	19182242	1.14973e+07		91.81	5.61287e-08	0	122	2	1017.93	2034.85	-0.376789	49.0384	4021	MS2	13/192	MDA-MB-436.raw
ELFDDPSyVNVQNLDK	Unambiguous	NP_003020.2#SHC1#6464#SHC-transforming protein 1 isoform 2|NP_892113.4#SHC1#6464#SHC-transforming protein 1 isoform 1|NP_001123512.1#SHC1#6464#SHC-transforming protein 1 isoform 3|NP_001123513.1#SHC1#6464#SHC-transforming protein 1 isoform 4|NP_001189788.1#SHC1#6464#SHC-transforming protein 1 isoform 5 precursor	32261324;194239662;194239664;194239668;322302755	Y8(Phospho)	HCD	1	0	S(7): 0.9; Y(8): 99.1	914	1.21183e+07	Light	21.6941	1.20639e+07	556091		91.79	5.84075e-08	10.618	300	2	988.439	1975.87	0.87787	75.1713	4607	MS2	12/144	MCF10A.raw
GPVSGTEPEPVySMEAADYR	Unambiguous	NP_612632.1#CTTN#2017#src substrate cortactin isoform b|NP_001171669.1#CTTN#2017#src substrate cortactin isoform c|NP_005222.2#CTTN#2017#src substrate cortactin isoform a	20357556;296080746;20357552	Y12(Phospho)	HCD	1	0	S(4): 0.0; T(6): 0.0; Y(12): 99.1; S(13): 0.9; Y(19): 0.0	3083	244034221	Light	27.1906	236254190	8.68881e+06		91.78	5.76793e-08	0	94	2	1117.97	2234.93	-0.0234269	66.3942	5779	MS2	15/152	BT20.raw
GPVSGTEPEPVySMEAADYR	Unambiguous	NP_612632.1#CTTN#2017#src substrate cortactin isoform b|NP_001171669.1#CTTN#2017#src substrate cortactin isoform c|NP_005222.2#CTTN#2017#src substrate cortactin isoform a	20357556;296080746;20357552	Y12(Phospho)	HCD	1	0	S(4): 0.0; T(6): 0.0; Y(12): 99.1; S(13): 0.9; Y(19): 0.0	2107	1.54901e+08	Light		46914504	1.94581e+06		91.77	5.82779e-08	5.55523	50	2	1117.97	2234.93	0.413527	66.1357	5191	MS2	15/152	HCC1569.raw
AGKGESAGyMEPYEAQR	Unambiguous	NP_003019.2#SHB#6461#SH2 domain-containing adapter protein B	106879210	Y9(Phospho)	HCD	1	0	S(6): 0.0; Y(9): 100.0; Y(13): 0.0	2250	67592044	Light	100	25169466	6415.49		91.76	5.79455e-08	0	36	2	962.4	1923.79	-0.948248	46.9601	4259	MS2	13/184	HCC1599.raw
DGGGPGGDYAAMGAcPASEQGyEEMR	Unambiguous	NP_001973.2#ERBB3#2065#receptor tyrosine-protein kinase erbB-3 isoform 1 precursor	54792100	C15(Carbamidomethyl); Y22(Phospho)	HCD	1	0	Y(9): 0.0; S(18): 0.0; Y(22): 100.0	2739	1.05338e+07	Light	100	2711126	7608.33		91.74	2.8738e-08	0	184	2	1357	2713	-0.8684	61.8248	5124	MS2	16/224	SUM190.raw
HNSTTSSTSSGGyR	Unambiguous	NP_005461.2#ABI1#10006#abl interactor 1 isoform a|NP_001012768.1#ABI1#10006#abl interactor 1 isoform b|NP_001012769.1#ABI1#10006#abl interactor 1 isoform c|NP_001012770.1#ABI1#10006#abl interactor 1 isoform d|NP_001171587.1#ABI1#10006#abl interactor 1 isoform e|NP_001171590.1#ABI1#10006#abl interactor 1 isoform f|NP_001171591.1#ABI1#10006#abl interactor 1 isoform g|NP_001171592.1#ABI1#10006#abl i…	61743942;61743944;61743946;61743948;296010983;296010990;296010993;296010995	Y13(Phospho)	HCD	1	0	S(3): 0.0; T(4): 0.0; T(5): 0.0; S(6): 0.0; S(7): 0.0; T(8): 0.0; S(9): 0.6; S(10): 49.7; Y(13): 49.7	53	4.1411e+06	Light	100	2.21159e+06	3876.19		91.72	3.6408e-08	0	107	2	761.302	1521.6	0.656861	22.0833	1186	MS2	9/152	MDA-MB-436.raw
LLGPGVNySGcQITWAK	Unambiguous	NP_644805.1#STAT3#6774#signal transducer and activator of transcription 3 isoform 1|NP_003141.2#STAT3#6774#signal transducer and activator of transcription 3 isoform 2|NP_998827.1#STAT3#6774#signal transducer and activator of transcription 3 isoform 3	21618340;21618338;47458820	Y8(Phospho); C11(Carbamidomethyl)	HCD	1	0	Y(8): 99.1; S(9): 0.9; T(14): 0.0	2312	2.11722e+06	Light	100	1.51853e+06	529.517		91.71	6.44174e-08	17.7285	300	2	972.458	1943.91	0.266945	70.9958	5524	MS2	11/168	HCC1143.raw
GLLPSQYGQEVyDTPPMAVK	Unambiguous	NP_001164185.1#BCAR1#9564#breast cancer anti-estrogen resistance protein 1 isoform 1|NP_001164186.1#BCAR1#9564#breast cancer anti-estrogen resistance protein 1 isoform 2|NP_001164187.1#BCAR1#9564#breast cancer anti-estrogen resistance protein 1 isoform 3|NP_001164188.1#BCAR1#9564#breast cancer anti-estrogen resistance protein 1 isoform 4|NP_001164189.1#BCAR1#9564#breast cancer anti-estrogen resis…	282398112;282398114;282398116;282398118;282398120;44662836;282398123;282398125;282398127	Y12(Phospho)	HCD	1	0	S(5): 0.0; Y(7): 0.0; Y(12): 100.0; T(14): 0.0	4260	1.08389e+08	Light	22.0122	92129304	4.18537e+06		91.68	6.32339e-08	2.46089	43	2	1137.03	2273.06	-0.149859	74.6977	7167	MS2	16/208	MDA-MB-468.raw
LSLEGDHSTPPSAyGSVK	Unambiguous	NP_001129487.1#ANXA2#302#annexin A2 isoform 2|NP_001002858.1#ANXA2#302#annexin A2 isoform 1	209862831;50845388	Y14(Phospho)	HCD	1	0	S(2): 0.0; S(8): 0.0; T(9): 0.0; S(12): 0.0; Y(14): 100.0; S(16): 0.0	2008	1.23506e+08	Light	6.16431	1.21789e+08	1.97572e+07		91.66	7.99701e-08	0	37	2	962.938	1924.87	0.158932	53.2777	4246	MS2	13/136	HS578T.raw
NEEENIySVPHDSTQGK	Unambiguous	NP_004482.4#ARHGAP35#2909#rho GTPase-activating protein 35	150417981	Y7(Phospho)	HCD	1	0	Y(7): 100.0; S(8): 0.0; S(13): 0.0; T(14): 0.0	2049	2.10764e+07	Light	1.66842	19182242	1.14973e+07		91.63	5.74046e-08	0	123	2	1013.92	2026.84	-0.178433	48.8933	4000	MS2	10/192	MDA-MB-436.raw
LDycGGSGEPGGVQR	Unambiguous	NP_003019.2#SHB#6461#SH2 domain-containing adapter protein B	106879210	Y3(Phospho); C4(Carbamidomethyl)	HCD	1	0	Y(3): 100.0; S(7): 0.0	1607	8.03631e+06	Light	100	3.80616e+06	4750.54		91.63	4.1018e-08	0	300	2	816.33	1631.65	0.890925	44.6194	3432	MS2	13/116	SUM225.raw
YVDSEGHLyTVPIr	Unambiguous	NP_001744.2#CAV1#857#caveolin-1 isoform alpha	15451856	Y9(Phospho); R14(Label:13C(6)15N(4))	HCD	1	0	Y(1): 0.0; S(4): 0.0; Y(9): 100.0; T(10): 0.0	1486	1.13027e+08	Heavy	1.5526	175486108	1.13027e+08		91.61	5.92226e-08	0	54	2	869.907	1738.81	-0.378958	59.3273	4190	MS2	11/104	HCC38.raw
AAVPSGASTGIyEALELR	Unambiguous	NP_001966.1#ENO2#2026#gamma-enolase|NP_001967.3#ENO3#2027#beta-enolase isoform 1|NP_001180432.1#ENO3#2027#beta-enolase isoform 2|NP_001419.1#ENO1#2023#alpha-enolase isoform 1	5803011;301897469;301897479;4503571	Y12(Phospho)	HCD	1	0	S(5): 0.0; S(8): 0.0; T(9): 0.0; Y(12): 100.0	4641	38400394	Light	5.49827	29103240	5.29316e+06		91.59	6.33098e-08	4.9847	89	2	942.959	1884.91	0.0401554	78.2136	7622	MS2	15/136	MDA-MB-468.raw
LcDFGSASHVADNDITPyLVSr	Unambiguous	NP_003904.3#PRPF4B#8899#serine/threonine-protein kinase PRP4 homolog	89276756	C2(Carbamidomethyl); Y18(Phospho); R22(Label:13C(6)15N(4))	HCD	1	0	S(6): 0.0; S(8): 0.0; T(16): 0.0; Y(18): 99.0; S(21): 1.0	2144	6.41963e+07	Heavy	7.80088	500787936	6.41963e+07		91.54	7.94047e-08	22.431	275	2	1264.06	2527.12	-0.782622	70.2257	5341	MS2	13/204	MDA-MB-157.raw
THAVSVSETDDyAEIIDEEDTYTMPSTR	Unambiguous	NP_005598.3#PTK2#5747#focal adhesion kinase 1 isoform b|NP_722560.1#PTK2#5747#focal adhesion kinase 1 isoform a|NP_001186578.1#PTK2#5747#focal adhesion kinase 1 isoform c	27886593;24476013;313851044	Y12(Phospho)	HCD	1	0	T(1): 0.0; S(5): 0.0; S(7): 0.0; T(9): 0.0; Y(12): 100.0; T(21): 0.0; Y(22): 0.0; T(23): 0.0; S(26): 0.0; T(27): 0.0	4655	8.71614e+07	Light	7.55265	40566046	5.3711e+06		91.52	7.18435e-08	0	73	3	1085.79	3255.36	0.309177	70.3773	7290	MS2	25/216	HCC70.raw
SLLEGQEDHyNNLSASK	Unambiguous	NP_002267.2#KRT19#3880#keratin, type I cytoskeletal 19	24234699	Y10(Phospho)	HCD	1	0	S(1): 0.0; Y(10): 100.0; S(14): 0.0; S(16): 0.0	2508	1.33779e+07	Light	100	5.02519e+06	4750.54		91.52	6.62764e-08	0	110	2	992.936	1984.86	-0.27553	53.0091	4543	MS2	10/172	SUM225.raw
SLLEGQEDHyNNLSASK	Unambiguous	NP_002267.2#KRT19#3880#keratin, type I cytoskeletal 19	24234699	Y10(Phospho)	HCD	1	0	S(1): 0.0; Y(10): 100.0; S(14): 0.0; S(16): 0.0	1952	1.25287e+07	Light	100	4646537	7608.33		91.51	6.6853e-08	6.3696	141	2	992.936	1984.87	0.277976	53.0453	4090	MS2	10/172	SUM190.raw
DKVTIADDySDPFDAK	Unambiguous	NP_003019.2#SHB#6461#SH2 domain-containing adapter protein B	106879210	Y9(Phospho)	HCD	1	0	T(4): 0.0; Y(9): 99.4; S(10): 0.6	3614	2.04221e+07	Light	2.75681	2.04221e+07	7.40786e+06		91.48	6.11999e-08	0	105	2	940.404	1879.8	0.281023	63.4677	6016	MS2	14/176	MDA-MB-436.raw
AIMTYVSSFyHAFSGAQk	Unambiguous	NP_001093.1#ACTN1#87#alpha-actinin-1 isoform b|NP_001123477.1#ACTN1#87#alpha-actinin-1 isoform c|NP_001123476.1#ACTN1#87#alpha-actinin-1 isoform a|NP_004915.2#ACTN4#81#alpha-actinin-4	4501891;194097352;194097350;12025678	Y10(Phospho); K18(Label:13C(6)15N(2))	HCD	1	0	T(4): 0.0; Y(5): 0.0; S(7): 0.0; S(8): 0.0; Y(10): 100.0; S(14): 0.0		1.21827e+07						91.46	7.26286e-08	17.5739	149	2	1048.48	2095.95	2.32676	86.0312	8150	MS2	16/140	BT20.raw
AVSSAIAQLLGEVAQGNENyAGIAAR	Unambiguous	NP_006280.3#TLN1#7094#talin-1	223029410	Y20(Phospho)	HCD	1	0	S(3): 0.0; S(4): 0.0; Y(20): 100.0	4265	1.31877e+07	Light	3.93081	1.1294e+07	2.87321e+06		91.45	6.0156e-08	3.10822	154	3	885.106	2653.3	1.49132	95.6868	8583	MS2	26/272	SUM1315.raw
AAVPSGASTGIyEALELR	Unambiguous	NP_001966.1#ENO2#2026#gamma-enolase|NP_001967.3#ENO3#2027#beta-enolase isoform 1|NP_001180432.1#ENO3#2027#beta-enolase isoform 2|NP_001419.1#ENO1#2023#alpha-enolase isoform 1	5803011;301897469;301897479;4503571	Y12(Phospho)	HCD	1	0	S(5): 0.0; S(8): 0.0; T(9): 0.0; Y(12): 100.0	2747	1.93883e+07	Light	6.55322	1.93883e+07	2.95859e+06		91.44	6.57141e-08	19.4226	249	3	628.975	1884.91	0.0977836	77.5011	6107	MS2	10/136	MDA-MB-157.raw
VLEDDPEATyTTSGGk	Unambiguous	NP_004422.2#EPHA2#1969#ephrin type-A receptor 2 precursor	32967311	Y10(Phospho); K16(Label:13C(6)15N(2))	HCD	1	0	T(9): 0.7; Y(10): 99.3; T(11): 0.0; T(12): 0.0; S(13): 0.0	858	4.20856e+06	Heavy	4.85013	2.04121e+07	4.20856e+06		91.39	5.34051e-08	2.34307	300	2	885.882	1770.76	0.344579	49.1988	3204	MS2	10/120	HCC1937.raw
SLFGFSGSHSYSPITVESDFSNPLyEAGDTR	Unambiguous	NP_036542.1#SEZ6L2#26470#seizure 6-like protein 2 isoform 1 precursor|NP_963869.2#SEZ6L2#26470#seizure 6-like protein 2 isoform 2 precursor|NP_001107571.1#SEZ6L2#26470#seizure 6-like protein 2 isoform 3 precursor|NP_001107572.1#SEZ6L2#26470#seizure 6-like protein 2 isoform 4 precursor|NP_001230261.1#SEZ6L2#26470#seizure 6-like protein 2 isoform 5 precursor|NP_001230262.1#SEZ6L2#26470#seizure 6-li…	6912612;166235136;166235138;166235140;343183403;343183405	Y25(Phospho)	HCD	1	0	S(1): 0.0; S(6): 0.0; S(8): 0.0; S(10): 0.0; Y(11): 0.0; S(12): 0.0; T(15): 0.0; S(18): 0.0; S(21): 0.0; Y(25): 100.0; T(30): 0.0	4264	2.38953e+07	Light	100	3872225	6802.46		91.31	7.94336e-08	10.1427	109	3	1149.84	3447.51	0.1956	89.7341	8067	MS2	16/276	BT549.raw
VLEDDPEATyTTSGGk	Unambiguous	NP_004422.2#EPHA2#1969#ephrin type-A receptor 2 precursor	32967311	Y10(Phospho); K16(Label:13C(6)15N(2))	HCD	1	0	T(9): 0.7; Y(10): 99.3; T(11): 0.0; T(12): 0.0; S(13): 0.0	1629	1.75423e+07	Heavy	3.16804	5.55746e+07	1.75423e+07		91.29	5.60608e-08	6.54913	162	2	885.881	1770.76	-0.344789	48.4869	3658	MS2	12/120	HS578T.raw
VFDKDGNGyISAAELR	Unambiguous	NP_001734.1#CALM2#805#calmodulin	4502549	Y9(Phospho)	HCD	1	0	Y(9): 100.0; S(11): 0.0	3559	1.16043e+07	Light	100	4965180	1238.65		91.27	6.96063e-08	4.87901	116	2	917.923	1834.84	0.534142	59.1602	6028	MS2	14/168	HCC1954.raw
GKADGGAEyATYQTK	Unambiguous	NP_758869.1#CD46#4179#membrane cofactor protein isoform 2 precursor|NP_722548.1#CD46#4179#membrane cofactor protein isoform 4 precursor|NP_758863.1#CD46#4179#membrane cofactor protein isoform 6 precursor|NP_758871.1#CD46#4179#membrane cofactor protein isoform 12 precursor	27502423;24432108;27502411;27502427	Y9(Phospho)	HCD	1	0	Y(9): 100.0; T(11): 0.0; Y(12): 0.0; T(14): 0.0	284	1.98038e+06	Light	100	920163	4355.38		91.23	5.7707e-08	23.3695	300	2	820.355	1639.7	1.33179	39.7637	2213	MS2	11/164	HCC38.raw
GSHQISLDNPDyQQDFFPK	Unambiguous	NP_005219.2#EGFR#1956#epidermal growth factor receptor isoform a precursor	29725609	Y12(Phospho)	HCD	1	0	S(2): 0.0; S(6): 0.0; Y(12): 100.0	2181	1.81921e+08	Light	100	52013304	4570.02		91.2	7.90059e-08	20.8465	62	2	1158.5	2316	-0.556664	68.577	5256	MS2	15/204	HCC1937.raw
LSLEGDHSTPPSAyGSVk	Unambiguous	NP_001129487.1#ANXA2#302#annexin A2 isoform 2|NP_001002858.1#ANXA2#302#annexin A2 isoform 1	209862831;50845388	Y14(Phospho); K18(Label:13C(6)15N(2))	HCD	1	0	S(2): 0.0; S(8): 0.0; T(9): 0.0; S(12): 0.0; Y(14): 100.0; S(16): 0.0	1904	8.27003e+06	Heavy	19.8413	164088464	8.27003e+06		91.17	7.22589e-08	0	133	2	966.945	1932.88	0.32764	53.5709	4178	MS2	13/136	BT20.raw
NAGNEQDLGIQyK	Unambiguous	NP_001894.2#CTNNA1#1495#catenin alpha-1	55770844	Y12(Phospho)	HCD	1	0	Y(12): 100.0	1211	5.76971e+06	Light	100	2.61127e+06	2747.51		91.17	5.90063e-08	7.89596	300	2	765.336	1529.66	0.414247	51.3876	3572	MS2	9/144	MCF12A.raw
LAAVTyNGVDNNK	Unambiguous	NP_001779.3#SEPT7#989#septin-7 isoform 1|NP_001011553.2#SEPT7#989#septin-7 isoform 2|NP_001229885.1#SEPT7#989#septin-7 isoform 3	148352331;148352329;339639597	Y6(Phospho)	HCD	1	0	T(5): 0.9; Y(6): 99.1	1439	7.95219e+06	Light	100	4.03734e+06	7608.33		91.17	6.48115e-08	37.9709	175	2	729.835	1458.66	-0.0693688	47.2346	3416	MS2	9/120	SUM190.raw
YIEDEDYyKASVTR	Unambiguous	NP_775266.1#PTK2B#2185#protein-tyrosine kinase 2-beta isoform a|NP_775267.1#PTK2B#2185#protein-tyrosine kinase 2-beta isoform b	27886586;27886588	Y8(Phospho)	HCD	1	0	Y(1): 0.0; Y(7): 0.5; Y(8): 99.5; S(11): 0.0; T(13): 0.0	1068	1.74987e+06	Light	100	618403	4570.02		91.15	6.96764e-08	7.90195	300	2	916.393	1831.78	0.449969	52.2367	3509	MS2	12/124	HCC1937.raw
NIILEEGKEILVGDVGQTVDDPyATFVK	Unambiguous	NP_005498.1#CFL1#1072#cofilin-1	5031635	Y23(Phospho)	HCD	1	0	T(18): 0.0; Y(23): 100.0; T(25): 0.0	6325	2.06882e+07	Light	10.6494	1.00244e+07	941309		91.15	4.83054e-08	3.72832	77	3	1048.19	3142.56	0.570953	87.5516	9523	MS2	28/324	HCC70.raw
ADGGAEyATYQTK	Unambiguous	NP_758869.1#CD46#4179#membrane cofactor protein isoform 2 precursor|NP_722548.1#CD46#4179#membrane cofactor protein isoform 4 precursor|NP_758863.1#CD46#4179#membrane cofactor protein isoform 6 precursor|NP_758871.1#CD46#4179#membrane cofactor protein isoform 12 precursor	27502423;24432108;27502411;27502427	Y7(Phospho)	HCD	1	0	Y(7): 100.0; T(9): 0.0; Y(10): 0.0; T(12): 0.0	396	6.01904e+06	Light	100	2.99158e+06	962.452		91.15	3.85215e-08	14.9464	300	2	727.796	1454.58	0.903465	42.6691	2497	MS2	9/104	SUM149.raw
LWLKPYVDLQAyEDPAQGALDFTR	Unambiguous	NP_005223.4#EPHA1#2041#ephrin type-A receptor 1 precursor	221316650	Y12(Phospho)	HCD	1	0	Y(6): 0.0; Y(12): 100.0; T(23): 0.0	4926	1.73046e+07	Light	100	3.60594e+06	3026.2		91.13	6.58737e-08	20.7122	104	3	963.801	2889.39	0.365399	89.1252	8476	MS2	21/264	BT20.raw
KLDNGGyYITTR	Unambiguous	NP_005424.1#YES1#7525#tyrosine-protein kinase Yes|NP_002028.1#FYN#2534#tyrosine-protein kinase Fyn isoform a|NP_694593.1#FYN#2534#tyrosine-protein kinase Fyn isoform c|NP_694592.1#FYN#2534#tyrosine-protein kinase Fyn isoform b	4885661;4503823;23510364;23510362	Y7(Phospho)	HCD	1	0	Y(7): 100.0; Y(8): 0.0; T(10): 0.0; T(11): 0.0	976	3.62683e+07	Light	20.6358	3.45812e+07	1.67579e+06		91.09	6.69111e-08	3.8621	150	2	740.846	1480.69	1.43719	51.7412	3366	MS2	9/132	HCC38.raw
NEGFyADPYLYHEGR	Unambiguous	NP_062536.2#KIAA1217#56243#sickle tail protein homolog isoform 1|NP_001091970.1#KIAA1217#56243#sickle tail protein homolog isoform 2|NP_001091971.1#KIAA1217#56243#sickle tail protein homolog isoform 3	50843820;148612813;148612857	Y5(Phospho)	HCD	1	0	Y(5): 100.0; Y(9): 0.0; Y(11): 0.0	1964	4.17463e+06	Light		1.46825e+06	305008		91.06	5.52318e-08	11.883	300	2	955.89	1910.77	-0.819293	65.5193	4881	MS2	11/168	HCC38.raw
YIEDEDYyKASVTR	Unambiguous	NP_775266.1#PTK2B#2185#protein-tyrosine kinase 2-beta isoform a|NP_775267.1#PTK2B#2185#protein-tyrosine kinase 2-beta isoform b	27886586;27886588	Y8(Phospho)	HCD	1	0	Y(1): 0.0; Y(7): 0.6; Y(8): 99.4; S(11): 0.0; T(13): 0.0	1128	3.56052e+06	Light	100	1.63552e+06	6805.75		91.03	7.0248e-08	0	300	2	916.393	1831.78	0.0501273	51.8668	3583	MS2	12/124	HCC1569.raw
TPDTSTycYETAEK	Unambiguous	NP_005900.2#MAP1B#4131#microtubule-associated protein 1B	153945728	Y7(Phospho); C8(Carbamidomethyl)	HCD	1	0	T(1): 0.0; T(4): 0.0; S(5): 0.9; T(6): 0.9; Y(7): 0.9; Y(9): 97.4; T(11): 0.0	757	5.43081e+06	Light	100	2387134	4570.02		91.02	3.7241e-08	8.14059	300	2	873.335	1745.66	0.463207	47.475	3019	MS2	10/104	HCC1937.raw
WKLEDYFETDSSySDANNFIR	Unambiguous	NP_002022.1#FRK#2444#tyrosine-protein kinase FRK	4503787	Y13(Phospho)	HCD	1	0	Y(6): 0.0; T(9): 0.0; S(11): 0.0; S(12): 1.0; Y(13): 98.0; S(14): 1.0	4723	2.73982e+07	Light	100	6143398	3026.2		91.01	7.64368e-08	9.59598	140	2	1340.57	2680.13	1.30095	86.0381	8151	MS2	24/236	BT20.raw
VLEDDPEATyTTSGGk	Unambiguous	NP_004422.2#EPHA2#1969#ephrin type-A receptor 2 precursor	32967311	Y10(Phospho); K16(Label:13C(6)15N(2))	HCD	1	0	T(9): 0.7; Y(10): 99.3; T(11): 0.0; T(12): 0.0; S(13): 0.0	1724	1.48753e+07	Heavy	10.6586	158549022	1.48753e+07		91.01	5.78922e-08	8.74196	116	2	885.882	1770.76	0.551389	49.7307	3905	MS2	12/120	MDA-MB-231.raw
THAVSVSETDDyAEIIDEEDTYTMPSTR	Unambiguous	NP_005598.3#PTK2#5747#focal adhesion kinase 1 isoform b|NP_722560.1#PTK2#5747#focal adhesion kinase 1 isoform a|NP_001186578.1#PTK2#5747#focal adhesion kinase 1 isoform c	27886593;24476013;313851044	Y12(Phospho)	HCD	1	0	T(1): 0.0; S(5): 0.0; S(7): 0.0; T(9): 1.2; Y(12): 98.8; T(21): 0.0; Y(22): 0.0; T(23): 0.0; S(26): 0.0; T(27): 0.0								90.98	8.0398e-08	4.17093	36	3	1085.79	3255.36	-0.0283077	75.2026	6876	MS2	23/216	BT20.raw
NPGNQAAyEHFETMK	Unambiguous	NP_054706.1#VCL#7414#vinculin isoform meta-VCL|NP_003364.1#VCL#7414#vinculin isoform VCL	7669550;4507877	Y8(Phospho)	HCD	1	0	Y(8): 100.0; T(13): 0.0	1522	3.17063e+06	Light	100	2.32333e+06	6802.46		90.97	6.05874e-08	5.47581	257	2	908.872	1816.74	0.088815	52.7714	3851	MS2	13/168	BT549.raw
NAGNEQDLGIQyK	Unambiguous	NP_001894.2#CTNNA1#1495#catenin alpha-1	55770844	Y12(Phospho)	HCD	1	0	Y(12): 100.0	1788	4.31238e+06	Light	100	1.88568e+06	3026.2		90.95	6.33982e-08	5.81621	300	2	765.336	1529.66	1.05266	52.1215	4004	MS2	9/144	BT20.raw
VLEDDPEATyTTSGGKIPIR	Unambiguous	NP_004422.2#EPHA2#1969#ephrin type-A receptor 2 precursor	32967311	Y10(Phospho)	HCD	1	0	T(9): 0.8; Y(10): 98.3; T(11): 0.8; T(12): 0.0; S(13): 0.0	1998	1.26954e+08	Light	25.2881	111030688	4.39063e+06		90.95	8.16784e-08	0	46	2	1121.53	2242.06	-1.83771	58.876	4578	MS2	13/168	BT549.raw
HSYPLSSTSGNADSSAVSSQAISPyAcFYGASAK	Unambiguous	NP_056045.2#ARAP2#116984#arf-GAP with Rho-GAP domain, ANK repeat and PH domain-containing protein 2	21264592	Y25(Phospho); C27(Carbamidomethyl)	HCD	1	0	S(2): 0.0; Y(3): 0.0; S(6): 0.0; S(7): 0.0; T(8): 0.0; S(9): 0.0; S(14): 0.0; S(15): 0.0; S(18): 0.0; S(19): 0.0; S(23): 0.0; Y(25): 100.0; Y(29): 0.0; S(32): 0.0	2009	17656798	Light	100	2.53008e+06	4570.02		90.93	9.13386e-08	5.95513	105	3	1183.51	3548.53	-0.63701	66.0532	4985	MS2	29/356	HCC1937.raw
EKAEERPTFDYLQSVLDDFYTATEGQyQQQP	Unambiguous	NP_002341.1#LYN#4067#tyrosine-protein kinase Lyn isoform A|NP_001104567.1#LYN#4067#tyrosine-protein kinase Lyn isoform B	4505055;162287326	Y27(Phospho)	HCD	1	0	T(8): 0.0; Y(11): 0.0; S(14): 0.0; Y(20): 0.0; T(21): 0.0; T(23): 0.0; Y(27): 100.0	4139	1.18091e+08	Light	30.407	73517917	2.41779e+06		90.87	9.01948e-08	11.8978	173	3	1259.56	3776.66	0.211247	105.184	8589	MS2	21/354	HCC1937.raw
KLDNGGyYITTR	Unambiguous	NP_005424.1#YES1#7525#tyrosine-protein kinase Yes|NP_002028.1#FYN#2534#tyrosine-protein kinase Fyn isoform a|NP_694593.1#FYN#2534#tyrosine-protein kinase Fyn isoform c|NP_694592.1#FYN#2534#tyrosine-protein kinase Fyn isoform b	4885661;4503823;23510364;23510362	Y7(Phospho)	HCD	1	0	Y(7): 100.0; Y(8): 0.0; T(10): 0.0; T(11): 0.0	1225	1.20913e+07	Light	11.2217	10169927	906269		90.86	7.0058e-08	12.762	300	2	740.846	1480.68	0.695219	50.6012	3558	MS2	9/132	MDA-MB-435.raw
VLEDDPEATyTTSGGK	Unambiguous	NP_004422.2#EPHA2#1969#ephrin type-A receptor 2 precursor	32967311	Y10(Phospho)	HCD	1	0	T(9): 0.0; Y(10): 99.1; T(11): 0.9; T(12): 0.0; S(13): 0.0	815	4.95306e+07	Light	7.32986	4.86251e+07	6.63383e+06		90.81	5.95003e-08	2.01974	148	2	881.876	1762.74	1.40693	49.3304	3125	MS2	10/120	HCC1143.raw
NEEENIySVPHDSTQGk	Unambiguous	NP_004482.4#ARHGAP35#2909#rho GTPase-activating protein 35	150417981	Y7(Phospho); K17(Label:13C(6)15N(2))	HCD	1	0	Y(7): 100.0; S(8): 0.0; S(13): 0.0; T(14): 0.0	1492	9.09617e+06	Heavy	4.78088	43487671	9.09617e+06		90.8	6.94523e-08	0	188	2	1017.93	2034.85	-0.976687	48.678	3587	MS2	12/192	BT20.raw
KLSLGQyDNDAGGQLPFSK	Unambiguous	NP_073585.8#TNS3#64759#tensin-3	65288071	Y7(Phospho)	HCD	1	0	S(3): 0.0; Y(7): 100.0; S(18): 0.0	1926	1.413e+08	Light	18.7786	122719802	6.53508e+06		90.78	7.72097e-08	0.411577	31	3	706.669	2117.99	0.450833	65.055	4797	MS2	21/216	SUM149.raw
KLDNGGyYITTR	Unambiguous	NP_005424.1#YES1#7525#tyrosine-protein kinase Yes|NP_002028.1#FYN#2534#tyrosine-protein kinase Fyn isoform a|NP_694593.1#FYN#2534#tyrosine-protein kinase Fyn isoform c|NP_694592.1#FYN#2534#tyrosine-protein kinase Fyn isoform b	4885661;4503823;23510364;23510362	Y7(Phospho)	HCD	1	0	Y(7): 100.0; Y(8): 0.0; T(10): 0.0; T(11): 0.0	2360	3.63295e+07	Light		17810470	922596		90.76	7.1564e-08	0	95	2	740.846	1480.68	0.365452	51.8356	4400	MS2	9/132	MDA-MB-436.raw
LAAVTyNGVDNNK	Unambiguous	NP_001779.3#SEPT7#989#septin-7 isoform 1|NP_001011553.2#SEPT7#989#septin-7 isoform 2|NP_001229885.1#SEPT7#989#septin-7 isoform 3	148352331;148352329;339639597	Y6(Phospho)	HCD	1	0	T(5): 0.9; Y(6): 99.1	1715	5560362	Light		3102460	131724		90.76	7.10603e-08	38.9287	208	2	729.835	1458.66	0.181691	47.68	3630	MS2	9/120	MDA-MB-468.raw
LcDFGSASHVADNDITPyLVSR	Unambiguous	NP_003904.3#PRPF4B#8899#serine/threonine-protein kinase PRP4 homolog	89276756	C2(Carbamidomethyl); Y18(Phospho)	HCD	1	0	S(6): 0.0; S(8): 0.0; T(16): 0.9; Y(18): 99.1; S(21): 0.0	4663	669911493	Light	6.20535	669911493	1.07957e+08		90.7	8.47733e-08	6.61403	7	2	1259.06	2517.11	-0.216406	69.7843	7543	MS2	14/204	HCC1954.raw
LSLEGDHSTPPSAyGSVK	Unambiguous	NP_001129487.1#ANXA2#302#annexin A2 isoform 2|NP_001002858.1#ANXA2#302#annexin A2 isoform 1	209862831;50845388	Y14(Phospho)	HCD	1	0	S(2): 0.0; S(8): 0.0; T(9): 0.0; S(12): 0.0; Y(14): 100.0; S(16): 0.0	1110	1.39808e+08	Light	10.7331	127610430	1.18894e+07		90.64	8.7204e-08	9.41299	194	2	962.939	1924.87	1.17361	53.8704	3683	MS2	13/136	HCC1937.raw
DKVTIADDySDPFDAK	Unambiguous	NP_003019.2#SHB#6461#SH2 domain-containing adapter protein B	106879210	Y9(Phospho)	HCD	1	0	T(4): 0.0; Y(9): 100.0; S(10): 0.0	3928	33380601	Light	8.88551	31254718	3.51749e+06		90.63	7.44305e-08	0	126	2	940.404	1879.8	0.281023	62.3805	6503	MS2	14/176	HCC1954.raw
LMTGDTyTAHAGAK	Unambiguous	NP_009297.2#ABL1#25#tyrosine-protein kinase ABL1 isoform b|NP_001129473.1#ABL2#27#Abelson tyrosine-protein kinase 2 isoform e|NP_009298.1#ABL2#27#Abelson tyrosine-protein kinase 2 isoform b|NP_001129472.1#ABL2#27#Abelson tyrosine-protein kinase 2 isoform d|NP_001161709.1#ABL2#27#Abelson tyrosine-protein kinase 2 isoform g|NP_005149.4#ABL2#27#Abelson tyrosine-protein kinase 2 isoform c|NP_00116170…	62362412;209862778;6382062;209862772;269847781;269847768;269847776;269847786;269847793;62362414	Y7(Phospho)	HCD	1	0	T(3): 0.0; T(6): 0.5; Y(7): 99.0; T(8): 0.5	342	4.47712e+06	Light	15.6937	3.79665e+06	241921		90.63	6.1802e-08	0	300	2	758.829	1516.65	0.377236	41.2337	2470	MS2	9/104	MDA-MB-157.raw
HIGLVySGMGPDYR	Unambiguous	NP_002778.1#PSMA2#5683#proteasome subunit alpha type-2	4506181	Y6(Phospho)	HCD	1	0	Y(6): 100.0; S(7): 0.0; Y(13): 0.0	2257	8.45197e+06	Light	100	3570891	6802.46		90.61	6.63451e-08	0	300	2	822.865	1644.72	-0.603287	62.0877	4975	MS2	11/104	BT549.raw
KTEGTyDLPYWDR	Unambiguous	NP_563615.3#DCBLD2#131566#discoidin, CUB and LCCL domain-containing protein 2 precursor	54792129	Y6(Phospho)	HCD	1	0	T(2): 0.0; T(5): 0.0; Y(6): 100.0; Y(10): 0.0	1951	4.72185e+06	Light		2.19849e+06	483470		90.6	7.05916e-08	6.08858	300	2	862.372	1723.74	0.556921	60.8929	4638	MS2	10/144	MCF12A.raw
VPIVINPNAyDNLAIyK	Unambiguous	NP_079052.2#PEAK1#79834#pseudopodium-enriched atypical kinase 1	148368962	Y10(Phospho); Y16(Phospho)	HCD	1	0	Y(10): 100.0; Y(16): 100.0	4611	2.17928e+07	Light	100	7896719	7060.48		90.58	8.36484e-08	19.8231	243	2	1038.99	2076.98	-0.466722	77.8943	7580	MS2	13/172	MDA-MB-468.raw
LSLEGDHSTPPSAyGSVK	Unambiguous	NP_001129487.1#ANXA2#302#annexin A2 isoform 2|NP_001002858.1#ANXA2#302#annexin A2 isoform 1	209862831;50845388	Y14(Phospho)	HCD	1	0	S(2): 0.0; S(8): 0.0; T(9): 0.0; S(12): 0.0; Y(14): 100.0; S(16): 0.0	3112	3.39238e+08	Light	14.563	310638756	2.13307e+07		90.56	1.03285e-07	12.5405	17	2	962.938	1924.87	-0.0947376	52.2776	5395	MS2	13/136	HCC1806.raw
GYNDDyYEESYFTTR	Unambiguous	NP_000108.1#EMD#2010#emerin	4557553	Y6(Phospho)	HCD	1	0	Y(2): 0.0; Y(6): 100.0; Y(7): 0.0; S(10): 0.0; Y(11): 0.0; T(13): 0.0; T(14): 0.0	2291	3.283e+07	Light	100	10980164	6805.75		90.52	3.73493e-08	7.23245	181	2	1001.87	2002.74	0.832486	68.4677	5472	MS2	10/160	HCC1569.raw
HYEDGYPGGSDNyGSLSR	Unambiguous	NP_001078927.1#CTNND1#1500#catenin delta-1 isoform 1ABC|NP_001078928.1#CTNND1#1500#catenin delta-1 isoform 1AB|NP_001322.1#CTNND1#1500#catenin delta-1 isoform 1B|NP_001078929.1#CTNND1#1500#catenin delta-1 isoform 1A|NP_001078932.1#CTNND1#1500#catenin delta-1 isoform 3ABC|NP_001078933.1#CTNND1#1500#catenin delta-1 isoform 3AB|NP_001078934.1#CTNND1#1500#catenin delta-1 isoform 3B|NP_001078935.1#CTN…	146231940;146231962;10835010;146231938;146231970;146231991;146231946;146231977;146231994;332688208;332634644;332688210;332688212;332688214;332688222	Y13(Phospho)	HCD	1	0	Y(2): 0.0; Y(6): 0.0; S(10): 0.0; Y(13): 100.0; S(15): 0.0; S(17): 0.0	1115	3.36487e+08	Light	100	229882752	1.15214e+06		90.52	5.32294e-08	1.26756	21	3	685.269	2053.79	0.708491	50.0061	3427	MS2	12/160	MCF12A.raw
WKLEDYFETDSSySDANNFIR	Unambiguous	NP_002022.1#FRK#2444#tyrosine-protein kinase FRK	4503787	Y13(Phospho)	HCD	1	0	Y(6): 0.0; T(9): 0.0; S(11): 0.0; S(12): 0.7; Y(13): 98.5; S(14): 0.7	4741	2.78217e+08	Light		66101572	475729		90.51	8.54078e-08	3.29738	12	3	894.047	2680.13	0.498868	86.3453	8183	MS2	11/236	BT20.raw
QEyDESGPSIVHR	Unambiguous	NP_001264335.1#POTEI#653269#POTE ankyrin domain family member I|NP_001264012.1#POTEJ#653781#POTE ankyrin domain family member J|NP_001077007.1#POTEE#445582#POTE ankyrin domain family member E|NP_001092.1#ACTB#60#actin, cytoplasmic 1|NP_001093241.1#POTEF#728378#POTE ankyrin domain family member F|NP_001605.1#ACTG1#71#actin, cytoplasmic 2|XP_003846703.1#LOC100996820#100996820#POTE ankyrin domain fa…	475808427;459352730;134133226;4501885;153791352;4501887;397138164;410171728	Y3(Phospho)	HCD	1	0	Y(3): 100.0; S(6): 0.0; S(9): 0.0	909	692535	Light	59.9518	328425	5478.14		90.51	5.97099e-08	0	300	2	798.839	1596.67	0.962957	46.1112	3086	MS2	10/144	MDA-MB-435.raw
VLEDDPEAtYTTSGGkIPIr	Unambiguous	NP_004422.2#EPHA2#1969#ephrin type-A receptor 2 precursor	32967311	T9(Phospho); K16(Label:13C(6)15N(2)); R20(Label:13C(6)15N(4))	HCD	1	0	T(9): 49.8; Y(10): 49.8; T(11): 0.4; T(12): 0.0; S(13): 0.0	1482	2.22271e+06	Heavy	2.03689	4.52741e+06	2.22271e+06		90.51	8.07395e-08	0	300	2	1130.55	2260.09	-0.313856	58.2262	4208	MS2	14/168	SUM1315.raw
SEDIyADPAAYVMr	Unambiguous	NP_055750.2#PLEKHA6#22874#pleckstrin homology domain-containing family A member 6	37595548	Y5(Phospho); R14(Label:13C(6)15N(4))	HCD	1	0	S(1): 0.0; Y(5): 100.0; Y(11): 0.0	2612	798740	Heavy		6.24405e+06	798740		90.5	6.28778e-08	20.5717	300	2	845.856	1690.71	-0.212553	74.8092	5927	MS2	12/104	HCC38.raw
KPTyDPVSEDQDPLSSDFK	Unambiguous	NP_005772.3#TNK2#10188#activated CDC42 kinase 1 isoform 1	56549666	Y4(Phospho)	HCD	1	0	T(3): 50.0; Y(4): 50.0; S(8): 0.0; S(15): 0.0; S(16): 0.0	2998	1.13691e+07	Light	100	3.18446e+06	5789.41		90.5	9.12641e-08	3.12424	181	2	1124.49	2247.97	0.056816	63.1706	5541	MS2	13/216	HS578T.raw
VVQDFIDIFSDyANFK	Unambiguous	NP_569119.1#PTPRE#5791#receptor-type tyrosine-protein phosphatase epsilon isoform 2|NP_006495.1#PTPRE#5791#receptor-type tyrosine-protein phosphatase epsilon isoform 1 precursor	18860859;5729993	Y12(Phospho)	HCD	1	0	S(10): 0.0; Y(12): 100.0	4752	1.57287e+07	Light	5.10952	1.43875e+07	2.81581e+06		90.47	7.5025e-08	36.4953	300	2	1000.96	2000.9	0.371095	99.8293	8965	MS2	10/172	BT549.raw
AGKGESAGyMEPYEAQR	Unambiguous	NP_003019.2#SHB#6461#SH2 domain-containing adapter protein B	106879210	Y9(Phospho)	HCD	1	0	S(6): 0.0; Y(9): 100.0; Y(13): 0.0	903	1.0518e+07	Light		4.07683e+06	1.53015e+06		90.43	7.92063e-08	8.21622	177	2	962.401	1923.79	-0.186812	48.9443	3161	MS2	14/184	HBL100.raw
VFDKDGNGyISAAELR	Unambiguous	NP_001734.1#CALM2#805#calmodulin	4502549	Y9(Phospho)	HCD	1	0	Y(9): 100.0; S(11): 0.0	1794	2.13296e+07	Light	15.756	16191177	1.02762e+06		90.43	8.54559e-08	9.34597	166	2	917.923	1834.84	0.800259	58.8306	4411	MS2	12/168	MCF12A.raw
NLSEGNNANYTEyVATR	Unambiguous	NP_003150.1#CDKL5#6792#cyclin-dependent kinase-like 5	4507281	Y13(Phospho)	HCD	1	0	S(3): 0.0; Y(10): 0.0; T(11): 0.0; Y(13): 100.0; T(16): 0.0	1357	1.56611e+06	Light	100	496533	1589.61		90.37	7.21809e-08	41.1053	300	2	998.426	1995.85	0.594411	56.5284	4019	MS2	14/192	SUM1315.raw
KLDNGGyYITTR	Unambiguous	NP_005424.1#YES1#7525#tyrosine-protein kinase Yes|NP_002028.1#FYN#2534#tyrosine-protein kinase Fyn isoform a|NP_694593.1#FYN#2534#tyrosine-protein kinase Fyn isoform c|NP_694592.1#FYN#2534#tyrosine-protein kinase Fyn isoform b	4885661;4503823;23510364;23510362	Y7(Phospho)	HCD	1	0	Y(7): 99.1; Y(8): 0.9; T(10): 0.0; T(11): 0.0	831	1.94566e+07	Light	37.5105	16082608	428749		90.36	7.86524e-08	16.9016	300	2	740.846	1480.68	0.942545	50.8781	3335	MS2	9/132	MDA-MB-157.raw
GPVSGTEPEPVySmEAADYR	Unambiguous	NP_612632.1#CTTN#2017#src substrate cortactin isoform b|NP_001171669.1#CTTN#2017#src substrate cortactin isoform c|NP_005222.2#CTTN#2017#src substrate cortactin isoform a	20357556;296080746;20357552	Y12(Phospho); M14(Oxidation)	HCD	1	0	S(4): 0.0; T(6): 0.0; Y(12): 99.1; S(13): 0.9; Y(19): 0.0	1371	4.73078e+06	Light	100	1.53936e+06	529.517		90.33	7.9522e-08	16.0069	263	2	1125.97	2250.93	-0.150361	57.7114	4026	MS2	16/152	HCC1143.raw
VcAYGAQGEGPySSLVScR	Unambiguous	NP_001005731.1#ITGB4#3691#integrin beta-4 isoform 3 precursor|NP_001005619.1#ITGB4#3691#integrin beta-4 isoform 2 precursor|NP_000204.3#ITGB4#3691#integrin beta-4 isoform 1 precursor	54607033;54607027;54607035	C2(Carbamidomethyl); Y12(Phospho); C18(Carbamidomethyl)	HCD	1	0	Y(4): 0.0; Y(12): 99.0; S(13): 1.0; S(14): 0.0; S(17): 0.0	541	2.057e+06	Light		778953	28727		90.33	7.44708e-08	18.3751	300	2	1070.94	2140.88	-0.218827	59.6402	3578	MS2	10/192	HCC1569_2ND.raw
NQGGYGGSSSSSSyGSGR	Unambiguous	NP_002127.1#HNRNPA1#3178#heterogeneous nuclear ribonucleoprotein A1 isoform a|NP_112420.1#HNRNPA1#3178#heterogeneous nuclear ribonucleoprotein A1 isoform b	4504445;14043070	Y14(Phospho)	HCD	1	0	Y(5): 0.0; S(8): 0.0; S(9): 0.0; S(10): 0.0; S(11): 0.0; S(12): 0.0; S(13): 0.7; Y(14): 49.7; S(16): 49.7	949	2.75141e+06	Light	100	1.02935e+06	1714.41		90.33	3.98537e-08	17.5808	300	2	887.836	1774.66	-0.849574	33.5343	2540	MS2	13/204	HCC1806.raw
KLSLGQyDNDAGGQLPFSK	Unambiguous	NP_073585.8#TNS3#64759#tensin-3	65288071	Y7(Phospho)	HCD	1	0	S(3): 0.0; Y(7): 100.0; S(18): 0.0	2538	9.32162e+07	Light	9.749	8.99672e+07	9.22835e+06		90.29	8.84894e-08	13.6243	23	3	706.662	2117.97	-8.97256	65.7242	5382	MS2	21/216	BT549.raw
GPVSGTEPEPVySMEAADYR	Unambiguous	NP_612632.1#CTTN#2017#src substrate cortactin isoform b|NP_001171669.1#CTTN#2017#src substrate cortactin isoform c|NP_005222.2#CTTN#2017#src substrate cortactin isoform a	20357556;296080746;20357552	Y12(Phospho)	HCD	1	0	S(4): 0.0; T(6): 0.0; Y(12): 99.0; S(13): 1.0; Y(19): 0.0	3074	8.75176e+07	Light	11.9088	75958074	6.37834e+06		90.27	8.23198e-08	22.3671	300	2	1117.97	2234.93	0.413527	65.5657	5551	MS2	15/152	SUM190.raw
ALNGAEPNyHSLPSAR	Unambiguous	NP_060377.1#LAMTOR1#55004#ragulator complex protein LAMTOR1	8923579	Y9(Phospho)	HCD	1	0	Y(9): 100.0; S(11): 0.0; S(14): 0.0	1136	6.4314e+07	Light		26976660	252658		90.26	7.926e-08	3.22205	205	2	888.907	1776.81	0.488711	51.9957	3597	MS2	10/172	HCC1569.raw
AIMTYVSSFyHAFSGAQK	Unambiguous	NP_001093.1#ACTN1#87#alpha-actinin-1 isoform b|NP_001123477.1#ACTN1#87#alpha-actinin-1 isoform c|NP_001123476.1#ACTN1#87#alpha-actinin-1 isoform a|NP_004915.2#ACTN4#81#alpha-actinin-4	4501891;194097352;194097350;12025678	Y10(Phospho)	HCD	1	0	T(4): 0.0; Y(5): 0.0; S(7): 0.0; S(8): 0.0; Y(10): 100.0; S(14): 0.0	4587	3.03426e+06	Light	0.99239	3.03426e+06	3.05753e+06		90.26	9.01388e-08	2.9162	300	2	1044.47	2087.93	0.600356	84.1626	7639	MS2	11/140	SUM190.raw
LSHSSGyAQLNTYSR	Unambiguous	NP_060710.3#KIRREL#55243#kin of IRRE-like protein 1 precursor	166295173	Y7(Phospho)	HCD	1	0	S(2): 0.0; S(4): 0.0; S(5): 0.9; Y(7): 99.1; T(12): 0.0; Y(13): 0.0; S(14): 0.0	1208	7.14408e+06	Light	100	3296249	6802.46		90.25	8.18501e-08	9.01551	149	2	882.391	1763.78	0.17677	48.6169	3395	MS2	12/136	BT549.raw
GLLPSQYGQEVyDTPPMAVK	Unambiguous	NP_001164185.1#BCAR1#9564#breast cancer anti-estrogen resistance protein 1 isoform 1|NP_001164186.1#BCAR1#9564#breast cancer anti-estrogen resistance protein 1 isoform 2|NP_001164187.1#BCAR1#9564#breast cancer anti-estrogen resistance protein 1 isoform 3|NP_001164188.1#BCAR1#9564#breast cancer anti-estrogen resistance protein 1 isoform 4|NP_001164189.1#BCAR1#9564#breast cancer anti-estrogen resis…	282398112;282398114;282398116;282398118;282398120;44662836;282398123;282398125;282398127	Y12(Phospho)	HCD	1	0	S(5): 0.0; Y(7): 0.0; Y(12): 100.0; T(14): 0.0	1255	1.37384e+07	Light	19.6131	1.30342e+07	664565		90.25	8.77977e-08	5.54432	234	2	1137.03	2273.06	-0.257266	74.358	4900	MS2	16/208	HCC1569_2ND.raw
LcDFGSASHVADNDITPyLVSr	Unambiguous	NP_003904.3#PRPF4B#8899#serine/threonine-protein kinase PRP4 homolog	89276756	C2(Carbamidomethyl); Y18(Phospho); R22(Label:13C(6)15N(4))	HCD	1	0	S(6): 0.0; S(8): 0.0; T(16): 50.0; Y(18): 50.0; S(21): 0.0	3414	6.28101e+07	Heavy	7.02332	441135803	6.28101e+07		90.25	1.08473e-07	0	300	2	1264.06	2527.12	0.183461	69.3508	6003	MS2	10/204	SUM190.raw
LSLEGDHSTPPSAyGSVK	Unambiguous	NP_001129487.1#ANXA2#302#annexin A2 isoform 2|NP_001002858.1#ANXA2#302#annexin A2 isoform 1	209862831;50845388	Y14(Phospho)	HCD	1	0	S(2): 0.0; S(8): 0.0; T(9): 0.0; S(12): 0.6; Y(14): 98.7; S(16): 0.6	1553	1.1783e+08	Light	5.22445	110946804	2.12361e+07		90.22	1.11411e-07	2.66887	30	2	962.938	1924.87	-0.0313202	53.708	3963	MS2	12/136	BT549.raw
YALYDATyETKESK	Unambiguous	NP_005498.1#CFL1#1072#cofilin-1|NP_619579.1#CFL2#1073#cofilin-2 isoform 1|NP_001230574.1#CFL2#1073#cofilin-2 isoform 2	5031635;33946278;343887344	Y8(Phospho)	HCD	1	0	Y(1): 0.0; Y(4): 0.0; T(7): 0.5; Y(8): 99.5; T(10): 0.0; S(13): 0.0	1304	5.84534e+06	Light	100	2.10896e+06	3198.32		90.22	7.43848e-08	28.0645	300	2	881.385	1761.76	0.812233	55.1344	3808	MS2	12/116	HBL100.raw
NEEENIySVPHDSTQGk	Unambiguous	NP_004482.4#ARHGAP35#2909#rho GTPase-activating protein 35	150417981	Y7(Phospho); K17(Label:13C(6)15N(2))	HCD	1	0	Y(7): 100.0; S(8): 0.0; S(13): 0.0; T(14): 0.0	2086	1.60368e+07	Heavy	3.7599	6.02968e+07	1.60368e+07		90.21	8.05113e-08	0	113	2	1017.93	2034.85	0.0431398	47.8531	4032	MS2	13/192	HCC70.raw
SPSScNDLyATVK	Unambiguous	NP_060910.3#PAG1#55824#phosphoprotein associated with glycosphingolipid-enriched microdomains 1	63054864	C5(Carbamidomethyl); Y9(Phospho)	HCD	1	0	S(1): 0.0; S(3): 0.0; S(4): 0.0; Y(9): 100.0; T(11): 0.0	1965	3.5032e+07	Light	19.3866	28290843	1.4593e+06		90.21	5.73583e-08	0	137	2	761.318	1521.63	-0.206701	51.9956	4205	MS2	12/124	MDA-MB-231.raw
ELFDDPSyVNVQNLDK	Unambiguous	NP_003020.2#SHC1#6464#SHC-transforming protein 1 isoform 2|NP_892113.4#SHC1#6464#SHC-transforming protein 1 isoform 1|NP_001123512.1#SHC1#6464#SHC-transforming protein 1 isoform 3|NP_001123513.1#SHC1#6464#SHC-transforming protein 1 isoform 4|NP_001189788.1#SHC1#6464#SHC-transforming protein 1 isoform 5 precursor	32261324;194239662;194239664;194239668;322302755	Y8(Phospho)	HCD	1	0	S(7): 0.9; Y(8): 99.1	3810	4.5234e+08	Light	100	400922112	2.648e+06		90.2	8.30844e-08	1.07043	13	2	988.438	1975.87	0.0129423	74.5263	6610	MS2	14/144	SUM190.raw
NSYVAGQyDDAASYQR	Unambiguous	NP_001035810.1#G6PD#2539#glucose-6-phosphate 1-dehydrogenase isoform b|NP_000393.4#G6PD#2539#glucose-6-phosphate 1-dehydrogenase isoform a	108773793;109389365	Y8(Phospho)	HCD	1	0	S(2): 0.0; Y(3): 0.0; Y(8): 100.0; S(13): 0.0; Y(14): 0.0	1042	1.96823e+06	Light	100	675007	529.517		90.19	7.31296e-08	21.3198	300	2	944.384	1887.76	2.98085	52.6653	3467	MS2	11/180	HCC1143.raw
AQQGLyQVPGPSPQFQSPPAK	Unambiguous	NP_001164185.1#BCAR1#9564#breast cancer anti-estrogen resistance protein 1 isoform 1|NP_001164186.1#BCAR1#9564#breast cancer anti-estrogen resistance protein 1 isoform 2|NP_001164187.1#BCAR1#9564#breast cancer anti-estrogen resistance protein 1 isoform 3|NP_001164188.1#BCAR1#9564#breast cancer anti-estrogen resistance protein 1 isoform 4|NP_001164189.1#BCAR1#9564#breast cancer anti-estrogen resis…	282398112;282398114;282398116;282398118;282398120;44662836;282398123	Y6(Phospho)	HCD	1	0	Y(6): 100.0; S(12): 0.0; S(17): 0.0	2598	6.47869e+07	Light		17952348	374378		90.18	8.68737e-08	0	273	2	1153.05	2305.1	-0.527979	61.0243	5117	MS2	13/236	BT20.raw
LcDFGSASHVADNDITPyLVSR	Unambiguous	NP_003904.3#PRPF4B#8899#serine/threonine-protein kinase PRP4 homolog	89276756	C2(Carbamidomethyl); Y18(Phospho)	HCD	1	0	S(6): 0.0; S(8): 0.0; T(16): 0.0; Y(18): 100.0; S(21): 0.0	2352	1006056960	Light	5.74543	1006056960	1.75106e+08		90.14	9.6731e-08	4.56849	63	2	1259.06	2517.11	-0.119413	69.3331	5574	MS2	13/204	HCC1569.raw
FLEDDPSDPTyTSSLGGK	Unambiguous	NP_004434.2#EPHB3#2049#ephrin type-B receptor 3 precursor	17975768	Y11(Phospho)	HCD	1	0	S(7): 0.0; T(10): 0.7; Y(11): 98.6; T(12): 0.7; S(13): 0.0; S(14): 0.0	1733	8.53087e+06	Light	100	3.05504e+06	4570.02		90.1	8.54105e-08	0	300	2	1004.93	2008.84	1.05918	62.0499	4560	MS2	14/136	HCC1937.raw
ADIVQQLLQQGASPNAATTSGyTPLHLSAR	Unambiguous	NP_066267.2#ANK3#288#ankyrin-3 isoform 1|NP_001191332.1#ANK3#288#ankyrin-3 isoform 3|NP_001191333.1#ANK3#288#ankyrin-3 isoform 4	32967601;325053666;325053668	Y22(Phospho)	HCD	1	0	S(13): 0.0; T(18): 0.0; T(19): 0.0; S(20): 0.0; Y(22): 98.7; T(23): 1.3; S(28): 0.0	5409	9.88488e+06	Light	100	1.55189e+06	4750.54		90.05	6.01535e-08	6.89698	300	3	1063.53	3188.57	0.344956	83.3998	8324	MS2	30/332	SUM225.raw
LcDFGSASHVADNDITPyLVSr	Unambiguous	NP_003904.3#PRPF4B#8899#serine/threonine-protein kinase PRP4 homolog	89276756	C2(Carbamidomethyl); Y18(Phospho); R22(Label:13C(6)15N(4))	HCD	1	0	S(6): 0.0; S(8): 0.0; T(16): 0.0; Y(18): 100.0; S(21): 0.0	2352	1.75106e+08	Heavy	5.74543	1006056960	1.75106e+08		90.03	1.12818e-07	5.01106	24	2	1264.06	2527.12	0.569893	69.8667	5632	MS2	12/204	HCC1569.raw
KDPDERPTFEYIQSFLEDYFTATEPQyQPGENL	Unambiguous	NP_005424.1#YES1#7525#tyrosine-protein kinase Yes	4885661	Y27(Phospho)	HCD	1	0	T(8): 0.0; Y(11): 0.0; S(14): 0.0; Y(19): 0.0; T(21): 0.0; T(23): 0.0; Y(27): 100.0	4282	1.29477e+07	Light	100	1.20381e+06	4570.02		90	1.072e-07	50.4976	300	3	1349.93	4047.78	-0.0467277	112.646	9046	MS2	15/382	HCC1937.raw
NEEENIySVPHDSTQGK	Unambiguous	NP_004482.4#ARHGAP35#2909#rho GTPase-activating protein 35	150417981	Y7(Phospho)	HCD	1	0	Y(7): 100.0; S(8): 0.0; S(13): 0.0; T(14): 0.0	2480	3.15291e+08	Light	13.5338	306721472	2.26634e+07		89.96	8.43735e-08	0	15	2	1013.92	2026.84	0.00224811	46.7396	4505	MS2	14/192	HCC1806.raw
GPVSGTEPEPVySMEAADYR	Unambiguous	NP_612632.1#CTTN#2017#src substrate cortactin isoform b|NP_001171669.1#CTTN#2017#src substrate cortactin isoform c|NP_005222.2#CTTN#2017#src substrate cortactin isoform a	20357556;296080746;20357552	Y12(Phospho)	HCD	1	0	S(4): 0.0; T(6): 0.0; Y(12): 100.0; S(13): 0.0; Y(19): 0.0	2018	2.27599e+08	Light	34.8711	144174216	4.13449e+06		89.95	8.76534e-08	1.62921	13	3	745.649	2234.93	0.680607	66.7362	5059	MS2	18/152	HCC1937.raw
KLSLGQyDNDAGGQLPFSK	Unambiguous	NP_073585.8#TNS3#64759#tensin-3	65288071	Y7(Phospho)	HCD	1	0	S(3): 0.0; Y(7): 100.0; S(18): 0.0	3034	1.22023e+09	Light	100	1067778816	8.72442e+06		89.91	9.35691e-08	3.18923	3	3	706.669	2117.99	0.71019	65.8545	5712	MS2	21/216	BT20.raw
NEEENIySVPHDSTQGK	Unambiguous	NP_004482.4#ARHGAP35#2909#rho GTPase-activating protein 35	150417981	Y7(Phospho)	HCD	1	0	Y(7): 100.0; S(8): 0.0; S(13): 0.0; T(14): 0.0	883	1.67358e+08	Light	10.548	151157280	1.43305e+07		89.9	8.53938e-08	0	300	2	1013.92	2026.84	0.905651	48.6006	3124	MS2	14/192	HBL100.raw
AGKGESAGyMEPYEAQR	Unambiguous	NP_003019.2#SHB#6461#SH2 domain-containing adapter protein B	106879210	Y9(Phospho)	HCD	1	0	S(6): 0.0; Y(9): 100.0; Y(13): 0.0	869	5.19341e+07	Light	11.8375	37940636	3.20512e+06		89.9	8.8873e-08	4.43463	170	2	962.401	1923.79	0.0669991	48.6289	3212	MS2	14/184	HCC1187_pSTY_SQ.raw
LSLEGDHSTPPSAyGSVK	Unambiguous	NP_001129487.1#ANXA2#302#annexin A2 isoform 2|NP_001002858.1#ANXA2#302#annexin A2 isoform 1	209862831;50845388	Y14(Phospho)	HCD	1	0	S(2): 0.0; S(8): 0.0; T(9): 0.0; S(12): 0.0; Y(14): 100.0; S(16): 0.0	1184	2.6767e+08	Light	12.6842	261912502	2.06488e+07		89.89	1.20514e-07	3.88096	18	2	962.938	1924.87	-0.0947376	53.319	3715	MS2	13/136	HCC1187_pSTY_SQ.raw
IQNTGDyYDLYGGEK	Unambiguous	NP_002825.3#PTPN11#5781#tyrosine-protein phosphatase non-receptor type 11 isoform 1|NP_542168.1#PTPN11#5781#tyrosine-protein phosphatase non-receptor type 11 isoform 2	33356177;18375644	Y7(Phospho)	HCD	1	0	T(4): 0.0; Y(7): 99.1; Y(8): 0.9; Y(11): 0.0	1596	7.60529e+07	Light	27.2902	70037547	2.56639e+06		89.83	7.841e-08	3.33985	145	2	908.377	1815.75	-0.0563506	60.774	4384	MS2	10/164	HCC1143.raw
KLSLGQyDNDAGGQLPFSK	Unambiguous	NP_073585.8#TNS3#64759#tensin-3	65288071	Y7(Phospho)	HCD	1	0	S(3): 0.0; Y(7): 100.0; S(18): 0.0	1992	1.7998e+07	Light	9.5278	1.64525e+07	1.72679e+06		89.8	9.89536e-08	5.57769	154	2	1059.5	2117.99	-2.02113	65.8943	4920	MS2	20/216	HCC38.raw
NEGTATyAAAVLFR	Unambiguous	NP_068831.1#JUP#3728#junction plakoglobin	12056468	Y7(Phospho)	HCD	1	0	T(4): 0.0; T(6): 0.7; Y(7): 99.3	2818	9.24344e+06	Light	100	4173762	2747.51		89.8	8.48174e-08	15.0231	300	2	782.365	1563.72	1.1071	74.2544	6069	MS2	11/156	MCF12A.raw
VPIVINPNAYDNLAIyK	Unambiguous	NP_079052.2#PEAK1#79834#pseudopodium-enriched atypical kinase 1	148368962	Y16(Phospho)	HCD	1	0	Y(10): 0.0; Y(16): 100.0	5360	1.50021e+07	Light	100	5300652	3876.19		89.79	7.03193e-08	14.5608	245	2	999.012	1997.02	1.05397	80.4963	8310	MS2	13/172	MDA-MB-436.raw
YVDSEGHLyTVPIR	Unambiguous	NP_001744.2#CAV1#857#caveolin-1 isoform alpha	15451856	Y9(Phospho)	HCD	1	0	Y(1): 0.0; S(4): 0.0; Y(9): 100.0; T(10): 0.0	1420	108696431	Light	1.65411	108696431	65712762		89.79	1.06161e-07	3.90678	52	2	864.903	1728.8	0.0947335	57.8865	4038	MS2	12/104	SUM149.raw
TDScSSAQAQyDTPK	Unambiguous	NP_563615.3#DCBLD2#131566#discoidin, CUB and LCCL domain-containing protein 2 precursor	54792129	C4(Carbamidomethyl); Y11(Phospho)	HCD	1	0	T(1): 0.0; S(3): 0.0; S(5): 0.0; S(6): 0.0; Y(11): 100.0; T(13): 0.0	328	3.31544e+06	Light	4.72181	3.18508e+06	674547		89.74	5.0112e-08	0	300	2	869.835	1738.66	0.566825	38.946	2220	MS2	11/140	HBL100.raw
NEEENIySVPHDSTQGk	Unambiguous	NP_004482.4#ARHGAP35#2909#rho GTPase-activating protein 35	150417981	Y7(Phospho); K17(Label:13C(6)15N(2))	HCD	1	0	Y(7): 100.0; S(8): 0.0; S(13): 0.0; T(14): 0.0	849	1.29201e+07	Heavy	2.18856	2.82763e+07	1.29201e+07		89.72	9.18339e-08	0	198	2	1017.93	2034.86	1.4229	48.3085	3198	MS2	13/192	HCC1569.raw
LPSSPVyEDAASFK	Unambiguous	NP_612632.1#CTTN#2017#src substrate cortactin isoform b|NP_001171669.1#CTTN#2017#src substrate cortactin isoform c|NP_005222.2#CTTN#2017#src substrate cortactin isoform a	20357556;296080746;20357552	Y7(Phospho)	HCD	1	0	S(3): 0.0; S(4): 0.0; Y(7): 100.0; S(12): 0.0	4010	307781467	Light	38.6293	286408048	7.41428e+06		89.72	9.20472e-08	4.51605	32	2	795.858	1590.71	0.227411	63.7165	6687	MS2	13/104	HCC1954.raw
LLAQAEGEPcyIr	Unambiguous	NP_003322.3#TYK2#7297#non-receptor tyrosine-protein kinase TYK2	187608615	C10(Carbamidomethyl); Y11(Phospho); R13(Label:13C(6)15N(4))	HCD	1	0	Y(11): 100.0	1574	2.24674e+07	Heavy	12.4663	274763661	2.20405e+07		89.67	1.02608e-07	5.88471	108	2	805.37	1609.73	0.288355	58.4123	4303	MS2	9/132	HCC1187_pSTY_SQ.raw
IQNTGDYyDLYGGEK	Unambiguous	NP_002825.3#PTPN11#5781#tyrosine-protein phosphatase non-receptor type 11 isoform 1|NP_542168.1#PTPN11#5781#tyrosine-protein phosphatase non-receptor type 11 isoform 2	33356177;18375644	Y8(Phospho)	HCD	1	0	T(4): 0.0; Y(7): 99.2; Y(8): 0.8; Y(11): 0.0	2549	1.5178e+08	Light	53.6504	139383158	2.59799e+06		89.64	8.15362e-08	6.29627	41	2	908.378	1815.75	0.347021	60.5673	5055	MS2	10/164	BT20.raw
IQNTGDyYDLYGGEK	Unambiguous	NP_002825.3#PTPN11#5781#tyrosine-protein phosphatase non-receptor type 11 isoform 1|NP_542168.1#PTPN11#5781#tyrosine-protein phosphatase non-receptor type 11 isoform 2	33356177;18375644	Y7(Phospho)	HCD	1	0	T(4): 0.0; Y(7): 99.1; Y(8): 0.9; Y(11): 0.0	1736	8.01807e+07	Light	19.9247	73787201	3.7033e+06		89.64	8.15906e-08	6.2612	141	2	908.378	1815.75	0.41425	60.577	4554	MS2	10/164	HCC1187_pSTY_SQ.raw
KLSLGQyDNDAGGQLPFSK	Unambiguous	NP_073585.8#TNS3#64759#tensin-3	65288071	Y7(Phospho)	HCD	1	0	S(3): 0.0; Y(7): 100.0; S(18): 0.0	1991	8.33787e+06	Light	4.89135	7.37662e+06	1.5081e+06		89.64	1.01961e-07	38.1805	217	2	1059.5	2117.99	-0.407343	65.0077	4944	MS2	14/216	SUM1315.raw
LLAQAEGEPcyIr	Unambiguous	NP_003322.3#TYK2#7297#non-receptor tyrosine-protein kinase TYK2	187608615	C10(Carbamidomethyl); Y11(Phospho); R13(Label:13C(6)15N(4))	HCD	1	0	Y(11): 100.0	2488	3.35144e+07	Heavy	8.4457	283052653	3.35144e+07		89.62	1.03141e-07	3.06526	61	2	805.37	1609.73	-0.0149761	58.174	4887	MS2	9/132	HS578T.raw
GSHQISLDNPDyQQDFFPK	Unambiguous	NP_005219.2#EGFR#1956#epidermal growth factor receptor isoform a precursor	29725609	Y12(Phospho)	HCD	1	0	S(2): 0.0; S(6): 0.0; Y(12): 100.0	4530	1.12372e+08	Light	100	29936306	1238.65		89.6	1.1354e-07	1.67139	23	2	1158.5	2316	-0.135005	68.4376	7355	MS2	14/204	HCC1954.raw
LLAQAEGEPcyIr	Unambiguous	NP_003322.3#TYK2#7297#non-receptor tyrosine-protein kinase TYK2	187608615	C10(Carbamidomethyl); Y11(Phospho); R13(Label:13C(6)15N(4))	HCD	1	0	Y(11): 100.0	1763	3.10745e+07	Heavy	5.64599	1.71174e+08	3.03178e+07		89.6	1.04768e-07	5.01905	154	2	805.37	1609.73	0.364187	57.9783	4365	MS2	9/132	MDA-MB-435.raw
NEEENIySVPHDSTQGk	Unambiguous	NP_004482.4#ARHGAP35#2909#rho GTPase-activating protein 35	150417981	Y7(Phospho); K17(Label:13C(6)15N(2))	HCD	1	0	Y(7): 100.0; S(8): 0.0; S(13): 0.0; T(14): 0.0	770	1.57207e+07	Heavy	3.04668	4.7896e+07	1.57207e+07		89.58	9.31902e-08	0	153	2	1017.93	2034.85	-0.856707	48.5746	3047	MS2	14/192	HCC1143.raw
GSHQISLDNPDyQQDFFPK	Unambiguous	NP_005219.2#EGFR#1956#epidermal growth factor receptor isoform a precursor	29725609	Y12(Phospho)	HCD	1	0	S(2): 0.0; S(6): 0.0; Y(12): 100.0	2181	1.81921e+08	Light	100	52013304	4570.02		89.58	1.12687e-07	7.43681	16	2	1158.5	2316	-0.345834	69.1317	5317	MS2	14/204	HCC1937.raw
VLEDDPEATYtTSGGk	Unambiguous	NP_004422.2#EPHA2#1969#ephrin type-A receptor 2 precursor	32967311	T11(Phospho); K16(Label:13C(6)15N(2))	HCD	1	0	T(9): 0.8; Y(10): 98.5; T(11): 0.8; T(12): 0.0; S(13): 0.0	1796	1.28187e+07	Heavy	3.96369	5.08093e+07	1.28187e+07		89.58	8.3001e-08	3.41629	203	2	885.881	1770.76	-0.5516	48.6144	3749	MS2	12/120	MDA-MB-468.raw
IEKIGEGTyGVVYK	Unambiguous	NP_001163877.1#CDK1#983#cyclin-dependent kinase 1 isoform 4|NP_001777.1#CDK1#983#cyclin-dependent kinase 1 isoform 1|NP_203698.1#CDK1#983#cyclin-dependent kinase 1 isoform 2	281427278;4502709;16306492	Y9(Phospho)	HCD	1	0	T(8): 0.8; Y(9): 99.2; Y(13): 0.0	1230	3.16319e+08	Light	8.40178	3.15603e+08	3.75638e+07		89.52	9.61061e-08	1.94353	12	2	818.404	1635.8	-0.893158	56.0365	3843	MS2	9/148	HCC1143.raw
LSDSySNTLPVRK	Unambiguous	NP_059344.1#BAIAP2#10458#brain-specific angiogenesis inhibitor 1-associated protein 2 isoform 1|NP_059345.1#BAIAP2#10458#brain-specific angiogenesis inhibitor 1-associated protein 2 isoform 2|NP_006331.1#BAIAP2#10458#brain-specific angiogenesis inhibitor 1-associated protein 2 isoform 3|NP_001138360.1#BAIAP2#10458#brain-specific angiogenesis inhibitor 1-associated protein 2 isoform 4	9257197;9257199;5453565;222080100	Y5(Phospho)	HCD	1	0	S(2): 0.0; S(4): 0.7; Y(5): 99.3; S(6): 0.0; T(8): 0.0	1530	3.65227e+06	Light	100	2.11196e+06	3026.2		89.49	9.21614e-08	36.0424	300	2	780.376	1559.75	-0.817725	48.955	3624	MS2	9/120	BT20.raw
YVDSEGHLyTVPIR	Unambiguous	NP_001744.2#CAV1#857#caveolin-1 isoform alpha	15451856	Y9(Phospho)	HCD	1	0	Y(1): 0.0; S(4): 0.0; Y(9): 100.0; T(10): 0.0	2757	1.14995e+09	Light	8.85146	1145044178	129362137		89.48	1.13678e-07	0	59	2	864.904	1728.8	0.235953	59.7044	5255	MS2	12/104	MDA-MB-231.raw
SSSAGGQGSyVPLLR	Unambiguous	NP_057009.3#LSR#51599#lipolysis-stimulated lipoprotein receptor isoform 1|NP_991403.1#LSR#51599#lipolysis-stimulated lipoprotein receptor isoform 2|NP_991404.1#LSR#51599#lipolysis-stimulated lipoprotein receptor isoform 3|NP_001247419.1#LSR#51599#lipolysis-stimulated lipoprotein receptor isoform 5|NP_001247418.1#LSR#51599#lipolysis-stimulated lipoprotein receptor isoform 4	45505163;45545424;45593136;386781463;386781455	Y10(Phospho)	HCD	1	0	S(1): 0.0; S(2): 0.0; S(3): 0.0; S(9): 1.2; Y(10): 98.8	3126	1.88329e+07	Light	100	8589563	7060.48		89.47	9.45074e-08	13.2546	85	2	779.866	1558.73	-0.502272	62.384	5541	MS2	12/144	MDA-MB-468.raw
NEEENIySVPHDSTQGk	Unambiguous	NP_004482.4#ARHGAP35#2909#rho GTPase-activating protein 35	150417981	Y7(Phospho); K17(Label:13C(6)15N(2))	HCD	1	0	Y(7): 100.0; S(8): 0.0; S(13): 0.0; T(14): 0.0	801	6704293	Heavy	4.10237	2.75035e+07	6704293		89.46	9.71033e-08	0	253	2	1017.93	2034.85	0.223109	48.3483	3112	MS2	12/192	HCC1937.raw
GLLPSQYGQEVyDTPPMAVK	Unambiguous	NP_001164185.1#BCAR1#9564#breast cancer anti-estrogen resistance protein 1 isoform 1|NP_001164186.1#BCAR1#9564#breast cancer anti-estrogen resistance protein 1 isoform 2|NP_001164187.1#BCAR1#9564#breast cancer anti-estrogen resistance protein 1 isoform 3|NP_001164188.1#BCAR1#9564#breast cancer anti-estrogen resistance protein 1 isoform 4|NP_001164189.1#BCAR1#9564#breast cancer anti-estrogen resis…	282398112;282398114;282398116;282398118;282398120;44662836;282398123;282398125;282398127	Y12(Phospho)	HCD	1	0	S(5): 0.0; Y(7): 0.0; Y(12): 100.0; T(14): 0.0	2580	1.65382e+07	Light	2.65214	1.60215e+07	6.04098e+06		89.42	1.06288e-07	5.10876	136	2	1137.03	2273.06	-0.257266	74.3486	5800	MS2	16/208	SUM149.raw
TVQPVAMGPDGLPVDASSVSNNyIQTLGR	Unambiguous	NP_001078927.1#CTNND1#1500#catenin delta-1 isoform 1ABC|NP_001078928.1#CTNND1#1500#catenin delta-1 isoform 1AB|NP_001322.1#CTNND1#1500#catenin delta-1 isoform 1B|NP_001078929.1#CTNND1#1500#catenin delta-1 isoform 1A|NP_001078932.1#CTNND1#1500#catenin delta-1 isoform 3ABC|NP_001078933.1#CTNND1#1500#catenin delta-1 isoform 3AB|NP_001078934.1#CTNND1#1500#catenin delta-1 isoform 3B|NP_001078935.1#CTN…	146231940;146231962;10835010;146231938;146231970;146231991;146231946;146231977;146231994;332688208;332634644;332688210;332688212;332688214;332688222	Y23(Phospho)	HCD	1	0	T(1): 0.0; S(17): 0.0; S(18): 0.0; S(20): 0.0; Y(23): 100.0; T(26): 0.0	2913	1.84648e+07	Light	100	3.93426e+06	6805.75		89.41	1.02065e-07	0	100	3	1022.82	3066.45	-1.98096	77.1658	6463	MS2	22/328	HCC1569.raw
TAGTSFmMTPyVVTR	Unambiguous	NP_620446.1#MAPK10#5602#mitogen-activated protein kinase 10 isoform 3|NP_002744.1#MAPK10#5602#mitogen-activated protein kinase 10 isoform 1|NP_620447.1#MAPK10#5602#mitogen-activated protein kinase 10 isoform 4|NP_620448.1#MAPK10#5602#mitogen-activated protein kinase 10 isoform 2|NP_002741.1#MAPK8#5599#mitogen-activated protein kinase 8 isoform alpha1|NP_620634.1#MAPK8#5599#mitogen-activated prote…	20986506;4506081;20986508;20986510;4506095;20986519;513788279;20986523;513788281	M7(Oxidation); Y11(Phospho)	HCD	1	0	T(1): 0.0; T(4): 0.0; S(5): 0.0; T(9): 1.3; Y(11): 98.7; T(14): 0.0	2055	18947457	Light		8029452	2.52176e+06		89.4	1.01497e-07	25.5094	291	2	879.381	1757.75	-5.24022	66.7777	5019	MS2	11/112	HCC38.raw
SNAAAYLQHLcyR	Unambiguous	NP_001078927.1#CTNND1#1500#catenin delta-1 isoform 1ABC|NP_001078928.1#CTNND1#1500#catenin delta-1 isoform 1AB|NP_001322.1#CTNND1#1500#catenin delta-1 isoform 1B|NP_001078929.1#CTNND1#1500#catenin delta-1 isoform 1A|NP_001078932.1#CTNND1#1500#catenin delta-1 isoform 3ABC|NP_001078933.1#CTNND1#1500#catenin delta-1 isoform 3AB|NP_001078934.1#CTNND1#1500#catenin delta-1 isoform 3B|NP_001078935.1#CTN…	146231940;146231962;10835010;146231938;146231970;146231991;146231946;146231977;146231994;332688208;332634644;332688210;332688212;332688214;332688222	C11(Carbamidomethyl); Y12(Phospho)	HCD	1	0	S(1): 0.0; Y(6): 0.0; Y(12): 100.0	2767	6.51749e+06	Light	100	2.78501e+06	7608.33		89.4	9.12782e-08	17.4285	300	2	823.861	1646.71	-0.00677846	62.118	5156	MS2	9/140	SUM190.raw
LVyENINGLSIPSASGVR	Unambiguous	NP_001265280.1#FRS2#10818#fibroblast growth factor receptor substrate 2	507834061	Y3(Phospho)	HCD	1	0	Y(3): 100.0; S(10): 0.0; S(13): 0.0; S(15): 0.0	3133	1.56474e+07	Light	100	5406772	6802.46		89.39	8.07286e-08	3.93312	114	2	984.996	1968.99	3.25494	72.8974	6244	MS2	14/188	BT549.raw
GKADGGAEyATYQTK	Unambiguous	NP_758869.1#CD46#4179#membrane cofactor protein isoform 2 precursor|NP_722548.1#CD46#4179#membrane cofactor protein isoform 4 precursor|NP_758863.1#CD46#4179#membrane cofactor protein isoform 6 precursor|NP_758871.1#CD46#4179#membrane cofactor protein isoform 12 precursor	27502423;24432108;27502411;27502427	Y9(Phospho)	HCD	1	0	Y(9): 100.0; T(11): 0.0; Y(12): 0.0; T(14): 0.0	1275	9.63222e+06	Light	100	4552307	6415.49		89.38	8.40867e-08	17.2453	160	2	820.354	1639.7	-0.0826979	38.4344	3018	MS2	13/164	HCC1599.raw
THAVSVSETDDyAEIIDEEDTYTmPSTR	Unambiguous	NP_005598.3#PTK2#5747#focal adhesion kinase 1 isoform b|NP_722560.1#PTK2#5747#focal adhesion kinase 1 isoform a|NP_001186578.1#PTK2#5747#focal adhesion kinase 1 isoform c	27886593;24476013;313851044	Y12(Phospho); M24(Oxidation)	HCD	1	0	T(1): 0.0; S(5): 0.0; S(7): 0.0; T(9): 0.0; Y(12): 100.0; T(21): 0.0; Y(22): 0.0; T(23): 0.0; S(26): 0.0; T(27): 0.0	3616	4.26908e+07	Light	17.1181	3.71444e+07	2.16989e+06		89.31	1.04618e-07	0	86	3	1091.12	3271.35	-0.563403	67.9993	6429	MS2	16/216	MDA-MB-231.raw
IQNTGDyYDLYGGEK	Unambiguous	NP_002825.3#PTPN11#5781#tyrosine-protein phosphatase non-receptor type 11 isoform 1|NP_542168.1#PTPN11#5781#tyrosine-protein phosphatase non-receptor type 11 isoform 2	33356177;18375644	Y7(Phospho)	HCD	1	0	T(4): 0.0; Y(7): 99.1; Y(8): 0.9; Y(11): 0.0	1713	271294013	Light	100	197314408	1.95118e+06		89.28	8.85831e-08	0	171	2	908.378	1815.75	0.347021	60.1144	4531	MS2	10/164	HCC1569.raw
HYEDGYPGGSDNyGSLSR	Unambiguous	NP_001078927.1#CTNND1#1500#catenin delta-1 isoform 1ABC|NP_001078928.1#CTNND1#1500#catenin delta-1 isoform 1AB|NP_001322.1#CTNND1#1500#catenin delta-1 isoform 1B|NP_001078929.1#CTNND1#1500#catenin delta-1 isoform 1A|NP_001078932.1#CTNND1#1500#catenin delta-1 isoform 3ABC|NP_001078933.1#CTNND1#1500#catenin delta-1 isoform 3AB|NP_001078934.1#CTNND1#1500#catenin delta-1 isoform 3B|NP_001078935.1#CTN…	146231940;146231962;10835010;146231938;146231970;146231991;146231946;146231977;146231994;332688208;332634644;332688210;332688212;332688214;332688222	Y13(Phospho)	HCD	1	0	Y(2): 0.0; Y(6): 0.0; S(10): 0.0; Y(13): 100.0; S(15): 0.0; S(17): 0.0	2461	2.75333e+07	Light	100	9397297	1238.65		89.23	7.19378e-08	0	127	2	1027.4	2053.79	-0.176509	49.5968	4595	MS2	12/160	HCC1954.raw
FIHQQPQSSSPVyGSSAk	Unambiguous	NP_001074324.1#PXN#5829#paxillin isoform 2|NP_002850.2#PXN#5829#paxillin isoform 1|NP_001230685.1#PXN#5829#paxillin isoform 3	170932514;170932516;344217711	Y13(Phospho); K18(Label:13C(6)15N(2))	HCD	1	0	S(8): 0.0; S(9): 0.0; S(10): 0.0; Y(13): 100.0; S(15): 0.0; S(16): 0.0	552	7.2258e+06	Heavy	8.2934	5.99264e+07	7.2258e+06		89.22	1.1381e-07	10.8974	300	2	1018.47	2035.94	-0.625284	45.3596	2718	MS2	11/192	HCC1143.raw
GPVSGTEPEPVySMEAADYR	Unambiguous	NP_612632.1#CTTN#2017#src substrate cortactin isoform b|NP_001171669.1#CTTN#2017#src substrate cortactin isoform c|NP_005222.2#CTTN#2017#src substrate cortactin isoform a	20357556;296080746;20357552	Y12(Phospho)	HCD	1	0	S(4): 0.0; T(6): 0.0; Y(12): 99.1; S(13): 0.9; Y(19): 0.0	2017	2.74518e+08	Light	44.7341	234845992	5.24982e+06		89.18	1.04899e-07	5.47444	66	2	1117.97	2234.93	0.632004	67.332	5122	MS2	15/152	HCC1937.raw
LSLGQyDNDAGGQLPFSK	Unambiguous	NP_073585.8#TNS3#64759#tensin-3	65288071	Y6(Phospho)	HCD	1	0	S(2): 0.0; Y(6): 100.0; S(17): 0.0	2325	2.20314e+07	Light		8066779	757415		89.15	1.18092e-07	5.18143	113	2	995.451	1989.9	-0.00450228	71.2748	5533	MS2	11/188	HBL100.raw
VPIVINPNAyDNLAIYK	Unambiguous	NP_079052.2#PEAK1#79834#pseudopodium-enriched atypical kinase 1	148368962	Y10(Phospho)	HCD	1	0	Y(10): 100.0; Y(16): 0.0	2735	6.86397e+07	Light	35.273	61198440	1.735e+06		89.15	8.10588e-08	47.6988	201	2	999.011	1997.02	0.564957	77.3201	6088	MS2	15/172	MDA-MB-157.raw
IGVVGGcQEyTGAPYFAAISALK	Unambiguous	NP_060680.2#CARKD#55739#ATP-dependent (S)-NAD(P)H-hydrate dehydratase isoform a|NP_001229810.1#CARKD#55739#ATP-dependent (S)-NAD(P)H-hydrate dehydratase isoform b|NP_001229811.1#CARKD#55739#ATP-dependent (S)-NAD(P)H-hydrate dehydratase isoform c	119709830;338968897;338968899	C7(Carbamidomethyl); Y10(Phospho)	HCD	1	0	Y(10): 100.0; T(11): 0.0; Y(15): 0.0; S(20): 0.0	5579	1.00168e+07	Light	100	3.21977e+06	7060.48		89.13	1.23829e-07	38.1846	202	2	1226.58	2452.16	-0.801984	89.1286	8942	MS2	15/236	MDA-MB-468.raw
VLEDDPEATyTTSGGk	Unambiguous	NP_004422.2#EPHA2#1969#ephrin type-A receptor 2 precursor	32967311	Y10(Phospho); K16(Label:13C(6)15N(2))	HCD	1	0	T(9): 0.8; Y(10): 98.5; T(11): 0.8; T(12): 0.0; S(13): 0.0	1584	8.73746e+06	Heavy	1.0805	9.44081e+06	8.73746e+06		89.12	9.00705e-08	0	182	2	885.882	1770.76	0.344579	48.6783	3629	MS2	12/120	SUM159.raw
VLEDDPEATyTTSGGk	Unambiguous	NP_004422.2#EPHA2#1969#ephrin type-A receptor 2 precursor	32967311	Y10(Phospho); K16(Label:13C(6)15N(2))	HCD	1	0	T(9): 0.7; Y(10): 98.6; T(11): 0.7; T(12): 0.0; S(13): 0.0	1229	6.68645e+06	Heavy	23.2759	155633159	6.68645e+06		89.1	9.1409e-08	0	229	2	885.883	1770.76	0.96501	49.1687	3458	MS2	12/120	BT549.raw
NEEENIySVPHDSTQGK	Unambiguous	NP_004482.4#ARHGAP35#2909#rho GTPase-activating protein 35	150417981	Y7(Phospho)	HCD	1	0	Y(7): 100.0; S(8): 0.0; S(13): 0.0; T(14): 0.0	883	1.67358e+08	Light	10.548	151157280	1.43305e+07		89.1	1.04757e-07	15.9018	253	2	1013.92	2026.84	-0.720476	49.3561	3203	MS2	13/192	HBL100.raw
KLDNGGyYITTR	Unambiguous	NP_005424.1#YES1#7525#tyrosine-protein kinase Yes|NP_002028.1#FYN#2534#tyrosine-protein kinase Fyn isoform a|NP_694593.1#FYN#2534#tyrosine-protein kinase Fyn isoform c|NP_694592.1#FYN#2534#tyrosine-protein kinase Fyn isoform b	4885661;4503823;23510364;23510362	Y7(Phospho)	HCD	1	0	Y(7): 100.0; Y(8): 0.0; T(10): 0.0; T(11): 0.0	1729	6.09235e+07	Light	47.4113	49492906	1.04391e+06		89.08	1.05241e-07	4.33096	137	2	740.846	1480.68	0.447894	51.4412	3925	MS2	11/132	BT20.raw
YVDSEGHLyTVPIr	Unambiguous	NP_001744.2#CAV1#857#caveolin-1 isoform alpha	15451856	Y9(Phospho); R14(Label:13C(6)15N(4))	HCD	1	0	Y(1): 0.0; S(4): 0.0; Y(9): 100.0; T(10): 0.0	1658	7.96564e+07	Heavy	6.1746	491846621	7.96564e+07		89.04	1.0846e-07	20.2843	45	2	869.908	1738.81	0.533686	57.2237	4224	MS2	11/104	MCF12A.raw
AAVPSGASTGIyEALELR	Unambiguous	NP_001966.1#ENO2#2026#gamma-enolase|NP_001967.3#ENO3#2027#beta-enolase isoform 1|NP_001180432.1#ENO3#2027#beta-enolase isoform 2|NP_001419.1#ENO1#2023#alpha-enolase isoform 1	5803011;301897469;301897479;4503571	Y12(Phospho)	HCD	1	0	S(5): 0.0; S(8): 0.0; T(9): 0.0; Y(12): 100.0	3595	22697460	Light		22697460	6802.46		89.02	1.14286e-07	5.9709	63	2	942.96	1884.91	0.946821	79.4799	6991	MS2	14/136	BT549.raw
IQNTGDyYDLYGGEK	Unambiguous	NP_002825.3#PTPN11#5781#tyrosine-protein phosphatase non-receptor type 11 isoform 1|NP_542168.1#PTPN11#5781#tyrosine-protein phosphatase non-receptor type 11 isoform 2	33356177;18375644	Y7(Phospho)	HCD	1	0	T(4): 0.0; Y(7): 99.0; Y(8): 1.0; Y(11): 0.0	3186	1.13127e+09	Light	100	1026083744	2.85467e+06		89.02	9.41736e-08	3.4433	88	2	908.377	1815.75	0.0108781	59.3384	5398	MS2	10/164	SUM225.raw
DGVyDVPLHNPPDAK	Unambiguous	NP_006394.1#NEDD9#4739#enhancer of filamentation 1 isoform 1|NP_001135865.1#NEDD9#4739#enhancer of filamentation 1 isoform 3|NP_001257962.1#NEDD9#4739#enhancer of filamentation 1 isoform 4	5453680;215422375;402691666	Y4(Phospho)	HCD	1	0	Y(4): 100.0	1586	1.25081e+07	Light	5.03867	1.16962e+07	2.3213e+06		89.01	1.08081e-07	7.58261	220	2	858.885	1716.76	0.227733	55.5684	4103	MS2	11/132	MDA-MB-435.raw
EIEDAEKySFMATVTK	Unambiguous	NP_006612.2#AHCYL1#10768#putative adenosylhomocysteinase 2 isoform a	21361647	Y8(Phospho)	HCD	1	0	Y(8): 100.0; S(9): 0.0; T(13): 0.0; T(15): 0.0	3860	1.1139e+07	Light	100	4.18886e+06	4750.54		89.01	1.1298e-07	0	149	2	971.431	1941.85	-0.288612	65.9606	6251	MS2	12/156	SUM225.raw
IQNTGDyYDLYGGEK	Unambiguous	NP_002825.3#PTPN11#5781#tyrosine-protein phosphatase non-receptor type 11 isoform 1|NP_542168.1#PTPN11#5781#tyrosine-protein phosphatase non-receptor type 11 isoform 2	33356177;18375644	Y7(Phospho)	HCD	1	0	T(4): 0.0; Y(7): 99.1; Y(8): 0.9; Y(11): 0.0	1856	4.98434e+08	Light	100	451620496	3675986		89	9.47971e-08	9.78639	300	2	908.377	1815.75	0.145335	59.64	4499	MS2	10/164	MCF12A.raw
SASSVEGPGGALyAR	Unambiguous	NP_699165.2#SCARF2#91179#scavenger receptor class F member 2 isoform 1 precursor|NP_878315.1#SCARF2#91179#scavenger receptor class F member 2 isoform 2 precursor	24586659;33598937	Y13(Phospho)	HCD	1	0	S(1): 0.0; S(3): 0.0; S(4): 0.0; Y(13): 100.0	966	1105604	Light	100	593141	1380.94		89	1.02602e-07	24.419	300	2	751.339	1501.67	1.25281	52.9511	3538	MS2	12/112	MDA-MB-157.raw
DKVTIADDySDPFDAK	Unambiguous	NP_003019.2#SHB#6461#SH2 domain-containing adapter protein B	106879210	Y9(Phospho)	HCD	1	0	T(4): 0.0; Y(9): 100.0; S(10): 0.0	4419	6.05887e+07	Light	13.0787	46163922	3.52971e+06		88.99	1.0959e-07	2.2199	43	2	940.404	1879.8	-0.0436664	62.1694	6992	MS2	14/176	HCC1806.raw
VLEDDPEATYtTSGGK	Unambiguous	NP_004422.2#EPHA2#1969#ephrin type-A receptor 2 precursor	32967311	T11(Phospho)	HCD	1	0	T(9): 0.0; Y(10): 49.8; T(11): 49.8; T(12): 0.4; S(13): 0.0	920	3.72681e+07	Light	5.58125	36775599	6.58913e+06		88.96	8.93849e-08	1.77813	56	2	881.875	1762.74	0.298932	49.03	3277	MS2	12/120	HCC1569.raw
VLEDDPEATYtTSGGk	Unambiguous	NP_004422.2#EPHA2#1969#ephrin type-A receptor 2 precursor	32967311	T11(Phospho); K16(Label:13C(6)15N(2))	HCD	1	0	T(9): 0.7; Y(10): 98.5; T(11): 0.7; T(12): 0.0; S(13): 0.0	939	7.6964e+06	Heavy	0.821886	6.32556e+06	7.6964e+06		88.95	9.252e-08	0	249	2	885.882	1770.76	0.206706	49.6817	3235	MS2	12/120	HBL100.raw
LcDFGSASHVADNDITPyLVSR	Unambiguous	NP_003904.3#PRPF4B#8899#serine/threonine-protein kinase PRP4 homolog	89276756	C2(Carbamidomethyl); Y18(Phospho)	HCD	1	0	S(6): 0.0; S(8): 0.0; T(16): 0.0; Y(18): 100.0; S(21): 0.0	3418	1780009062	Light	10.0203	1780009062	1.7764e+08		88.94	1.25602e-07	9.18918	10	2	1259.06	2517.11	-0.79836	70.8216	6339	MS2	13/204	BT20.raw
AAVPSGASTGIyEALELR	Unambiguous	NP_001966.1#ENO2#2026#gamma-enolase|NP_001967.3#ENO3#2027#beta-enolase isoform 1|NP_001180432.1#ENO3#2027#beta-enolase isoform 2|NP_001419.1#ENO1#2023#alpha-enolase isoform 1	5803011;301897469;301897479;4503571	Y12(Phospho)	HCD	1	0	S(5): 0.0; S(8): 0.0; T(9): 0.0; Y(12): 100.0		434799						88.93	1.14441e-07	6.60273	232	2	942.958	1884.91	-0.736988	80.094	6857	MS2	15/136	SUM1315.raw
IQNTGDYyDLYGGEK	Unambiguous	NP_002825.3#PTPN11#5781#tyrosine-protein phosphatase non-receptor type 11 isoform 1|NP_542168.1#PTPN11#5781#tyrosine-protein phosphatase non-receptor type 11 isoform 2	33356177;18375644	Y8(Phospho)	HCD	1	0	T(4): 0.0; Y(7): 99.2; Y(8): 0.8; Y(11): 0.0	3468	7.52723e+07	Light	14.0312	70084919	4.99495e+06		88.91	9.69106e-08	3.7678	36	2	908.377	1815.75	0.0781068	59.8378	5764	MS2	10/164	HCC70.raw
VSLAGAcGVGGYGsR	Unambiguous	NP_000415.2#KRT5#3852#keratin, type II cytoskeletal 5	119395754	C7(Carbamidomethyl); S14(Phospho)	HCD	1	0	S(2): 0.0; Y(12): 99.1; S(14): 0.9	1338	1.18972e+08	Light	100	58682436	2747.51		88.9	9.28828e-08	21.3306	144	2	745.827	1490.65	0.964746	53.6574	3832	MS2	12/112	MCF12A.raw
HLLAPGPQDIyDVPPVR	Unambiguous	NP_001164185.1#BCAR1#9564#breast cancer anti-estrogen resistance protein 1 isoform 1|NP_001164186.1#BCAR1#9564#breast cancer anti-estrogen resistance protein 1 isoform 2|NP_001164187.1#BCAR1#9564#breast cancer anti-estrogen resistance protein 1 isoform 3|NP_001164188.1#BCAR1#9564#breast cancer anti-estrogen resistance protein 1 isoform 4|NP_001164189.1#BCAR1#9564#breast cancer anti-estrogen resis…	282398112;282398114;282398116;282398118;282398120;44662836;282398123;282398125;282398127	Y11(Phospho)	HCD	1	0	Y(11): 100.0	2076	4.25622e+07	Light	2.66027	4.25622e+07	1.59992e+07		88.89	8.86422e-08	17.7954	257	2	983.993	1966.98	-0.267053	68.6075	5242	MS2	13/164	HBL100.raw
DGGGPGGDYAAMGAcPASEQGyEEMR	Unambiguous	NP_001973.2#ERBB3#2065#receptor tyrosine-protein kinase erbB-3 isoform 1 precursor	54792100	C15(Carbamidomethyl); Y22(Phospho)	HCD	1	0	Y(9): 0.0; S(18): 0.0; Y(22): 100.0	1774	2.73828e+07	Light	100	6287822	529.517		88.89	5.59098e-08	5.9898	283	3	905.004	2713	-0.918351	63.2472	4657	MS2	26/224	HCC1143.raw
YVDSEGHLyTVPIr	Unambiguous	NP_001744.2#CAV1#857#caveolin-1 isoform alpha	15451856	Y9(Phospho); R14(Label:13C(6)15N(4))	HCD	1	0	Y(1): 0.0; S(4): 0.0; Y(9): 100.0; T(10): 0.0	2763	8.2238e+07	Heavy	0.620903	5.08237e+07	8.18544e+07		88.85	1.12724e-07	9.26165	135	2	869.907	1738.81	-0.0981445	58.6705	5039	MS2	11/104	MDA-MB-468.raw
LLDIDETEyHADGGKVPIK	Unambiguous	NP_004439.2#ERBB2#2064#receptor tyrosine-protein kinase erbB-2 isoform a precursor|NP_001005862.1#ERBB2#2064#receptor tyrosine-protein kinase erbB-2 isoform b	54792096;54792098	Y9(Phospho)	HCD	1	0	T(7): 0.0; Y(9): 100.0	2578	7.60398e+06	Light	100	2.47818e+06	7608.33		88.84	1.17294e-07	3.3235	203	2	1097.03	2193.05	0.0240399	59.9723	4905	MS2	10/160	SUM190.raw
NEEENIySVPHDSTQGK	Unambiguous	NP_004482.4#ARHGAP35#2909#rho GTPase-activating protein 35	150417981	Y7(Phospho)	HCD	1	0	Y(7): 99.3; S(8): 0.7; S(13): 0.0; T(14): 0.0	2086	6.18861e+07	Light	3.7599	6.02968e+07	1.60368e+07		88.8	1.09679e-07	0	48	2	1013.92	2026.84	0.182929	47.7793	4021	MS2	12/192	HCC70.raw
AAVPSGASTGIyEALELR	Unambiguous	NP_001966.1#ENO2#2026#gamma-enolase|NP_001967.3#ENO3#2027#beta-enolase isoform 1|NP_001180432.1#ENO3#2027#beta-enolase isoform 2|NP_001419.1#ENO1#2023#alpha-enolase isoform 1	5803011;301897469;301897479;4503571	Y12(Phospho)	HCD	1	0	S(5): 0.0; S(8): 0.0; T(9): 0.0; Y(12): 100.0	2846	2.1385e+07	Light	5.44296	2.1385e+07	3.92893e+06		88.8	1.19632e-07	23.5519	300	2	942.96	1884.91	1.27063	79.0667	6291	MS2	13/136	SUM149.raw
LPSSPVyEDAASFK	Unambiguous	NP_612632.1#CTTN#2017#src substrate cortactin isoform b|NP_001171669.1#CTTN#2017#src substrate cortactin isoform c|NP_005222.2#CTTN#2017#src substrate cortactin isoform a	20357556;296080746;20357552	Y7(Phospho)	HCD	1	0	S(3): 0.0; S(4): 0.0; Y(7): 100.0; S(12): 0.0	3280	2.09912e+08	Light	16.7104	195788716	1.17166e+07		88.78	1.12966e-07	2.66685	36	2	795.858	1590.71	0.38089	65.2305	6044	MS2	13/104	MDA-MB-231.raw
GSHQISLDNPDyQQDFFPK	Unambiguous	NP_005219.2#EGFR#1956#epidermal growth factor receptor isoform a precursor	29725609	Y12(Phospho)	HCD	1	0	S(2): 0.0; S(6): 0.0; Y(12): 100.0	3325	9.20892e+06	Light		2.75151e+06	291477		88.77	1.35792e-07	0	297	2	1158.5	2316	-0.345834	68.2715	5876	MS2	14/204	SUM190.raw
KLSLGQyDNDAGGQLPFSK	Unambiguous	NP_073585.8#TNS3#64759#tensin-3	65288071	Y7(Phospho)	HCD	1	0	S(3): 0.0; Y(7): 100.0; S(18): 0.0	2004	8.06971e+07	Light	8.12586	77783249	9.57231e+06		88.75	1.27951e-07	1.95351	25	3	706.662	2117.97	-8.28093	66.0845	4940	MS2	22/216	HCC38.raw
VSAQyLSEIEMAK	Unambiguous	NP_005794.1#FLOT1#10211#flotillin-1	5031699	Y5(Phospho)	HCD	1	0	S(2): 0.0; Y(5): 100.0; S(7): 0.0	2164	9.07695e+06	Light	100	4.36983e+06	6805.75		88.74	1.04388e-07	16.513	141	2	774.855	1548.7	0.383377	66.8524	5279	MS2	11/132	HCC1569.raw
FLEDDPSDPTyTSSLGGK	Unambiguous	NP_004434.2#EPHB3#2049#ephrin type-B receptor 3 precursor	17975768	Y11(Phospho)	HCD	1	0	S(7): 0.0; T(10): 0.7; Y(11): 98.5; T(12): 0.7; S(13): 0.0; S(14): 0.0	2014	224190315	Light	100	78327952	2747.51		88.74	1.1742e-07	5.94709	75	2	1004.93	2008.84	0.269213	62.3407	4795	MS2	15/136	MCF12A.raw
VLEDDPEATyTTSGGK	Unambiguous	NP_004422.2#EPHA2#1969#ephrin type-A receptor 2 precursor	32967311	Y10(Phospho)	HCD	1	0	T(9): 0.0; Y(10): 99.1; T(11): 0.9; T(12): 0.0; S(13): 0.0	1796	5.1714e+07	Light	3.96369	5.08093e+07	1.28187e+07		88.73	9.48491e-08	0	133	2	881.874	1762.74	-0.324321	48.5202	3737	MS2	12/120	MDA-MB-468.raw
HLLAPGPQDIyDVPPVr	Unambiguous	NP_001164185.1#BCAR1#9564#breast cancer anti-estrogen resistance protein 1 isoform 1|NP_001164186.1#BCAR1#9564#breast cancer anti-estrogen resistance protein 1 isoform 2|NP_001164187.1#BCAR1#9564#breast cancer anti-estrogen resistance protein 1 isoform 3|NP_001164188.1#BCAR1#9564#breast cancer anti-estrogen resistance protein 1 isoform 4|NP_001164189.1#BCAR1#9564#breast cancer anti-estrogen resis…	282398112;282398114;282398116;282398118;282398120;44662836;282398123;282398125;282398127	Y11(Phospho); R17(Label:13C(6)15N(4))	HCD	1	0	Y(11): 100.0	3568	1.13734e+07	Heavy	25.0089	284435646	1.13734e+07		88.73	1.03825e-07	22.2234	300	2	988.993	1976.98	-4.13962	67.5234	6200	MS2	10/164	MDA-MB-468.raw
NEEENIySVPHDSTQGk	Unambiguous	NP_004482.4#ARHGAP35#2909#rho GTPase-activating protein 35	150417981	Y7(Phospho); K17(Label:13C(6)15N(2))	HCD	1	0	Y(7): 100.0; S(8): 0.0; S(13): 0.0; T(14): 0.0	1460	8.14388e+06	Heavy	4.19493	34162970	8.14388e+06		88.65	1.1674e-07	9.70614	232	2	1017.93	2034.85	-0.436778	47.4622	3443	MS2	14/192	SUM190.raw
ESMcSTPAFPVSPETPyVK	Unambiguous	NP_073585.8#TNS3#64759#tensin-3	65288071	C4(Carbamidomethyl); Y17(Phospho)	HCD	1	0	S(2): 0.0; S(5): 0.0; T(6): 0.0; S(12): 0.0; T(15): 1.3; Y(17): 98.7	2085	7.10496e+06	Light		2.1268e+06	85425.8		88.62	1.36648e-07	0	300	2	1103.98	2206.94	0.297804	68.7615	5180	MS2	11/144	MDA-MB-157.raw
GSHQIsLDNPDyQQDFFPK	Unambiguous	NP_005219.2#EGFR#1956#epidermal growth factor receptor isoform a precursor	29725609	S6(Phospho); Y12(Phospho)	HCD	1	0	S(2): 0.0; S(6): 100.0; Y(12): 100.0	2652	1.48264e+06	Light		1.48264e+06	6501.94		88.61	1.12587e-07	0	300	2	1198.48	2395.96	-1.7702	72.7847	5990	MS2	13/204	HCC1187_pSTY_SQ.raw
NQGGyGGSSSSSSYGSGR	Unambiguous	NP_002127.1#HNRNPA1#3178#heterogeneous nuclear ribonucleoprotein A1 isoform a|NP_112420.1#HNRNPA1#3178#heterogeneous nuclear ribonucleoprotein A1 isoform b	4504445;14043070	Y5(Phospho)	HCD	1	0	Y(5): 100.0; S(8): 0.0; S(9): 0.0; S(10): 0.0; S(11): 0.0; S(12): 0.0; S(13): 0.0; Y(14): 0.0; S(16): 0.0	171	1.05627e+06	Light	16.7665	883441	52690.9		88.61	6.08727e-08	29.2247	300	2	887.838	1774.67	1.35154	35.9006	2027	MS2	12/204	SUM1315.raw
YYEGYyAAGPGYGGR	Unambiguous	NP_005569.1#LPP#4026#lipoma-preferred partner isoform a	5031887	Y6(Phospho)	HCD	1	0	Y(1): 0.0; Y(2): 0.0; Y(5): 50.0; Y(6): 50.0; Y(12): 0.0	1397	1.28361e+07	Light	100	5407234	4355.38		88.59	7.46434e-08	7.48602	198	2	862.344	1723.68	1.29117	57.5646	3992	MS2	14/112	HCC38.raw
YVDSEGHLyTVPIR	Unambiguous	NP_001744.2#CAV1#857#caveolin-1 isoform alpha	15451856	Y9(Phospho)	HCD	1	0	Y(1): 0.0; S(4): 0.0; Y(9): 100.0; T(10): 0.0	1334	9.03794e+07	Light	2.31761	8.98921e+07	38786590		88.58	1.39854e-07	2.09096	137	2	864.904	1728.8	0.235953	58.395	4104	MS2	12/104	MDA-MB-157.raw
THAVSVSETDDyAEIIDEEDTYTMPSTR	Unambiguous	NP_005598.3#PTK2#5747#focal adhesion kinase 1 isoform b|NP_722560.1#PTK2#5747#focal adhesion kinase 1 isoform a|NP_001186578.1#PTK2#5747#focal adhesion kinase 1 isoform c	27886593;24476013;313851044	Y12(Phospho)	HCD	1	0	T(1): 0.0; S(5): 0.0; S(7): 0.0; T(9): 0.0; Y(12): 100.0; T(21): 0.0; Y(22): 0.0; T(23): 0.0; S(26): 0.0; T(27): 0.0	3958	9583460	Light		9583460	2309.93		88.58	1.43529e-07	0	40	3	1085.79	3255.35	-1.15326	71.5365	6928	MS2	24/216	MDA-MB-231.raw
NPGFyVEANPMPTFK	Unambiguous	NP_877963.1#PLCG1#5335#1-phosphatidylinositol 4,5-bisphosphate phosphodiesterase gamma-1 isoform b|NP_002651.2#PLCG1#5335#1-phosphatidylinositol 4,5-bisphosphate phosphodiesterase gamma-1 isoform a	33598946;33598948	Y5(Phospho)	HCD	1	0	Y(5): 100.0; T(13): 0.0	2694	1.7307e+07	Light		6519457	392796		88.57	1.17312e-07	36.7476	300	2	896.394	1791.78	-0.389067	76.2133	6077	MS2	10/168	HCC38.raw
VLEDDPEATyTTSGGK	Unambiguous	NP_004422.2#EPHA2#1969#ephrin type-A receptor 2 precursor	32967311	Y10(Phospho)	HCD	1	0	T(9): 0.0; Y(10): 99.2; T(11): 0.7; T(12): 0.0; S(13): 0.0	1987	6.67484e+07	Light	10.5713	61904532	5.85591e+06		88.57	9.82002e-08	0	191	2	881.874	1762.74	-0.462821	48.2379	3903	MS2	12/120	SUM225.raw
FSISPDEDSSSYSSNSDFNySYPTK	Unambiguous	NP_061849.2#SLC38A2#54407#sodium-coupled neutral amino acid transporter 2	21361602	Y20(Phospho)	HCD	1	0	S(2): 0.0; S(4): 0.0; S(9): 0.0; S(10): 0.0; S(11): 0.0; Y(12): 0.0; S(13): 0.0; S(14): 0.0; S(16): 0.0; Y(20): 98.7; S(21): 1.3; Y(22): 0.0; T(24): 0.0	2821	42321215	Light	100	9009410	6802.46		88.56	1.01909e-07	14.3133	72	2	1452.57	2904.14	0.204095	69.1197	5790	MS2	15/232	BT549.raw
IGEGtyGVVYKGR	Unambiguous	NP_001163877.1#CDK1#983#cyclin-dependent kinase 1 isoform 4|NP_001777.1#CDK1#983#cyclin-dependent kinase 1 isoform 1|NP_203698.1#CDK1#983#cyclin-dependent kinase 1 isoform 2	281427278;4502709;16306492	T5(Phospho); Y6(Phospho)	HCD	1	0	T(5): 100.0; Y(6): 100.0; Y(10): 0.0	1108	1.03973e+07	Light	100	5897480	529.517		88.56	1.00516e-07	18.6721	136	2	779.84	1558.67	1.11721	53.558	3560	MS2	9/104	HCC1143.raw
GLLPSQYGQEVyDTPPMAVK	Unambiguous	NP_001164185.1#BCAR1#9564#breast cancer anti-estrogen resistance protein 1 isoform 1|NP_001164186.1#BCAR1#9564#breast cancer anti-estrogen resistance protein 1 isoform 2|NP_001164187.1#BCAR1#9564#breast cancer anti-estrogen resistance protein 1 isoform 3|NP_001164188.1#BCAR1#9564#breast cancer anti-estrogen resistance protein 1 isoform 4|NP_001164189.1#BCAR1#9564#breast cancer anti-estrogen resis…	282398112;282398114;282398116;282398118;282398120;44662836;282398123;282398125;282398127	Y12(Phospho)	HCD	1	0	S(5): 0.0; Y(7): 0.0; Y(12): 100.0; T(14): 0.0	2544	162918833	Light	18.7724	153670128	8.18598e+06		88.56	1.29355e-07	2.15154	25	2	1137.03	2273.06	-0.042453	74.8566	5962	MS2	15/208	HCC1143.raw
VyESIGQYGGETVK	Unambiguous	NP_071919.2#MPP5#64398#MAGUK p55 subfamily member 5 isoform 1|NP_001243479.1#MPP5#64398#MAGUK p55 subfamily member 5 isoform 2	38570142;375065852	Y2(Phospho)	HCD	1	0	Y(2): 100.0; S(4): 0.0; Y(8): 0.0; T(12): 0.0	1577	3.16078e+06	Light	100	1.42877e+06	2747.51		88.53	1.18959e-07	0	300	2	805.361	1609.71	0.185777	56.0427	4099	MS2	12/132	MCF12A.raw
GSHQISLDNPDyQQDFFPK	Unambiguous	NP_005219.2#EGFR#1956#epidermal growth factor receptor isoform a precursor	29725609	Y12(Phospho)	HCD	1	0	S(2): 0.0; S(6): 0.0; Y(12): 100.0	2265	7.42072e+08	Light	100	201654064	6805.75		88.5	1.47116e-07	13.1548	7	2	1158.5	2316	-0.556664	68.6698	5496	MS2	14/204	HCC1569.raw
IGITNHDEySLVR	Unambiguous	NP_006280.3#TLN1#7094#talin-1	223029410	Y9(Phospho)	HCD	1	0	T(4): 0.0; Y(9): 100.0; S(10): 0.0	2333	1.37532e+07	Light	100	7039251	3026.2		88.49	1.22466e-07	8.87649	182	2	798.875	1596.74	0.111889	58.2044	4755	MS2	9/128	BT20.raw
HLLAPGPQDIyDVPPVR	Unambiguous	NP_001164185.1#BCAR1#9564#breast cancer anti-estrogen resistance protein 1 isoform 1|NP_001164186.1#BCAR1#9564#breast cancer anti-estrogen resistance protein 1 isoform 2|NP_001164187.1#BCAR1#9564#breast cancer anti-estrogen resistance protein 1 isoform 3|NP_001164188.1#BCAR1#9564#breast cancer anti-estrogen resistance protein 1 isoform 4|NP_001164189.1#BCAR1#9564#breast cancer anti-estrogen resis…	282398112;282398114;282398116;282398118;282398120;44662836;282398123;282398125;282398127	Y11(Phospho)	HCD	1	0	Y(11): 100.0	3640	2.23446e+08	Light	15.838	218408702	1.37902e+07		88.49	9.45042e-08	3.83385	93	2	983.993	1966.98	0.353545	68.2069	6458	MS2	10/164	MDA-MB-231.raw
LPSSPVyEDAASFK	Unambiguous	NP_612632.1#CTTN#2017#src substrate cortactin isoform b|NP_001171669.1#CTTN#2017#src substrate cortactin isoform c|NP_005222.2#CTTN#2017#src substrate cortactin isoform a	20357556;296080746;20357552	Y7(Phospho)	HCD	1	0	S(3): 0.0; S(4): 0.0; Y(7): 100.0; S(12): 0.0	2085	6.26031e+07	Light	16.4984	61878072	3.75056e+06		88.48	1.214e-07	12.9477	208	2	795.858	1590.71	-0.309766	63.3063	4904	MS2	13/104	MCF12A.raw
YVDSEGHLyTVPIR	Unambiguous	NP_001744.2#CAV1#857#caveolin-1 isoform alpha	15451856	Y9(Phospho)	HCD	1	0	Y(1): 0.0; S(4): 0.0; Y(9): 100.0; T(10): 0.0	2763	5.08237e+07	Light	0.620903	5.08237e+07	8.18544e+07		88.48	1.42899e-07	2.54837	80	2	864.904	1728.8	0.447783	58.7378	5049	MS2	13/104	MDA-MB-468.raw
VPIVINPNAyDNLAIYK	Unambiguous	NP_079052.2#PEAK1#79834#pseudopodium-enriched atypical kinase 1	148368962	Y10(Phospho)	HCD	1	0	Y(10): 100.0; Y(16): 0.0	3507	3.25619e+07	Light	100	12382311	6802.46		88.47	9.55094e-08	18.6807	56	2	999.013	1997.02	1.84861	78.313	6853	MS2	15/172	BT549.raw
NEGFyADPYLYHEGR	Unambiguous	NP_062536.2#KIAA1217#56243#sickle tail protein homolog isoform 1|NP_001091970.1#KIAA1217#56243#sickle tail protein homolog isoform 2|NP_001091971.1#KIAA1217#56243#sickle tail protein homolog isoform 3	50843820;148612813;148612857	Y5(Phospho)	HCD	1	0	Y(5): 100.0; Y(9): 0.0; Y(11): 0.0	1909	2.14641e+06	Light	100	878354	962.452		88.44	9.79617e-08	20.6788	300	2	955.892	1910.78	1.28892	64.7726	4768	MS2	13/168	SUM149.raw
LSLEGDHSTPPSAyGSVk	Unambiguous	NP_001129487.1#ANXA2#302#annexin A2 isoform 2|NP_001002858.1#ANXA2#302#annexin A2 isoform 1	209862831;50845388	Y14(Phospho); K18(Label:13C(6)15N(2))	HCD	1	0	S(2): 0.0; S(8): 0.0; T(9): 0.0; S(12): 0.0; Y(14): 100.0; S(16): 0.0	1899	9.49778e+06	Heavy	9.2105	87479286	9.49778e+06		88.44	1.38779e-07	0	300	2	966.946	1932.88	0.896031	52.9037	4072	MS2	13/136	SUM190.raw
DKVTIADDySDPFDAK	Unambiguous	NP_003019.2#SHB#6461#SH2 domain-containing adapter protein B	106879210	Y9(Phospho)	HCD	1	0	T(4): 0.0; Y(9): 100.0; S(10): 0.0	3489	6.95829e+07	Light	22.7872	50746720	2.22698e+06		88.39	1.26985e-07	0	92	2	940.403	1879.8	-0.108604	62.3188	5790	MS2	14/176	SUM225.raw
LQLGGLDyLDPAcFTHSFH	Unambiguous	NP_000940.1#PRLR#5618#prolactin receptor isoform 1 precursor|NP_001191243.1#PRLR#5618#prolactin receptor isoform 6 precursor	4506107;324073295	Y8(Phospho); C13(Carbamidomethyl)	HCD	1	0	Y(8): 100.0; T(15): 0.0; S(17): 0.0		1.4785e+07						88.38	1.46808e-07	7.33431	181	2	1136	2271	1.97114	91.07	8193	MS2	14/178	BT549.raw
NPGFyVEANPMPTFK	Unambiguous	NP_877963.1#PLCG1#5335#1-phosphatidylinositol 4,5-bisphosphate phosphodiesterase gamma-1 isoform b|NP_002651.2#PLCG1#5335#1-phosphatidylinositol 4,5-bisphosphate phosphodiesterase gamma-1 isoform a	33598946;33598948	Y5(Phospho)	HCD	1	0	Y(5): 100.0; T(13): 0.0	2664	4.35315e+06	Light		2.02607e+06	353485		88.35	1.27648e-07	37.4974	300	2	896.396	1791.79	2.4723	76.345	6083	MS2	10/168	HBL100.raw
LSLEGDHSTPPSAyGSVK	Unambiguous	NP_001129487.1#ANXA2#302#annexin A2 isoform 2|NP_001002858.1#ANXA2#302#annexin A2 isoform 1	209862831;50845388	Y14(Phospho)	HCD	1	0	S(2): 0.0; S(8): 0.0; T(9): 0.0; S(12): 0.0; Y(14): 100.0; S(16): 0.0	1163	1.86495e+08	Light		68531312	6627706		88.34	1.73154e-07	3.45291	20	2	962.938	1924.87	0.285767	52.8556	3692	MS2	13/136	HCC1569.raw
VLEDDPEATyTTSGGKIPIR	Unambiguous	NP_004422.2#EPHA2#1969#ephrin type-A receptor 2 precursor	32967311	Y10(Phospho)	HCD	1	0	T(9): 0.9; Y(10): 98.3; T(11): 0.9; T(12): 0.0; S(13): 0.0	1527	2.93991e+07	Light	10.0141	20088055	2.00597e+06		88.34	1.50658e-07	0	55	2	1121.53	2242.06	-1.07547	59.322	4189	MS2	14/168	HCC38.raw
DKVTIADDySDPFDAK	Unambiguous	NP_003019.2#SHB#6461#SH2 domain-containing adapter protein B	106879210	Y9(Phospho)	HCD	1	0	T(4): 0.0; Y(9): 100.0; S(10): 0.0	2959	4.18299e+07	Light	4.79644	30970147	6.4569e+06		88.33	1.26401e-07	1.8905	128	2	940.404	1879.8	0.281023	62.7261	5487	MS2	14/176	HS578T.raw
LSLEGDHSTPPSAyGSVk	Unambiguous	NP_001129487.1#ANXA2#302#annexin A2 isoform 2|NP_001002858.1#ANXA2#302#annexin A2 isoform 1	209862831;50845388	Y14(Phospho); K18(Label:13C(6)15N(2))	HCD	1	0	S(2): 0.0; S(8): 0.0; T(9): 0.0; S(12): 0.0; Y(14): 100.0; S(16): 0.0	1080	22315548	Heavy	10.5363	235123921	22315548		88.27	1.44394e-07	4.81931	229	2	966.946	1932.89	1.14865	53.3225	3534	MS2	13/136	HCC1143.raw
SHyADVDPENQNFLLESNLGK	Unambiguous	NP_061849.2#SLC38A2#54407#sodium-coupled neutral amino acid transporter 2	21361602	Y3(Phospho)	HCD	1	0	S(1): 0.8; Y(3): 99.2; S(17): 0.0	2936	2.36368e+08	Light	100	63408200	6802.46		88.25	1.55459e-07	1.65504	10	3	824.037	2470.1	1.13948	70.5964	5972	MS2	11/204	BT549.raw
FLEENSSDPTyTSSLGGK	Unambiguous	NP_004435.3#EPHB4#2050#ephrin type-B receptor 4 precursor	32528301	Y11(Phospho)	HCD	1	0	S(6): 0.0; S(7): 0.0; T(10): 0.8; Y(11): 99.2; T(12): 0.0; S(13): 0.0; S(14): 0.0	1635	1.96992e+07	Light	100	7158028	6501.94		88.25	1.25759e-07	37.8547	94	2	1006.43	2011.85	0.31669	59.1469	4391	MS2	13/188	HCC1187_pSTY_SQ.raw
WKLEDYFETDSSySDANNFIR	Unambiguous	NP_002022.1#FRK#2444#tyrosine-protein kinase FRK	4503787	Y13(Phospho)	HCD	1	0	Y(6): 0.0; T(9): 0.0; S(11): 0.0; S(12): 0.9; Y(13): 98.1; S(14): 0.9								88.25	1.41918e-07	9.15644	300	3	894.045	2680.12	-1.48241	88.3904	7622	MS2	18/236	HCC1569.raw
FLEDDPSDPTyTSSLGGK	Unambiguous	NP_004434.2#EPHB3#2049#ephrin type-B receptor 3 precursor	17975768	Y11(Phospho)	HCD	1	0	S(7): 0.0; T(10): 0.7; Y(11): 98.6; T(12): 0.7; S(13): 0.0; S(14): 0.0	2014	224190315	Light	100	78327952	2747.51		88.24	1.31072e-07	5.5406	93	2	1004.93	2008.84	1.05918	61.7779	4733	MS2	15/136	MCF12A.raw
NEEENIySVPHDSTQGK	Unambiguous	NP_004482.4#ARHGAP35#2909#rho GTPase-activating protein 35	150417981	Y7(Phospho)	HCD	1	0	Y(7): 100.0; S(8): 0.0; S(13): 0.0; T(14): 0.0	660	3.62187e+06	Light	1.31356	3.49786e+06	2.6629e+06		88.22	1.25726e-07	7.25993	300	2	1013.92	2026.84	0.905651	48.1032	3060	MS2	13/192	MDA-MB-157.raw
IQNTGDYyDLYGGEK	Unambiguous	NP_002825.3#PTPN11#5781#tyrosine-protein phosphatase non-receptor type 11 isoform 1|NP_542168.1#PTPN11#5781#tyrosine-protein phosphatase non-receptor type 11 isoform 2	33356177;18375644	Y8(Phospho)	HCD	1	0	T(4): 0.0; Y(7): 99.0; Y(8): 1.0; Y(11): 0.0	2879	1.85283e+08	Light	49.8648	170859148	3.42645e+06		88.2	1.14123e-07	7.45856	65	2	908.377	1815.75	0.0781068	59.9225	5208	MS2	10/164	MDA-MB-468.raw
FLEDDPSDPTyTSSLGGK	Unambiguous	NP_004434.2#EPHB3#2049#ephrin type-B receptor 3 precursor	17975768	Y11(Phospho)	HCD	1	0	S(7): 0.0; T(10): 0.6; Y(11): 98.7; T(12): 0.6; S(13): 0.0; S(14): 0.0	3027	16821701	Light	100	6.39867e+06	7060.48		88.2	1.34177e-07	12.2888	76	2	1004.93	2008.84	0.390746	61.3895	5407	MS2	15/136	MDA-MB-468.raw
LPSSPVyEDAASFK	Unambiguous	NP_612632.1#CTTN#2017#src substrate cortactin isoform b|NP_001171669.1#CTTN#2017#src substrate cortactin isoform c|NP_005222.2#CTTN#2017#src substrate cortactin isoform a	20357556;296080746;20357552	Y7(Phospho)	HCD	1	0	S(3): 0.0; S(4): 0.0; Y(7): 100.0; S(12): 0.0	1845	7.25318e+07	Light	12.5044	68548696	5.48196e+06		88.19	1.29404e-07	36.0294	300	2	795.858	1590.71	0.38089	64.4704	4738	MS2	13/104	SUM149.raw
GSHQISLDNPDyQQDFFPK	Unambiguous	NP_005219.2#EGFR#1956#epidermal growth factor receptor isoform a precursor	29725609	Y12(Phospho)	HCD	1	0	S(2): 0.0; S(6): 0.0; Y(12): 100.0	2181	5.46985e+07	Light		16449100	405162		88.18	1.57453e-07	6.17684	74	2	1158.5	2316	-0.135005	69.6775	5380	MS2	14/204	HCC1143.raw
EKAEERPTFDYLQSVLDDFYTATEGQyQQQP	Unambiguous	NP_002341.1#LYN#4067#tyrosine-protein kinase Lyn isoform A|NP_001104567.1#LYN#4067#tyrosine-protein kinase Lyn isoform B	4505055;162287326	Y27(Phospho)	HCD	1	0	T(8): 0.0; Y(11): 0.0; S(14): 0.0; Y(20): 0.0; T(21): 0.0; T(23): 0.0; Y(27): 100.0	4419	2.50783e+07	Light	100	3.14636e+06	1380.94		88.14	1.69422e-07	8.3637	149	3	1259.56	3776.67	0.793047	103.531	8638	MS2	22/354	MDA-MB-157.raw
HIGLVySGMGPDYR	Unambiguous	NP_002778.1#PSMA2#5683#proteasome subunit alpha type-2	4506181	Y6(Phospho)	HCD	1	0	Y(6): 100.0; S(7): 0.0; Y(13): 0.0	2913	4.53904e+06	Light	100	2.23389e+06	5789.41		88.1	1.18872e-07	9.56165	245	2	822.866	1644.73	0.584222	62.219	5423	MS2	11/104	HS578T.raw
DKVTIADDySDPFDAK	Unambiguous	NP_003019.2#SHB#6461#SH2 domain-containing adapter protein B	106879210	Y9(Phospho)	HCD	1	0	T(4): 0.0; Y(9): 99.3; S(10): 0.7	1868	1.61782e+07	Light	3.0201	15222645	5040442		88.05	1.37952e-07	3.98939	169	2	940.403	1879.8	-0.757984	64.1287	4758	MS2	14/176	HBL100.raw
ASTSDyQVISDR	Unambiguous	NP_612142.2#NUP35#129401#nucleoporin NUP53	31982904	Y6(Phospho)	HCD	1	0	S(2): 0.0; T(3): 0.5; S(4): 49.7; Y(6): 49.7; S(10): 0.0	923	4.16906e+06	Light	100	2.16301e+06	6805.75		88.05	1.00115e-07	34.7734	300	2	711.302	1421.6	0.985156	49.0655	3282	MS2	9/108	HCC1569.raw
NEEENIySVPHDSTQGK	Unambiguous	NP_004482.4#ARHGAP35#2909#rho GTPase-activating protein 35	150417981	Y7(Phospho)	HCD	1	0	Y(7): 100.0; S(8): 0.0; S(13): 0.0; T(14): 0.0	1880	1.05822e+08	Light	9.42528	102895417	1.0917e+07		88.03	1.34261e-07	0	62	2	1013.92	2026.84	-0.539795	47.2345	3767	MS2	13/192	SUM225.raw
QEDGGVySSSGLK	Unambiguous	NP_005237.2#FER#2241#tyrosine-protein kinase Fer	119964721	Y7(Phospho)	HCD	1	0	Y(7): 99.0; S(8): 1.0; S(9): 0.0; S(10): 0.0	593	1.66364e+06	Light	3.18108	1.66364e+06	522981		87.99	8.64169e-08	6.86762	300	2	703.796	1406.58	0.580047	43.9343	2717	MS2	11/144	HCC1187_pSTY_SQ.raw
GPVSGTEPEPVySMEAADYR	Unambiguous	NP_612632.1#CTTN#2017#src substrate cortactin isoform b|NP_001171669.1#CTTN#2017#src substrate cortactin isoform c|NP_005222.2#CTTN#2017#src substrate cortactin isoform a	20357556;296080746;20357552	Y12(Phospho)	HCD	1	0	S(4): 0.0; T(6): 0.0; Y(12): 99.1; S(13): 0.9; Y(19): 0.0	2165	231890119	Light		70165520	3851536		87.97	1.3924e-07	0	19	2	1117.97	2234.93	0.522766	66.7886	5270	MS2	16/152	HCC1187_pSTY_SQ.raw
SPSDSGYSYEtIGK	Unambiguous	NP_005900.2#MAP1B#4131#microtubule-associated protein 1B	153945728	T11(Phospho)	HCD	1	0	S(1): 0.0; S(3): 0.0; S(5): 0.0; Y(7): 0.0; S(8): 0.8; Y(9): 99.2; T(11): 0.0	1069	3.90652e+06	Light		1.85902e+06	190116		87.97	8.6736e-08	16.7309	300	2	785.819	1570.63	0.462932	51.107	3504	MS2	9/104	HCC1569.raw
VVHASGDASySAGDSGDAAAQPAFTGIK	Unambiguous	NP_036439.2#EPB41L3#23136#band 4.1-like protein 3	32490572	Y10(Phospho)	HCD	1	0	S(5): 0.0; S(9): 1.1; Y(10): 97.8; S(11): 1.1; S(15): 0.0; T(25): 0.0	2905	1.40132e+07	Light	100	3.50506e+06	4750.54		87.93	1.74111e-07	0	101	3	910.74	2730.21	0.364498	56.7762	5047	MS2	30/244	SUM225.raw
VADPDHDHTGFLTEyVATr	Unambiguous	NP_002736.3#MAPK1#5594#mitogen-activated protein kinase 1	66932916	Y15(Phospho); R19(Label:13C(6)15N(4))	HCD	1	0	T(9): 0.0; T(13): 0.0; Y(15): 100.0; T(18): 0.0	1770	1.99154e+07	Heavy	0.705124	1.40428e+07	1.99154e+07		87.92	1.67893e-07	8.69842	199	2	1117.49	2233.98	0.0224734	58.53	4376	MS2	10/144	MCF12A.raw
LLDDFDGTyETQGGK	Unambiguous	NP_005223.4#EPHA1#2041#ephrin type-A receptor 1 precursor	221316650	Y9(Phospho)	HCD	1	0	T(8): 0.8; Y(9): 99.2; T(11): 0.0	1935	2.90261e+06	Light	100	1.3002e+06	6501.94		87.9	1.19203e-07	23.2192	300	2	869.864	1738.72	-0.111373	63.2522	4855	MS2	12/124	HCC1187_pSTY_SQ.raw
KTGVAGEDMQDNSGTyGK	Unambiguous	NP_006245.2#PRKCD#5580#protein kinase C delta type	31377782	Y16(Phospho)	HCD	1	0	T(2): 0.0; S(13): 0.0; T(15): 0.8; Y(16): 99.2	385	1.23545e+06	Light	72.7913	473284	6501.94		87.9	1.17014e-07	26.0833	300	2	969.402	1937.8	0.931	40.6543	2405	MS2	12/204	HCC1187_pSTY_SQ.raw
AGKGESAGymEPYEAQR	Unambiguous	NP_003019.2#SHB#6461#SH2 domain-containing adapter protein B	106879210	Y9(Phospho); M10(Oxidation)	HCD	1	0	S(6): 0.0; Y(9): 100.0; Y(13): 0.0	707	2.18947e+06	Light	100	766221	6802.46		87.89	1.28256e-07	0	300	2	970.398	1939.79	0.107749	41.2606	2640	MS2	13/184	BT549.raw
AGKGESAGyMEPYEAQR	Unambiguous	NP_003019.2#SHB#6461#SH2 domain-containing adapter protein B	106879210	Y9(Phospho)	HCD	1	0	S(6): 0.0; Y(9): 100.0; Y(13): 0.0	2489	4.2247e+07	Light	100	14819184	1714.41		87.87	1.4281e-07	0	33	2	962.401	1923.79	-0.186812	46.8077	4516	MS2	14/184	HCC1806.raw
GSHQISLDNPDyQQDFFPK	Unambiguous	NP_005219.2#EGFR#1956#epidermal growth factor receptor isoform a precursor	29725609	Y12(Phospho)	HCD	1	0	S(2): 0.0; S(6): 0.0; Y(12): 100.0	3749	271472559	Light	100	77047464	7060.48		87.87	1.67061e-07	9.46244	120	2	1158.5	2316	-0.345834	68.8322	6374	MS2	13/204	MDA-MB-468.raw
NEKAPVDFGyVGIDSILEQMR	Unambiguous	NP_006631.2#SEPT9#10801#septin-9 isoform c|NP_001106963.1#SEPT9#10801#septin-9 isoform a|NP_001106964.1#SEPT9#10801#septin-9 isoform e|NP_001106967.1#SEPT9#10801#septin-9 isoform d|NP_001106968.1#SEPT9#10801#septin-9 isoform f|NP_001106965.1#SEPT9#10801#septin-9 isoform b	116256489;164698494;164698496;164698502;164698504;164698498	Y10(Phospho)	HCD	1	0	Y(10): 100.0; S(15): 0.0	4555	3.93404e+06	Light	100	1.11942e+06	6802.46		87.83	1.53609e-07	30.8305	300	3	821.054	2461.15	0.117703	94.8608	8555	MS2	21/240	BT549.raw
LSLEGDHSTPPSAyGSVk	Unambiguous	NP_001129487.1#ANXA2#302#annexin A2 isoform 2|NP_001002858.1#ANXA2#302#annexin A2 isoform 1	209862831;50845388	Y14(Phospho); K18(Label:13C(6)15N(2))	HCD	1	0	S(2): 0.0; S(8): 0.0; T(9): 0.0; S(12): 0.0; Y(14): 100.0; S(16): 0.0	1178	24012562	Heavy	2.74294	65864930	24012562		87.81	1.58043e-07	5.21323	130	2	966.945	1932.88	0.0750225	53.6117	3632	MS2	13/136	HBL100.raw
YVDSEGHLyTVPIR	Unambiguous	NP_001744.2#CAV1#857#caveolin-1 isoform alpha	15451856	Y9(Phospho)	HCD	1	0	Y(1): 0.0; S(4): 0.0; Y(9): 100.0; T(10): 0.0	2391	1.14546e+08	Light	1.85519	1.14546e+08	6.17436e+07		87.79	1.67506e-07	0	78	2	864.903	1728.8	0.0241237	57.9377	4687	MS2	12/104	SUM159.raw
LcDFGSASHVADNDITPyLVSR	Unambiguous	NP_003904.3#PRPF4B#8899#serine/threonine-protein kinase PRP4 homolog	89276756	C2(Carbamidomethyl); Y18(Phospho)	HCD	1	0	S(6): 0.0; S(8): 0.0; T(16): 0.0; Y(18): 100.0; S(21): 0.0	2271	879796134	Light	7.69123	879796134	1.14389e+08		87.77	1.66942e-07	7.1807	10	2	1259.06	2517.11	-0.0224208	70.3619	5446	MS2	22/204	HCC1937.raw
GSVADyGNLMENQDLLGSPTPPPPPPHQR	Unambiguous	NP_001371.1#DOCK1#1793#dedicator of cytokinesis protein 1	4503355	Y6(Phospho)	HCD	1	0	S(2): 0.0; Y(6): 100.0; S(18): 0.0; T(20): 0.0	2220	3.10483e+07	Light	20.7883	21634045	1.04068e+06		87.69	1.8494e-07	7.37483	299	3	1055.49	3164.46	1.56468	69.1467	5239	MS2	20/308	SUM149.raw
SVSPTTEmVSNESVDyR	Unambiguous	NP_001120972.1#MET#4233#hepatocyte growth factor receptor isoform a precursor|NP_000236.2#MET#4233#hepatocyte growth factor receptor isoform b precursor	188595716;42741655	M8(Oxidation); Y16(Phospho)	HCD	1	0	S(1): 0.0; S(3): 0.0; T(5): 0.0; T(6): 0.0; S(10): 0.0; S(13): 0.9; Y(16): 99.1	1044	2.17286e+06	Light	100	887259	4355.38		87.68	1.40325e-07	7.18912	300	2	998.915	1996.82	1.52177	52.3961	3432	MS2	10/152	HCC38.raw
GSHQISLDNPDyQQDFFPK	Unambiguous	NP_005219.2#EGFR#1956#epidermal growth factor receptor isoform a precursor	29725609	Y12(Phospho)	HCD	1	0	S(2): 0.0; S(6): 0.0; Y(12): 100.0	4093	3.63128e+07	Light	100	10604982	4750.54		87.63	1.76985e-07	6.55458	140	2	1158.5	2316	0.0758253	68.1946	6545	MS2	14/204	SUM225.raw
SMGYDDLDyGMMSDYGTAR	Unambiguous	NP_001078927.1#CTNND1#1500#catenin delta-1 isoform 1ABC|NP_001078928.1#CTNND1#1500#catenin delta-1 isoform 1AB|NP_001322.1#CTNND1#1500#catenin delta-1 isoform 1B|NP_001078929.1#CTNND1#1500#catenin delta-1 isoform 1A|NP_001078932.1#CTNND1#1500#catenin delta-1 isoform 3ABC|NP_001078933.1#CTNND1#1500#catenin delta-1 isoform 3AB|NP_001078934.1#CTNND1#1500#catenin delta-1 isoform 3B|NP_001078935.1#CTN…	146231940;146231962;10835010;146231938;146231970;146231991;146231946;146231977;146231994;332688208;332634644;332688210;332688212;332688214;332688222	Y9(Phospho)	HCD	1	0	S(1): 0.0; Y(4): 0.0; Y(9): 98.9; S(13): 1.1; Y(15): 0.0; T(17): 0.0	2866	4.99248e+06	Light	100	2.08284e+06	6501.94		87.61	7.12593e-08	16.8314	214	2	1114.41	2227.8	0.39935	75.9325	6355	MS2	11/144	HCC1187_pSTY_SQ.raw
GKADGGAEYATyQTK	Unambiguous	NP_758869.1#CD46#4179#membrane cofactor protein isoform 2 precursor|NP_722548.1#CD46#4179#membrane cofactor protein isoform 4 precursor|NP_758863.1#CD46#4179#membrane cofactor protein isoform 6 precursor|NP_758871.1#CD46#4179#membrane cofactor protein isoform 12 precursor	27502423;24432108;27502411;27502427	Y12(Phospho)	HCD	1	0	Y(9): 0.0; T(11): 0.0; Y(12): 99.3; T(14): 0.6	265	2.70325e+06	Light	100	1.25892e+06	4570.02		87.6	1.29553e-07	0	300	2	820.354	1639.7	0.587322	38.4149	2203	MS2	11/164	HCC1937.raw
SmGYDDLDyGMMSDYGTAR	Unambiguous	NP_001078927.1#CTNND1#1500#catenin delta-1 isoform 1ABC|NP_001078928.1#CTNND1#1500#catenin delta-1 isoform 1AB|NP_001322.1#CTNND1#1500#catenin delta-1 isoform 1B|NP_001078929.1#CTNND1#1500#catenin delta-1 isoform 1A|NP_001078932.1#CTNND1#1500#catenin delta-1 isoform 3ABC|NP_001078933.1#CTNND1#1500#catenin delta-1 isoform 3AB|NP_001078934.1#CTNND1#1500#catenin delta-1 isoform 3B|NP_001078935.1#CTN…	146231940;146231962;10835010;146231938;146231970;146231991;146231946;146231977;146231994;332688208;332634644;332688210;332688212;332688214;332688222	M2(Oxidation); Y9(Phospho)	HCD	1	0	S(1): 0.0; Y(4): 0.0; Y(9): 100.0; S(13): 0.0; Y(15): 0.0; T(17): 0.0	2663	1.89462e+06	Light	100	618739	2747.51		87.6	5.75212e-08	6.4655	300	2	1122.4	2243.8	0.160192	70.9301	5736	MS2	12/144	MCF12A.raw
LSSATANALySSNLR	Unambiguous	NP_940890.3#FAM83H#286077#protein FAM83H	157311635	Y10(Phospho)	HCD	1	0	S(2): 0.0; S(3): 0.0; T(5): 0.0; Y(10): 99.0; S(11): 1.0; S(12): 0.0	1694	9.63907e+06	Light	100	4.19047e+06	2747.51		87.59	1.55892e-07	5.27685	110	2	824.391	1647.77	0.524041	57.5199	4261	MS2	13/144	MCF12A.raw
GSHQISLDNPDyQQDFFPK	Unambiguous	NP_005219.2#EGFR#1956#epidermal growth factor receptor isoform a precursor	29725609	Y12(Phospho)	HCD	1	0	S(2): 0.0; S(6): 0.0; Y(12): 100.0	2837	1.81725e+07	Light	100	4.51157e+06	6802.46		87.54	1.7981e-07	21.1184	191	2	1158.5	2316	-0.240419	69.3121	5815	MS2	14/204	BT549.raw
ADIVQQLLQQGASPNAATTSGyTPLHLSAR	Unambiguous	NP_066267.2#ANK3#288#ankyrin-3 isoform 1|NP_001191332.1#ANK3#288#ankyrin-3 isoform 3|NP_001191333.1#ANK3#288#ankyrin-3 isoform 4	32967601;325053666;325053668	Y22(Phospho)	HCD	1	0	S(13): 0.0; T(18): 0.0; T(19): 0.0; S(20): 0.0; Y(22): 100.0; T(23): 0.0; S(28): 0.0	5205	2.04484e+07	Light	100	3.01901e+06	7060.48		87.54	1.12943e-07	8.32897	98	3	1063.53	3188.57	-0.573852	84.4891	8408	MS2	19/332	MDA-MB-468.raw
GSHQISLDNPDyQQDFFPK	Unambiguous	NP_005219.2#EGFR#1956#epidermal growth factor receptor isoform a precursor	29725609	Y12(Phospho)	HCD	1	0	S(2): 0.0; S(6): 0.0; Y(12): 100.0	2392	5.94874e+07	Light	100	17465014	2747.51		87.5	1.81473e-07	11.4685	148	2	1158.5	2316	-0.451249	66.616	5293	MS2	14/204	MCF12A.raw
LSLEGDHSTPPSAyGSVK	Unambiguous	NP_001129487.1#ANXA2#302#annexin A2 isoform 2|NP_001002858.1#ANXA2#302#annexin A2 isoform 1	209862831;50845388	Y14(Phospho)	HCD	1	0	S(2): 0.0; S(8): 0.0; T(9): 0.0; S(12): 0.0; Y(14): 100.0; S(16): 0.0	1899	9.53917e+07	Light	9.2105	87479286	9.49778e+06		87.46	2.10881e-07	10.0156	72	2	962.938	1924.87	-0.221573	53.0341	4088	MS2	13/136	SUM190.raw
TyVDPFTyEDPNQAVR	Unambiguous	NP_004429.1#EPHA4#2043#ephrin type-A receptor 4 precursor	4758280	Y2(Phospho); Y8(Phospho)	HCD	1	0	T(1): 50.0; Y(2): 50.0; T(7): 1.2; Y(8): 98.8	3380	7.4318e+06	Light	100	2.92772e+06	6802.46		87.45	1.29069e-07	21.6818	300	2	1037.91	2074.82	0.153516	76.5475	6658	MS2	10/136	BT549.raw
FLEDDPSDPTyTSSLGGK	Unambiguous	NP_004434.2#EPHB3#2049#ephrin type-B receptor 3 precursor	17975768	Y11(Phospho)	HCD	1	0	S(7): 0.0; T(10): 0.7; Y(11): 98.6; T(12): 0.7; S(13): 0.0; S(14): 0.0	4283	34657088	Light	100	12746233	1714.41		87.43	1.60206e-07	0	39	2	1004.93	2008.84	0.390746	61.0931	6827	MS2	15/136	HCC1806.raw
IEkIGEGTyGVVYk	Unambiguous	NP_001163877.1#CDK1#983#cyclin-dependent kinase 1 isoform 4|NP_001777.1#CDK1#983#cyclin-dependent kinase 1 isoform 1|NP_203698.1#CDK1#983#cyclin-dependent kinase 1 isoform 2	281427278;4502709;16306492	K3(Label:13C(6)15N(2)); Y9(Phospho); K14(Label:13C(6)15N(2))	HCD	1	0	T(8): 0.7; Y(9): 99.3; Y(13): 0.0	1230	3.75638e+07	Heavy	8.40178	3.15603e+08	3.75638e+07		87.41	1.38161e-07	6.4262	49	2	826.419	1651.83	-0.192522	55.8378	3822	MS2	11/148	HCC1143.raw
AGKGESAGyMEPYEAQR	Unambiguous	NP_003019.2#SHB#6461#SH2 domain-containing adapter protein B	106879210	Y9(Phospho)	HCD	1	0	S(6): 0.0; Y(9): 100.0; Y(13): 0.0	2085	262215113	Light	81.0055	186359768	2.30058e+06		87.41	1.58585e-07	1.51267	57	2	962.401	1923.79	-0.12336	47.7741	4020	MS2	13/184	HCC70.raw
YVDSEGHLyTVPIR	Unambiguous	NP_001744.2#CAV1#857#caveolin-1 isoform alpha	15451856	Y9(Phospho)	HCD	1	0	Y(1): 0.0; S(4): 0.0; Y(9): 100.0; T(10): 0.0	3767	6.29189e+08	Light	6.73753	627151585	9.30834e+07		87.36	1.85766e-07	4.12418	21	2	864.903	1728.8	0.0947335	57.5292	6254	MS2	9/104	HCC1806.raw
DKVTIADDySDPFDAK	Unambiguous	NP_003019.2#SHB#6461#SH2 domain-containing adapter protein B	106879210	Y9(Phospho)	HCD	1	0	T(4): 0.0; Y(9): 100.0; S(10): 0.0	3489	6.95829e+07	Light	22.7872	50746720	2.22698e+06		87.36	1.5785e-07	6.90384	214	2	940.404	1879.8	0.216085	62.8621	5858	MS2	14/176	SUM225.raw
APSTyGGGLSVSSSR	Unambiguous	NP_000517.2#KRT14#3861#keratin, type I cytoskeletal 14	15431310	Y5(Phospho)	HCD	1	0	S(3): 0.0; T(4): 99.2; Y(5): 0.8; S(10): 0.0; S(12): 0.0; S(13): 0.0; S(14): 0.0	1028	1.07346e+07	Light	100	4.41093e+06	2747.51		87.35	1.33456e-07	3.56063	300	2	753.336	1505.66	0.582998	48.7896	3300	MS2	14/112	MCF12A.raw
AQQGLyQVPGPSPQFQSPPAK	Unambiguous	NP_001164185.1#BCAR1#9564#breast cancer anti-estrogen resistance protein 1 isoform 1|NP_001164186.1#BCAR1#9564#breast cancer anti-estrogen resistance protein 1 isoform 2|NP_001164187.1#BCAR1#9564#breast cancer anti-estrogen resistance protein 1 isoform 3|NP_001164188.1#BCAR1#9564#breast cancer anti-estrogen resistance protein 1 isoform 4|NP_001164189.1#BCAR1#9564#breast cancer anti-estrogen resis…	282398112;282398114;282398116;282398118;282398120;44662836;282398123	Y6(Phospho)	HCD	1	0	Y(6): 100.0; S(12): 0.0; S(17): 0.0	1704	3.75569e+07	Light	10.7181	32810010	3.06117e+06		87.33	1.67359e-07	0	219	2	1153.06	2305.1	1.37846	61.726	4464	MS2	14/236	HCC38.raw
AGKGESAGyMEPYEAQR	Unambiguous	NP_003019.2#SHB#6461#SH2 domain-containing adapter protein B	106879210	Y9(Phospho)	HCD	1	0	S(6): 0.0; Y(9): 100.0; Y(13): 0.0	1453	1.77545e+07	Light	13.6842	1.27632e+07	932694		87.3	1.61071e-07	0	251	2	962.396	1923.79	-4.50163	47.3694	3432	MS2	14/184	SUM190.raw
LPSSPVyEDAASFK	Unambiguous	NP_612632.1#CTTN#2017#src substrate cortactin isoform b|NP_001171669.1#CTTN#2017#src substrate cortactin isoform c|NP_005222.2#CTTN#2017#src substrate cortactin isoform a	20357556;296080746;20357552	Y7(Phospho)	HCD	1	0	S(3): 0.0; S(4): 0.0; Y(7): 100.0; S(12): 0.0	734	5.47132e+06	Light	11.6968	4.2889e+06	366673		87.27	1.63125e-07	7.46199	300	2	795.859	1590.71	1.14828	64.0089	3966	MS2	12/104	HCC1569_2ND.raw
ALNGAEPNYHsLPSAR	Unambiguous	NP_060377.1#LAMTOR1#55004#ragulator complex protein LAMTOR1	8923579	S11(Phospho)	HCD	1	0	Y(9): 100.0; S(11): 0.0; S(14): 0.0	2185	1.9993e+07	Light		8657793	696954		87.26	1.56359e-07	0	115	2	888.907	1776.81	0.351307	54.1335	4488	MS2	9/172	MDA-MB-231.raw
LPSsPVyEDAASFK	Unambiguous	NP_612632.1#CTTN#2017#src substrate cortactin isoform b|NP_001171669.1#CTTN#2017#src substrate cortactin isoform c|NP_005222.2#CTTN#2017#src substrate cortactin isoform a	20357556;296080746;20357552	S4(Phospho); Y7(Phospho)	HCD	1	0	S(3): 0.0; S(4): 100.0; Y(7): 100.0; S(12): 0.0	3287	6.76952e+07	Light	100	28336452	7060.48		87.18	1.25384e-07	10.2381	108	2	835.842	1670.68	0.860712	64.1283	5762	MS2	12/104	MDA-MB-468.raw
ELFDDPSyVNVQNLDk	Unambiguous	NP_003020.2#SHC1#6464#SHC-transforming protein 1 isoform 2|NP_892113.4#SHC1#6464#SHC-transforming protein 1 isoform 1|NP_001123512.1#SHC1#6464#SHC-transforming protein 1 isoform 3|NP_001123513.1#SHC1#6464#SHC-transforming protein 1 isoform 4|NP_001189788.1#SHC1#6464#SHC-transforming protein 1 isoform 5 precursor	32261324;194239662;194239664;194239668;322302755	Y8(Phospho); K16(Label:13C(6)15N(2))	HCD	1	0	S(7): 1.0; Y(8): 99.0	2629	8.88756e+06	Heavy	1.93695	1.72148e+07	8.88756e+06		87.16	1.82117e-07	12.7394	298	2	992.446	1983.89	1.34699	75.7612	6021	MS2	10/144	HBL100.raw
GPVSGTEPEPVySMEAADYR	Unambiguous	NP_612632.1#CTTN#2017#src substrate cortactin isoform b|NP_001171669.1#CTTN#2017#src substrate cortactin isoform c|NP_005222.2#CTTN#2017#src substrate cortactin isoform a	20357556;296080746;20357552	Y12(Phospho)	HCD	1	0	S(4): 0.0; T(6): 0.0; Y(12): 99.1; S(13): 0.9; Y(19): 0.0	4824	168419280	Light	19.071	111254468	5.8337e+06		87.11	1.6662e-07	0	31	2	1117.97	2234.93	-0.460381	65.9175	7584	MS2	14/152	HCC1806.raw
GPVSGTEPEPVYSMEAADyR	Unambiguous	NP_612632.1#CTTN#2017#src substrate cortactin isoform b|NP_001171669.1#CTTN#2017#src substrate cortactin isoform c|NP_005222.2#CTTN#2017#src substrate cortactin isoform a	20357556;296080746;20357552	Y19(Phospho)	HCD	1	0	S(4): 0.0; T(6): 0.0; Y(12): 0.0; S(13): 0.0; Y(19): 100.0	3133	1.68634e+07	Light	100	4996399	5789.41		87.06	1.72387e-07	0	300	2	1117.97	2234.93	0.413527	64.4438	5713	MS2	11/152	HS578T.raw
YVDSEGHLyTVPIR	Unambiguous	NP_001744.2#CAV1#857#caveolin-1 isoform alpha	15451856	Y9(Phospho)	HCD	1	0	Y(1): 0.0; S(4): 0.0; Y(9): 100.0; T(10): 0.0	1974	780269011	Light	6.81997	780269011	1.1441e+08		87.05	1.97834e-07	0.537873	10	2	864.901	1728.8	-2.37662	59.1433	4610	MS2	10/104	BT549.raw
FSISPDEDSSSySSNSDFNYSYPTK	Unambiguous	NP_061849.2#SLC38A2#54407#sodium-coupled neutral amino acid transporter 2	21361602	Y12(Phospho)	HCD	1	0	S(2): 0.0; S(4): 0.0; S(9): 0.6; S(10): 49.4; S(11): 49.4; Y(12): 0.6; S(13): 0.0; S(14): 0.0; S(16): 0.0; Y(20): 0.0; S(21): 0.0; Y(22): 0.0; T(24): 0.0	3001	1.45067e+08	Light	100	29480106	6802.46		87.03	1.43066e-07	6.26139	51	3	968.716	2904.13	-2.59575	71.3115	6059	MS2	23/232	BT549.raw
FLEENSSDPTyTSSLGGK	Unambiguous	NP_004435.3#EPHB4#2050#ephrin type-B receptor 4 precursor	32528301	Y11(Phospho)	HCD	1	0	S(6): 0.0; S(7): 0.0; T(10): 0.8; Y(11): 99.2; T(12): 0.0; S(13): 0.0; S(14): 0.0	1625	7.7134e+06	Light	9.1657	5.47611e+06	597457		87.03	1.68826e-07	7.00802	300	2	1006.43	2011.86	1.7729	59.001	4402	MS2	14/188	HCC1569.raw
DMYDKEyYSVHNK	Unambiguous	NP_001120972.1#MET#4233#hepatocyte growth factor receptor isoform a precursor|NP_000236.2#MET#4233#hepatocyte growth factor receptor isoform b precursor	188595716;42741655	Y7(Phospho)	HCD	1	0	Y(3): 0.0; Y(7): 100.0; Y(8): 0.0; S(9): 0.0	890	1.95403e+08	Light	39.9733	143159732	3.58139e+06		87.02	1.14995e-07	0	173	2	886.355	1771.7	0.0307271	46.8289	3084	MS2	10/128	MCF12A.raw
HLLAPGPQDIyDVPPVR	Unambiguous	NP_001164185.1#BCAR1#9564#breast cancer anti-estrogen resistance protein 1 isoform 1|NP_001164186.1#BCAR1#9564#breast cancer anti-estrogen resistance protein 1 isoform 2|NP_001164187.1#BCAR1#9564#breast cancer anti-estrogen resistance protein 1 isoform 3|NP_001164188.1#BCAR1#9564#breast cancer anti-estrogen resistance protein 1 isoform 4|NP_001164189.1#BCAR1#9564#breast cancer anti-estrogen resis…	282398112;282398114;282398116;282398118;282398120;44662836;282398123;282398125;282398127	Y11(Phospho)	HCD	1	0	Y(11): 100.0	2012	3.45805e+08	Light	21.306	309694884	1.45356e+07		87.01	1.34769e-07	2.31146	11	2	983.996	1966.98	2.89799	67.2636	5102	MS2	13/164	HCC1143.raw
[truncated: 32,912 more rows]
