# Supplementary material for: Global phosphotyrosine survey in triple-negative breast cancer reveals activation of multiple tyrosine kinase signaling pathways
Source: Oncotarget. 2015 Sep 3;6(30):29143–60. doi: 10.18632/oncotarget.5020 (PMC4745717; doi:10.18632/oncotarget.5020)
Supplement: Supplementary file 3 [file oncotarget-06-29143-s003.xlsx]

## Sheet: Suplementary Table_2
Supplementary Table 2: A list of identified phosphotyrosine peptides with normalized relative intensities across the panel of 26 cell lines.
Wu et al, 2015 Global phosphotyrosine survey in triple negative breast cancer reveals activation of multiple tyrosine kinase signaling pathways
Phosphopeptide	Gene Symbol	Tyrosine Kinases	Accession No.	Full_Name	Protein phosphorylation site	BT20_SumL	BT549_SumL	HBL100_SumL	HCC1143_SumL	HCC1187_SumL	HCC1395_SumL	HCC1569_SumL	HCC1599_SumL	HCC1806_SumL	HCC1937_SumL	HCC1954_SumL	HCC38_SumL	HCC70_SumL	HS578T_SumL	MCF10A_SumL	MCF12A_SumL	MDA-MB-157_SumL	MDA-MB-231_SumL	MDA-MB-435_SumL	MDA-MB-436_SumL	MDA-MB-468_SumL	SUM1315_SumL	SUM149_SumL	SUM159_SumL	SUM190_SumL	SUM225_SumL
AAARPLLTDLyQATMALGYWR	NAPRT1		NP_660202.3,	nicotinate phosphoribosyltransferase domain containing 1	Y21	1.25948e+07	1.74607e+06	0	1.12079e+07	6.65383e+06	943992	5.78202e+06	0	0	5.45492e+06	0	2.52818e+06	0	1.40933e+06	1.12808e+07	258029	0	0	0	7.60997e+06	0	0	3.79664e+06	0	0	0
AAEAGGAEEQyGFLTTPTK	MAP1B		NP_005900.2,	microtubule-associated protein 1B	Y1062	0	0	0	0	0	0	0	0	0	0	0	0	0	3.46174e+06	0	0	0	0	0	0	0	0	0	0	0	0
AAPGyHMAK	PYGM|| PYGL|| PYGB		NP_005600.1|| NP_002854.3|| NP_002853.2,	phosphorylase, glycogen, muscle|| phosphorylase, glycogen, liver|| phosphorylase, glycogen; brain	Y614|| Y614|| Y614	0	0	0	0	0	0	0	0	0	0	0	0	0	0	0	0	0	0	0	0	0	0	0	0	0	0
AATSGVPSIYAPSTyAHLSPAK	LSR		NP_991403.1,	lipolysis stimulated lipoprotein receptor	Y328	2.35467e+06	0	0	3.54918e+06	6.14564e+06	0	0	0	1.07064e+07	5.07977e+06	0	0	0	0	0	2.74008e+06	0	0	0	0	0	0	5.44592e+06	0	4.14978e+06	0
AATSGVPSIyAPSTYAHLSPAK	LSR		NP_991403.1,	lipolysis stimulated lipoprotein receptor	Y323	0	0	0	0	0	0	7.68449e+06	0	0	0	0	0	5.17103e+06	0	0	492387	0	0	0	0	4.75653e+06	0	0	0	0	3.07646e+06
AATSGVPSIyAPSTyAHLSPAK	LSR		NP_991403.1,	lipolysis stimulated lipoprotein receptor	Y323, Y328	0	0	0	0	0	0	6.7146e+06	0	0	0	0	0	0	0	0	0	0	0	0	0	4.06737e+06	0	0	0	0	0
AATSGVPSIyAPStYAHLSPAK	LSR		NP_991403.1,	lipolysis stimulated lipoprotein receptor	Y323, | T327	0	0	0	0	0	0	0	0	0	1.99743e+06	0	0	9.74748e+06	0	0	0	0	0	0	0	0	0	0	0	0	0
AATyHVDR	SERPINB4|| SERPINB3		NP_002965.1|| NP_008850.1,	serpin peptidase inhibitor, clade B (ovalbumin), member 4|| serpin peptidase inhibitor, clade B (ovalbumin), member 3	Y73|| Y73	0	0	0	0	0	0	0	0	0	0	0	0	1.5441e+07	0	0	0	0	0	0	0	0	0	651628	0	0	0
AAVPSGASTGIyEALELR	ENO3|| ENO2|| ENO1		XP_005256578.1|| NP_001966.1|| XP_005263488.1,	enolase 3 (beta, muscle)|| enolase 2 (gamma, neuronal)|| enolase 1, (alpha)	Y53|| Y44|| Y44	3.83319e+07	1.98008e+08	3.10516e+07	5.04357e+07	4.31376e+07	1.64385e+07	8.97767e+06	0	1.5606e+07	5.34339e+06	0	1.25711e+07	3.29721e+08	5.37733e+07	4.56526e+07	418410	7.66217e+07	9.59238e+07	2.22745e+07	0	3.93224e+07	2.68869e+07	2.36875e+07	0	5.45262e+06	0
AAVSHWQQQSyLDSGIHSGATTTAPSLSGK	CTNNB1		XP_005264945.1,	catenin (cadherin-associated protein), beta 1, 88kDa	Y30	0	0	0	0	0	0	0	0	0	0	0	0	0	0	0	0	0	0	0	0	0	0	0	0	9.20431e+06	1.65656e+07
AAYFGIyDTAK	SLC25A5		NP_001143.2,	solute carrier family 25 (mitochondrial carrier; adenine nucleotide translocator), member 5	Y195	8.81633e+06	0	0	0	0	0	0	0	0	0	0	0	0	0	0	0	0	0	0	0	0	0	0	0	0	0
AAyFGIYDTAK	SLC25A5		NP_001143.2,	solute carrier family 25 (mitochondrial carrier; adenine nucleotide translocator), member 5	Y191	0	0	0	0	0	0	0	0	0	0	0	0	9.49524e+06	0	0	0	0	0	5.50014e+06	0	0	0	0	0	1.14722e+07	0
AAyFGVYDTAK	SLC25A6|| SLC25A4		NP_001627.2|| NP_001142.2,	solute carrier family 25 (mitochondrial carrier; adenine nucleotide translocator), member 6|| solute carrier family 25 (mitochondrial carrier; adenine nucleotide translocator), member 4	Y191|| Y191	0	0	0	0	0	0	0	0	0	0	0	0	0	0	0	117770	0	0	1.58588e+06	0	0	0	0	0	0	0
ACSVEELyAIPPDADVAK	PEAK1		XP_005254733.1,	PREDICTED: pseudopodium-enriched atypical kinase 1 isoform X7	Y797	0	0	0	0	0	0	0	0	0	0	0	0	0	4.57689e+06	0	0	0	0	0	0	0	0	0	0	0	0
ACyRDMSSFPETK	PLCG1		XP_005260495.1,	phospholipase C, gamma 1	Y977	0	2.5921e+07	2.10207e+06	2.83e+06	1.35913e+07	0	0	0	0	0	0	1.11044e+07	0	0	0	0	0	0	0	0	0	1.94401e+06	0	0	0	0
ADDADEFGySR	SND1		NP_055205.2,	staphylococcal nuclease and tudor domain containing 1	Y908	0	0	0	0	1.69005e+06	0	0	0	0	0	0	1.3479e+06	0	0	0	66282.8	0	0	0	0	2.9458e+06	0	0	0	0	0
ADGGAEYATyQTK	CD46		NP_758869.1,	CD46 molecule, complement regulatory protein	Y387	2.85846e+06	0	0	894487	1.03412e+07	0	5.73228e+06	4.81091e+07	0	5.04935e+06	3.10629e+07	1.08251e+06	2.1621e+07	0	0	0	0	0	0	0	1.90531e+07	0	0	0	0	2.99758e+07
ADGGAEyATYQTK	CD46		NP_758869.1,	CD46 molecule, complement regulatory protein	Y384	0	2.23209e+06	0	0	0	0	1.82786e+07	4.81091e+07	2.86715e+06	2.81871e+07	3.10629e+07	6.60679e+06	2.1621e+07	0	0	547425	0	0	0	0	1.90531e+07	648108	3.30961e+06	0	5.23548e+06	2.99758e+07
ADGGAEyATyQTK	CD46		NP_758869.1,	CD46 molecule, complement regulatory protein	Y384, Y387	0	0	0	0	0	0	0	0	0	629141	0	0	0	0	0	0	0	0	0	0	0	0	0	0	0	0
ADHQPLTEASyVNLPTIALCNTDSPLR	RPSA		NP_002286.2,	ribosomal protein SA	Y139	0	6.93927e+06	3.60671e+06	4.34307e+06	0	0	1.00968e+07	0	0	0	0	0	0	1.94979e+06	0	421369	0	0	0	5.32108e+06	0	1.41881e+07	3.65275e+06	0	2.41266e+06	0
ADIVQQLLQQGASPNAATTSGyTPLHLSAR	ANK3		XP_005269767.1,	ankyrin 3, node of Ranvier (ankyrin G)	Y533	0	0	0	0	0	0	0	0	0	3.00122e+06	765367	0	0	0	0	0	0	0	0	0	4.08088e+06	0	0	0	0	2.03783e+06
ADPPyTHTIQK	EPS8		XP_005253396.1,	epidermal growth factor receptor pathway substrate 8	Y613	3.63605e+06	0	0	0	0	0	5.9188e+06	3.06149e+07	0	0	1.16978e+07	0	1.10808e+07	0	0	0	0	0	0	0	0	0	0	0	0	0
ADSEyTDKLQHyTSGHMTPGMK	EPHB2	RTK	XP_005245832.1,	EPH receptor B2	Y577, Y584	0	0	0	0	3.85284e+06	0	0	0	0	0	0	0	1.42879e+07	0	0	0	0	0	0	0	1.05941e+07	0	0	0	0	0
ADyDTLSLR	PKP3		XP_005252817.1,	plakophilin 3	Y191	2.49705e+07	0	811325	9.23721e+06	3.16737e+07	0	1.26831e+07	0	9.19423e+07	7.03664e+06	0	4.40686e+06	4.64852e+07	0	2.58954e+07	4.50368e+06	0	0	0	0	2.91878e+07	0	2.41303e+07	0	4.28248e+07	4.24657e+07
AEAEAWyQTKFETLQAQAGK	KRT7		NP_005547.3,	keratin 7	Y283	0	0	0	0	0	0	0	0	0	2.60579e+06	0	0	0	0	0	0	0	0	0	0	0	0	0	0	5.89896e+06	0
AEAESMyQIKYEELQSLAGK	KRT8		NP_001243211.1,	keratin 8	Y310	0	0	0	0	0	0	0	0	0	1.61214e+06	0	0	0	0	0	0	0	0	0	0	0	0	0	0	0	0
AEDMySAQSHQAATPPK	GPRC5C		XP_005257569.1,	G protein-coupled receptor, family C, group 5, member C	Y514	0	0	0	0	0	0	0	0	0	0	0	0	0	0	0	33301.2	3.97718e+06	0	0	0	0	0	0	0	0	0
AEDMySAQSHQAATPPKDGK	GPRC5C		XP_005257569.1,	G protein-coupled receptor, family C, group 5, member C	Y514	0	712378	0	0	0	0	0	0	0	0	0	0	5.02689e+06	0	0	103567	0	0	0	0	0	0	0	0	2.09902e+06	3.97048e+06
AEDMySAQSHQAAtPPKDGK	GPRC5C		XP_005257569.1,	G protein-coupled receptor, family C, group 5, member C	Y514, | T523	0	0	0	0	0	0	0	0	0	0	0	0	2.50444e+06	0	0	0	0	0	0	0	0	0	0	0	0	0
AEERPTFDYLQSVLDDFYTATEGQyQQQP	LYN	TK	XP_005251290.1,	v-yes-1 Yamaguchi sarcoma viral related oncogene homolog	Y508	7.23925e+06	3.41113e+06	4.35903e+06	4.83809e+06	2.11552e+07	7.38918e+06	1.08801e+08	0	0	0	0	1.1314e+07	4.59447e+08	1.61457e+06	2.60872e+07	3.61005e+06	5.82779e+06	2.15364e+06	0	0	1.64857e+07	324368	1.32827e+07	0	0	0
AEGSDVANAVLDGADCIMLSGETAKGDyPLEAVR	PKM		NP_001193725.1,	pyruvate kinase, muscle	Y444	0	0	0	1.85865e+06	0	0	0	0	0	0	0	0	0	0	0	0	0	0	0	0	0	563763	902007	0	0	0
AELSYRGPVSGTEPEPVySMEAADYR	CTTN		NP_001171669.1,	cortactin	Y409	1.30328e+07	0	0	0	1.44186e+07	0	0	0	0	1.02407e+07	0	0	0	0	0	128423	0	0	0	0	0	0	0	0	0	0
AELSyRGPVSGTEPEPVYSMEAADYR	CTTN		NP_001171669.1,	cortactin	Y396	0	0	0	0	1.44186e+07	0	0	0	0	0	0	0	0	0	0	0	0	0	0	0	0	0	0	0	4.92183e+06	7.96725e+06
AESGPDLRyEVTSGGGGTSR	DSP		NP_004406.2,	desmoplakin	Y28	0	0	0	0	0	0	0	0	0	0	0	0	0	0	0	727927	0	0	0	0	0	0	0	0	0	0
AEsGPDLRyEVTSGGGGTSR	DSP		NP_004406.2,	desmoplakin	Y28, | S22	0	0	0	0	0	0	0	0	0	0	0	0	0	0	0	0	0	0	0	0	0	0	0	0	0	0
AFAyER	PKP3		XP_005252817.1,	plakophilin 3	Y230	0	0	0	0	378784	0	0	0	0	0	0	0	0	0	0	0	0	0	0	0	0	0	0	0	0	0
AFDEDEDDPYVPMRPGVATPLVSSSDyMPMAPQNVSASKK	IRS4		NP_003595.1,	insulin receptor substrate 4	Y717	0	0	0	0	3.43919e+06	0	0	0	0	0	0	0	0	0	0	0	0	0	0	0	0	0	0	0	0	0
AFDEDEDDPyVPMRPGVATPLVSSSDYMPMAPQNVSASK	IRS4		NP_003595.1,	insulin receptor substrate 4	Y700	0	0	0	0	2.41098e+08	0	0	0	0	0	0	0	0	0	0	0	0	0	0	0	0	0	0	0	0	0
AFDEDEDDPyVPMRPGVATPLVSSSDyMPMAPQNVSASK	IRS4		NP_003595.1,	insulin receptor substrate 4	Y700, Y717	0	0	0	0	2.86008e+07	0	0	0	0	0	0	0	0	0	0	0	0	0	0	0	0	0	0	0	0	0
AFDEDEDDPyVPMRPGVAtPLVSSSDYMPMAPQNVSASKK	IRS4		NP_003595.1,	insulin receptor substrate 4	Y700, | T709	0	0	0	0	1.92642e+06	0	0	0	0	0	0	0	0	0	0	0	0	0	0	0	0	0	0	0	0	0
AFGyYGPLR	SRSF3		NP_003008.1,	serine/arginine-rich splicing factor 3	Y32	0	0	3.10516e+06	3.50248e+06	5.70835e+06	0	0	0	0	1.69326e+06	0	1.72503e+06	0	0	0	240275	0	0	2.40045e+06	0	0	0	3.51992e+06	0	2.97964e+06	9.26882e+06
AFQGPGHQAPHVHyAR	ERBB3	RTK	NP_001973.2,	v-erb-b2 avian erythroblastic leukemia viral oncogene homolog 3	Y1307	0	0	0	0	0	0	0	0	0	0	0	0	0	0	0	0	0	0	0	0	0	0	0	0	9.86779e+06	0
AFSSRsyTSGPGSR	KRT8		NP_001243211.1,	keratin 8	Y53, | S52	0	0	0	0	0	0	1.81543e+06	3.98954e+06	0	0	0	0	0	0	0	0	0	0	0	0	0	0	0	0	0	0
AFVAIGDyNGHVGLGVK	RPS2		NP_002943.2,	ribosomal protein S2	Y133	1.4128e+07	3.74414e+06	1.61527e+06	0	0	0	1.49213e+06	0	0	0	0	0	0	0	0	0	0	2.43213e+06	0	0	0	0	4.07337e+06	0	0	0
AGATASKEPPLYYGVCPVyEDVPAR	ANKLE2		NP_055929.1,	ankyrin repeat and LEM domain containing 2	Y206	0	0	0	0	0	0	0	0	0	0	0	914894	0	0	0	0	0	0	0	0	0	0	0	0	0	0
AGDNSQSVyIPMSPGAHHFDSLGYPSTTLPVHR	GAB2		NP_536739.1,	GRB2-associated binding protein 2	Y476	0	0	0	0	4.18376e+06	0	0	0	0	0	0	0	0	0	0	0	0	3.09432e+06	0	0	0	0	0	0	0	0
AGEEGHEGCSyTMCPEGR	TENC1		NP_056134.2,	tensin like C1 domain containing phosphatase (tensin 2)	Y780	0	0	0	0	0	0	0	0	0	0	0	0	0	1.46406e+06	0	0	0	0	0	0	0	0	0	4.97074e+06	0	0
AGEEHyNCISALHK	WRNIP1		NP_064520.2,	Werner helicase interacting protein 1	Y500	0	0	1.6079e+06	0	2.86008e+06	0	0	0	0	0	0	1.75995e+06	0	0	0	0	0	0	680849	0	3.28363e+06	0	1.74889e+06	0	0	0
AGKGESAGyMEPYEAQR	SHB		NP_003019.2,	Src homology 2 domain containing adaptor protein B	Y268	2.20135e+08	2.22309e+08	2.86914e+07	1.69987e+07	1.19367e+08	1.53806e+08	1.803e+07	3.52018e+07	1.79046e+07	1.16601e+08	5.34754e+07	6.00618e+07	1.54771e+09	2.03189e+07	7.53844e+07	1.23688e+07	8.47384e+06	6.99315e+07	1.49938e+06	1.21524e+07	1.35129e+08	2.82195e+06	3.13251e+07	6.90449e+06	1.3149e+08	2.20874e+08
AGKPGLPAPDELVyQVPQSTQEVSGAGR	DCBLD2		XP_005247175.1,	discoidin, CUB and LCCL domain containing 2	Y764	3.75652e+06	3.30313e+07	4.91958e+06	0	0	1.35902e+07	7.73423e+07	0	0	1.91632e+07	1.34672e+07	1.31298e+07	0	1.08094e+07	0	1.55054e+06	3.31161e+07	1.84421e+07	0	6.18236e+06	0	1.19149e+07	0	0	0	0
AGLQTADKyAALANLDNIFSAGQGGDQGSGFGTTGK	AGFG1		XP_005246573.1,	ArfGAP with FG repeats 1	Y351	0	0	0	0	0	0	0	0	0	0	0	0	0	0	0	0	0	0	5.28388e+06	0	0	0	0	0	0	0
AGQTPTTPGTSEGAPGRPQLLAPLSFQNPVyQMAAGLPLSPR	DAB2IP		XP_005251776.1,	DAB2 interacting protein	Y833	0	0	0	0	5.27106e+06	0	2.9967e+06	8.36309e+06	0	0	0	1.0406e+06	0	2.81181e+07	1.65865e+07	184645	1.50646e+07	1.04588e+06	0	0	5.94566e+07	0	0	0	0	0
AGSLPNyATINGK	TNS1		XP_005246878.1,	tensin 1	Y1508	0	0	0	0	0	0	0	0	0	0	0	0	0	5.06262e+07	0	0	0	0	0	0	0	0	4.82606e+06	0	0	0
AGTTATyEGR	PKP2		NP_004563.2,	plakophilin 2	Y119	0	0	0	0	0	0	0	3.27483e+06	0	515378	0	0	0	0	0	0	0	0	0	0	2.97283e+06	0	0	0	0	0
AGVDyAPNLPPFPSPADVK	TNS3		XP_005249880.1,	tensin 3	Y894	2.83656e+07	0	0	0	0	0	0	0	0	1.40936e+06	0	0	0	0	0	0	1.63957e+06	0	0	0	0	0	0	0	0	0
AGVyNLTK	PECR		NP_060911.2,	peroxisomal trans-2-enoyl-CoA reductase	Y179	0	0	0	0	0	0	0	0	0	1.78451e+06	0	0	0	0	0	0	0	0	1.54263e+06	0	0	0	0	0	0	0
AGsLPNyATINGK	TNS1		XP_005246878.1,	tensin 1	Y1508, | S1504	0	0	0	0	0	0	0	0	0	0	0	0	0	2.31239e+06	0	0	0	0	0	0	0	0	0	0	0	0
AHAWPSPYKDyEVK	GPRC5A		NP_003970.1,	G protein-coupled receptor, family C, group 5, member A	Y350	0	0	0	0	0	0	1.35536e+07	0	0	6.53982e+07	0	0	0	0	0	0	0	0	0	0	0	0	0	0	0	0
AHAWPSPyKDYEVK	GPRC5A		NP_003970.1,	G protein-coupled receptor, family C, group 5, member A	Y347	8.86014e+07	4.35617e+07	0	0	0	0	1.41753e+08	1.3334e+08	0	7.78695e+07	1.85788e+07	5.48936e+06	9.18894e+07	0	0	5.26712e+06	0	7.48824e+06	0	0	9.82385e+06	2.29675e+06	1.605e+07	0	0	0
AHAWPSPyKDyEVK	GPRC5A		NP_003970.1,	G protein-coupled receptor, family C, group 5, member A	Y347, Y350	1.31424e+07	0	0	0	0	0	1.09672e+07	0	0	6.99609e+06	0	4.49066e+06	1.25582e+07	0	0	0	0	0	0	0	0	0	0	0	0	0
AHDGGIyAISWSPDSTHLLSASGDK	WDR1		NP_059830.1,	WD repeat domain 1	Y238	0	0	0	0	0	0	0	0	0	0	0	2.26978e+06	0	6.26671e+06	0	0	0	0	0	0	0	2.66518e+06	0	0	0	0
AHQSESyLPIGCK	BCAR3		NP_003558.1,	breast cancer anti-estrogen resistance 3	Y341	0	5.0762e+06	0	0	0	0	2.53663e+06	0	0	0	0	1.23615e+06	0	5.1584e+06	0	0	0	0	0	0	0	0	0	0	0	0
AHYTHSDYQySQR	PKP2		NP_004563.2,	plakophilin 2	Y168	0	0	0	0	0	0	6.04314e+06	0	3.82286e+06	0	0	0	0	0	0	0	0	0	0	0	1.07698e+07	0	0	0	0	1.30026e+07
AHYTHSDyQYSQR	PKP2		NP_004563.2,	plakophilin 2	Y166	1.21567e+06	0	0	0	0	0	6.04314e+06	8.82178e+06	3.82286e+06	2.17994e+06	4.974e+06	0	0	0	0	124872	0	0	0	0	1.07698e+07	0	0	0	2.02664e+06	1.30026e+07
AIETDKEyYTVK	JAK1	TK	XP_005270898.1,	Janus kinase 1	Y1034	0	2.26809e+06	0	0	0	0	0	0	0	0	0	0	0	0	0	0	0	0	0	0	0	0	0	0	2.41266e+06	0
AIMTYVSSFyHAFSGAQK	ACTN4|| ACTN1		NP_004915.2|| XP_005268206.1,	actinin, alpha 4|| actinin, alpha 1	Y265|| Y246	7.86351e+07	7.11927e+08	1.78491e+08	4.0442e+07	7.38658e+07	2.96218e+08	3.63086e+07	2.18678e+07	1.36704e+07	1.35866e+07	5.90786e+06	7.89183e+07	3.15307e+07	1.43669e+08	6.15735e+07	1.79319e+06	1.63957e+08	3.34805e+08	3.46011e+07	3.37434e+07	8.86444e+07	1.68533e+08	7.27229e+07	2.24365e+07	2.859e+07	3.5892e+07
AIySSFKDDVDLK	KIRREL		XP_005245362.1,	kin of IRRE like (Drosophila)	Y588	0	2.10608e+07	0	0	0	0	0	0	0	0	0	0	0	6.35565e+06	0	0	3.24668e+06	1.72044e+07	3.05643e+06	3.63391e+06	8.8239e+06	3.17469e+06	0	0	0	0
AKAPAPAPAESGESLAyWPDR	FAM83F		NP_612444.2,	family with sequence similarity 83, member F	Y107	0	0	0	0	3.61647e+06	0	0	0	0	0	0	0	0	0	0	0	0	0	0	0	0	0	0	0	3.29328e+06	0
AKHDELTyF	CSTB		NP_000091.1,	cystatin B (stefin B)	Y97	0	0	0	0	4.05376e+06	0	2.71071e+07	0	0	0	0	0	0	0	0	0	0	0	0	0	1.66208e+07	1.1131e+07	0	0	0	0
AKPEPDILEEEKIyAYPSNITSETGFR	TMEM192		NP_001093859.1,	transmembrane protein 192	Y213	2.31087e+06	6.12924e+06	0	0	0	0	7.17468e+06	0	0	2.64635e+06	0	5.92237e+06	0	0	0	621401	0	6.3124e+06	0	0	0	0	4.21726e+06	0	0	0
AKPTGNGIyINGR	PVRL4		XP_005245564.1,	poliovirus receptor-related 4	Y503	0	0	0	0	2.64735e+06	0	0	0	0	0	0	0	0	0	0	0	0	0	0	0	0	0	0	0	1.64061e+07	0
ALAyDKLEK	MYH10		XP_005256708.1,	myosin, heavy chain 10, non-muscle	Y1446	0	3.69014e+06	0	0	1.67823e+06	0	0	0	0	0	0	900926	0	0	0	0	3.71745e+06	3.46563e+06	0	0	0	0	0	0	0	0
ALDyYMLR	TLN1		XP_005251621.1,	talin 1	Y70	1.6428e+08	3.71714e+07	1.43088e+07	1.60647e+07	2.21007e+07	0	9.05228e+07	7.82973e+07	0	1.76423e+07	3.12595e+07	2.61897e+07	5.11698e+07	6.34881e+07	1.99491e+07	0	0	3.42231e+07	6.92743e+06	0	4.77004e+08	1.12878e+07	8.03605e+06	4.76001e+07	1.71299e+08	2.43224e+08
ALEHFTDLyDIKR	CLTC		XP_005257068.1,	clathrin, heavy chain (Hc)	Y635	7.84161e+06	0	2.9724e+06	5.75341e+06	4.57377e+06	420809	8.9528e+06	0	0	8.85157e+06	0	5.46841e+06	7.56736e+07	7.32028e+06	0	1.02975e+06	8.08424e+06	5.22939e+06	1.57868e+07	0	0	1.10526e+07	3.89626e+06	427409	7.61195e+06	3.6155e+06
ALELDSNLyR	MYH9		XP_005261671.1,	myosin, heavy chain 9, non-muscle	Y775	0	2.17808e+07	0	0	1.7846e+06	0	0	0	0	0	0	3.72942e+06	0	9.85159e+06	0	0	0	2.01131e+07	0	0	0	3.95857e+06	0	1.30156e+07	0	0
ALERPyTSK	NANS		NP_061819.2,	N-acetylneuraminic acid synthase	Y71	0	0	0	0	0	0	0	0	0	0	0	0	0	0	0	0	0	0	0	0	0	0	0	0	1.61648e+06	0
ALEyACGIK	LHPP		XP_005270082.1,	phospholysine phosphohistidine inorganic pyrophosphate phosphatase	Y178	0	0	0	0	0	0	0	0	0	0	0	0	8.37815e+06	0	0	0	0	0	0	0	0	0	0	0	0	0
ALGSAQyEDPR	DIDO1		NP_001180298.1,	death inducer-obliterator 1	Y1700	0	0	0	0	1.10172e+06	0	0	0	0	479485	0	886958	0	0	0	65099.2	0	0	348822	0	0	411926	0	0	0	0
ALIAPDHVVPAPEECyVYSPLGSAYK	SLC38A9		NP_775785.2,	solute carrier family 38, member 9	Y96	0	0	0	0	0	0	0	0	0	0	0	0	0	0	0	0	0	0	0	0	0	0	0	0	0	0
ALNGAEPNyHSLPSAR	LAMTOR1		NP_060377.1,	late endosomal/lysosomal adaptor, MAPK and MTOR activator 1	Y40	7.30496e+06	2.81711e+07	0	4.31505e+06	0	1.4404e+07	3.04644e+08	1.50408e+08	0	2.84913e+07	9.70225e+06	1.48059e+07	0	1.23829e+07	0	1.373e+06	2.41878e+06	3.61416e+07	1.2615e+07	0	0	0	2.81151e+06	0	5.41643e+07	6.04774e+06
ALPQNDDHyVMQEHR	TNK2	TK	XP_005269325.1,	tyrosine kinase, non-receptor, 2	Y347	0	0	0	0	0	0	0	0	0	0	0	0	0	0	0	0	0	0	2.61671e+06	0	0	0	1.18438e+06	0	0	0
ALQGPLFAyIQEFR	ARRDC3		NP_065852.1,	arrestin domain containing 3	Y382	0	1.55706e+07	0	0	0	0	0	0	0	0	0	0	0	0	0	0	0	0	0	0	0	0	0	0	0	0
ALyEAGER	ANXA1		XP_005252007.1,	annexin A1	Y218	0	1.76407e+06	0	910364	0	0	1.96464e+06	0	0	2.24078e+06	3.95168e+06	1.01965e+06	0	0	0	311292	0	0	0	0	5.68892e+06	3.45689e+06	1.59393e+06	0	0	0
ALyEAGERR	ANXA1		XP_005252007.1,	annexin A1	Y218	0	0	0	0	0	0	0	0	6.14562e+06	3.29526e+06	0	0	0	0	0	320170	0	0	0	0	0	3.55095e+06	0	0	0	0
ALyEAKR	ITGA3		NP_002195.1,	integrin, alpha 3 (antigen CD49C, alpha 3 subunit of VLA-3 receptor)	Y1028	0	0	0	0	0	0	0	0	0	0	0	0	0	0	0	0	0	2.45689e+06	0	0	0	1.12878e+06	0	0	0	0
ALyEQR	PLEKHH3|| LOC101927658|| LOC101927601|| GOLGA6L9|| GOLGA6L4|| GOLGA6L3|| GOLGA6L10|| EPS8		NP_079203.3|| XP_005272509.1|| XP_005272507.1|| NP_937824.2|| XP_005272496.1|| XP_003960928.2|| NP_001157937.1|| XP_005253396.1,	pleckstrin homology domain containing, family H (with MyTH4 domain) member 3|| PREDICTED: golgin subfamily A member 6-like protein 9-like isoform X1|| PREDICTED: putative golgin subfamily A member 6-like protein 10-like isoform X1|| golgin A6 family-like 9|| PREDICTED: golgin A6 family-like 4 isoform X1|| golgin A6 family-like 3|| golgin A6 family-like 10|| epidermal growth factor receptor pathwa…	Y449|| Y321|| Y362|| Y321|| Y404|| Y458|| Y368|| Y56	0	0	0	0	0	0	2.78532e+06	0	0	6.74261e+06	0	0	0	0	0	0	0	0	0	0	0	0	714721	0	0	0
ALyEQRK	EPS8		XP_005253396.1,	epidermal growth factor receptor pathway substrate 8	Y56	0	0	0	0	0	0	2.07655e+06	1.57875e+07	0	0	0	0	0	0	0	0	0	0	0	0	0	0	0	0	0	0
AMADELSEKQVyDAHTK	CAV1		NP_001744.2,	caveolin 1, caveolae protein, 22kDa	Y42	0	0	0	1.98941e+06	0	0	0	0	0	0	0	0	0	0	0	173401	0	0	0	0	0	0	0	0	0	0
AMADELsEKQVyDAHTK	CAV1		NP_001744.2,	caveolin 1, caveolae protein, 22kDa	Y42, | S37	0	4.33817e+06	0	0	0	0	0	0	0	0	0	0	0	0	0	0	0	0	0	0	0	0	0	0	0	0
AMKPEAAPLLGDyQDPFWNLLHHPK	SYNJ2		NP_003889.1,	synaptojanin 2	Y1411	0	0	0	0	0	0	0	0	0	0	0	0	0	0	0	0	0	0	0	0	0	0	0	0	622829	0
AMNGNLSNMyEVLNNNEESLTCGIEQHTGENVSR	NIPA2		NP_001008892.1,	non imprinted in Prader-Willi/Angelman syndrome 2	Y328	0	0	0	0	0	0	0	0	0	0	0	0	1.44843e+06	0	0	0	0	0	0	0	0	0	0	0	0	0
ANLHAEPDyLEVLEQQT	SLITRK6		NP_115605.2,	SLIT and NTRK-like family, member 6	Y833	0	0	0	0	0	0	0	0	0	0	0	0	0	0	0	0	0	0	0	0	0	0	0	0	0	0
ANPQERDGVyDVPLHNPPDAK	NEDD9		NP_006394.1,	neural precursor cell expressed, developmentally down-regulated 9	Y345	1.22662e+08	6122.04	380143	8.20047e+07	4.06557e+07	3.90618e+06	1.00968e+08	4.30955e+08	0	9.96689e+07	5.85871e+07	9.84733e+06	0	1.03305e+07	0	497713	0	1.33056e+07	1.49217e+07	0	5.47271e+07	1246.36	0	0	0	0
ANTAQEQQyGSHEENLPADLEALQR	GJC1		NP_005488.2,	gap junction protein, gamma 1, 45kDa	Y324	0	1.66506e+06	0	0	0	0	0	0	0	0	0	0	0	0	0	0	0	0	0	0	0	0	0	0	0	0
ANVTGyFSPNDHNVVSMPPAADVK	ARHGAP32		NP_001136157.1,	Rho GTPase activating protein 32	Y1718	0	0	0	0	0	0	0	0	0	0	0	0	0	0	0	0	0	0	0	0	0	0	1.59393e+06	0	0	0
APAPAPAESGESLAyWPDR	FAM83F		NP_612444.2,	family with sequence similarity 83, member F	Y107	0	0	0	0	0	0	0	0	0	0	0	0	0	0	0	0	0	0	0	0	0	0	0	0	3.49836e+06	0
APDFVFyAPR	RDX|| MSN|| EZR		NP_001247422.1|| XP_005262326.1|| NP_003370.2,	radixin|| moesin|| ezrin	Y270|| Y271|| Y270	0	4.61718e+06	3.10516e+06	4.12826e+06	6.47655e+06	0	0	0	0	0	0	2.12311e+06	0	0	0	0	0	0	2.16978e+06	0	0	0	3.49778e+06	0	0	0
APKPDGPGGGPGGSHMGGNyGDDR	FUS		NP_004951.1,	fused in sarcoma	Y468	0	0	0	0	0	0	0	0	0	0	0	656489	0	0	0	0	0	0	0	0	0	0	0	0	0	0
APSASVDSSLyNLPR	GAB1		XP_005262938.1,	GRB2-associated binding protein 1	Y286	1.20472e+07	0	0	6.22974e+06	0	0	9.12689e+06	0	0	7.85792e+06	0	4.59542e+06	0	4.57689e+06	0	298273	0	0	0	0	0	0	4.47185e+06	2.57834e+06	5.50087e+07	1.63026e+07
APSTWEESGLRyDK	RNMTL1		NP_060616.1,	RNA methyltransferase like 1	Y94	0	0	0	0	0	0	0	0	0	0	0	0	0	0	0	0	0	0	0	0	0	924973	0	0	0	0
APSTyGGGLSVSSSR	KRT14		NP_000517.2,	keratin 14	Y46	0	0	0	0	0	0	0	0	0	0	0	0	0	0	0	260989	0	0	0	0	0	0	0	0	0	0
APTSFGyDKPHVLVDLLVDDSGK	IFNGR1		NP_000407.1,	interferon gamma receptor 1	Y457	0	1.50306e+07	0	0	0	0	0	0	0	0	0	0	5.11698e+06	0	0	0	0	0	0	0	0	0	0	0	0	0
APVDFGyVGIDSILEQMR	2014-09-09		NP_001106963.1,	septin 9	Y278	0	0	0	0	0	0	0	0	0	0	0	0	0	0	0	0	0	0	0	0	0	383628	0	0	0	0
APYTCGGDSDQyVLMSSPVGR	IRS2		NP_003740.2,	insulin receptor substrate 2	Y823	0	0	0	0	0	0	0	0	0	0	0	0	0	0	0	0	0	0	0	0	0	1.82643e+07	5.92188e+06	0	0	0
APsRQDVyGPQPQVR	CTNND1		XP_005273842.1,	catenin (cadherin-associated protein), delta 1	Y318, | S313	0	0	0	1.33561e+06	0	0	2.73558e+06	0	0	2.65649e+06	0	2.82151e+06	0	0	0	200032	0	0	0	0	0	0	2.2802e+06	0	4.58406e+06	6.04774e+06
AQDCyFMK	RIPK2	0	NP_003812.1,	receptor-interacting serine-threonine kinase 2	Y381	0	4.14016e+06	0	0	4.82196e+06	0	4.62562e+06	0	0	2.63621e+06	0	2.25581e+07	1.19817e+07	6.77297e+06	0	562812	0	0	4.55581e+06	0	0	1.72453e+06	5.65623e+06	0	0	0
AQIPEGDyLSYR	ERBB2IP		XP_005248611.1,	erbb2 interacting protein	Y1104	8.87109e+06	2.17808e+07	0	0	0	1.83102e+07	0	0	0	0	0	0	6.14398e+07	0	0	4.21961e+06	1.96424e+07	2.91485e+07	0	0	3.68901e+07	0	0	1.66104e+07	7.35862e+07	1.32787e+08
AQQGLyQVPGPSPQFQSPPAK	BCAR1		NP_001164185.1,	breast cancer anti-estrogen resistance 1	Y174	5.08171e+08	3.50114e+08	5.31049e+07	6.5473e+08	6.16927e+07	1.26951e+08	7.16224e+08	7.98974e+08	2.79456e+08	2.87955e+08	4.33505e+08	1.96947e+08	1.59816e+08	1.1904e+08	4.12408e+08	1.13036e+07	1.29705e+08	1.9061e+08	5.11808e+07	1.86415e+07	1.03103e+09	9.64166e+07	8.00284e+07	6.23511e+07	1.11224e+08	3.60235e+07
AQQGLyQVPGPSPQFQsPPAK	BCAR1		NP_001164185.1,	breast cancer anti-estrogen resistance 1	Y174, | S185	0	0	0	2.84868e+06	0	0	0	0	0	0	0	0	0	0	0	0	0	0	0	0	0	0	0	0	0	0
AQSNPyYNGPHLNLK	LMO7		XP_005266432.1,	LIM domain 7	Y185	0	2.42109e+06	2.08732e+06	0	0	4.63045e+06	0	0	0	0	0	0	0	0	0	0	1.72074e+07	2.00512e+07	0	0	0	0	2.39089e+07	0	0	0
AQyDDIVTR	KRT86|| KRT81		XP_005268923.1|| NP_002272.2,	keratin 86|| keratin 81	Y359|| Y282	0	0	0	0	0	0	0	0	0	0	0	7.40296e+06	0	0	0	0	0	0	0	0	0	0	2.94434e+06	0	0	0
AQyEDIANR	KRT8|| KRT75		NP_001243211.1|| NP_004684.2,	keratin 8|| keratin 75	Y295|| Y327	3.70176e+06	0	0	508093	5.94472e+06	0	8.64194e+06	1.3014e+07	0	1.30796e+07	1.81856e+07	4.19734e+06	0	0	0	15475.9	0	0	0	0	9.55359e+06	0	533412	0	3.30535e+06	6.20551e+06
AQyEEIANR	KRT5		XP_005268919.1,	keratin 5	Y346	0	0	0	0	1.06178e+06	0	0	0	0	0	0	1.66916e+06	0	0	0	149728	0	0	0	0	0	0	0	0	0	0
AQyEEIAQR	KRT76|| KRT6C|| KRT6B|| KRT6A|| KRT4|| KRT2		NP_056932.2|| NP_775109.2|| NP_005546.2|| NP_005545.1|| NP_002263.3|| NP_000414.2,	keratin 76|| keratin 6C|| keratin 6B|| keratin 6A|| keratin 4|| keratin 2	Y361|| Y341|| Y341|| Y341|| Y315|| Y356	0	0	0	0	0	0	0	0	0	0	0	0	0	0	0	308333	0	0	0	0	0	0	0	0	0	0
AQyEEMAK	KRT7		NP_005547.3,	keratin 7	Y268	0	0	0	0	0	0	0	0	0	0	0	712360	0	0	0	0	0	0	0	0	0	0	0	0	0	0
ARAFDEDEDDPyVPMRPGVATPLVSSSDyMPMAPQNVSASK	IRS4		NP_003595.1,	insulin receptor substrate 4	Y700, Y717	0	0	0	0	2.8719e+06	0	0	0	0	0	0	0	0	0	0	0	0	0	0	0	0	0	0	0	0	0
ARPEYMLPVHFyGR	PYGB		NP_002853.2,	phosphorylase, glycogen; brain	Y204	0	0	0	0	0	0	0	0	0	0	0	0	0	0	0	0	0	0	2.40045e+06	0	0	2.93953e+06	0	0	0	0
ARPEyMLPVHFYGR	PYGB		NP_002853.2,	phosphorylase, glycogen; brain	Y197	0	0	0	9.52674e+06	0	4.22355e+06	0	0	0	0	0	0	0	2.10715e+06	0	435573	1.68827e+06	0	3.16456e+07	0	0	1.75588e+07	5.41271e+06	2.14448e+06	1.23046e+07	0
ARQSPEDVyFSK	EPHA2	RTK	NP_004422.2,	EPH receptor A2	Y575	0	1.53006e+06	0	0	0	0	0	0	0	0	0	0	0	0	0	50073.1	0	0	0	0	0	0	0	0	0	0
ARYEMASNPLyR	ITGB5		NP_002204.2,	integrin, beta 5	Y774	0	0	0	0	0	0	0	0	0	0	0	0	0	0	0	0	0	0	0	0	0	0	0	0	0	0
ASADLMSyCEEHAR	GNG12		NP_061329.3,	guanine nucleotide binding protein (G protein), gamma 12	Y42	0	0	0	0	0	0	0	0	0	0	0	0	0	0	0	0	0	0	1.23987e+06	0	0	755656	685167	0	0	0
ASASGDDSHFDyVHDQNQK	EPB41L4B		NP_060894.2,	erythrocyte membrane protein band 4.1 like 4B	Y493	0	0	0	0	0	0	1.00135e+06	0	0	0	0	0	0	0	0	0	0	0	0	0	0	0	0	0	0	6.07404e+06
ASAyYPSSFPK	TMEM119		NP_859075.2,	transmembrane protein 119	Y127	0	0	0	0	0	0	0	0	0	0	0	0	0	2.50395e+06	0	0	0	0	0	0	0	0	0	0	0	0
ASLPTLPSQVyDVPTQHR	CASS4		NP_065089.2,	Cas scaffolding protein family member 4	Y174	0	0	0	0	0	0	0	0	0	0	0	0	0	4.07747e+06	0	0	0	0	0	0	0	0	0	0	0	0
ASPAAEDASPSGYPySGPPPPAYHYR	USP6NL		NP_001073960.1,	USP6 N-terminal like	Y821	0	0	0	0	1.13883e+06	0	0	0	0	0	0	0	0	0	0	0	0	0	0	0	0	0	0	0	0	0
ASPQTPGKENIyEGDLGLGGYELK	SLC9A9		NP_775924.1,	solute carrier family 9, subfamily A (NHE9, cation proton antiporter 9), member 9	Y622	0	0	0	0	0	0	0	0	0	0	0	0	6.54036e+06	0	0	1.98848e+06	0	0	0	0	0	0	0	0	0	0
ASRsEPDLyCDPR	PKP1		NP_000290.2,	plakophilin 1 (ectodermal dysplasia/skin fragility syndrome)	Y160, | S155	0	0	0	0	0	0	0	0	0	0	0	0	0	0	0	1.60973e+06	0	0	0	0	0	0	0	0	0	0
ASSCETyEYPQR	GAB2		NP_536739.1,	GRB2-associated binding protein 2	Y409	0	0	0	0	658765	0	0	0	0	0	0	0	0	0	0	0	0	0	0	0	0	0	0	0	0	0
ASSPAESSPEDSGyMR	IRS2		NP_003740.2,	insulin receptor substrate 2	Y742	0	0	0	0	0	0	0	0	0	0	0	0	0	0	0	0	0	0	0	0	0	1.71669e+06	0	0	0	0
ASTDVAGQAVTINLVPTEEQAKPyR	PEAK1		XP_005254733.1,	PREDICTED: pseudopodium-enriched atypical kinase 1 isoform X7	Y462	0	0	0	0	0	0	0	0	0	0	0	0	0	0	0	0	0	0	0	1.0477e+07	0	1.92049e+07	0	0	0	0
ASTSDyQVISDR	NUP35		XP_005246341.1,	nucleoporin 35kDa	Y303	0	0	0	0	0	0	0	0	0	915474	0	0	0	0	0	0	0	0	0	0	0	0	0	0	0	0
ASTSYDyCR	BST2		XP_005260096.1,	bone marrow stromal cell antigen 2	Y8	0	0	707402	0	2.1037e+06	0	2.12629e+06	0	0	0	0	0	0	0	0	0	0	0	0	0	0	0	0	0	0	0
ATEDGTPYDPyKALWFER	OSBP		NP_002547.1,	oxysterol binding protein	Y767	0	0	0	0	0	0	0	0	0	0	0	0	0	0	0	0	0	0	0	0	0	815230	0	0	0	0
ATGNQPPPLVGTyNTLLSR	DCBLD2		XP_005247175.1,	discoidin, CUB and LCCL domain containing 2	Y729	0	1.71907e+07	0	0	0	5.40354e+06	0	0	0	0	0	0	0	0	0	0	0	0	0	5.53345e+06	0	0	0	0	0	0
ATLGTNGHHGLVPKENDyESISDLQQGR	PAG1		NP_060910.3,	phosphoprotein associated with glycosphingolipid microdomains 1	Y417	0	0	0	0	0	0	0	0	0	0	0	0	0	0	0	104751	0	0	0	0	0	0	0	0	0	0
ATSGSSLPVGINRQDFDVDCyAQR	RAPGEF1		XP_005272242.1,	Rap guanine nucleotide exchange factor (GEF) 1	Y347	0	0	0	0	3.26191e+06	0	0	0	0	0	0	0	0	0	0	0	0	0	0	0	0	0	0	0	0	0
ATTGLKPVDSGCVAyVLR	ATP13A1		XP_005260049.1,	ATPase type 13A1	Y413	0	0	0	0	1.7846e+06	0	0	0	0	0	0	0	0	0	0	0	0	0	0	0	0	0	0	0	0	0
ATtPPNQGRPDsPVyANLQELK	ARHGAP12		NP_060757.4,	Rho GTPase activating protein 12	Y243, | S240, | T231	0	0	0	1.96139e+06	0	0	0	0	0	0	0	0	0	0	0	0	0	0	0	0	0	0	0	0	0	0
AVCSTyLQSR	HIPK2|| HIPK1	0	NP_073577.3|| XP_005270666.1,	homeodomain interacting protein kinase 2|| homeodomain interacting protein kinase 1	Y361|| Y423	3.78938e+08	1.80007e+08	2.47823e+08	2.18555e+08	4.10103e+08	2.26233e+08	2.58637e+08	3.16816e+08	2.601e+08	1.50061e+08	1.96601e+08	2.42342e+08	4.63051e+08	2.36028e+08	1.49426e+08	9.94242e+06	9.99978e+07	2.27742e+08	1.70122e+08	3.00859e+08	2.52691e+08	1.12878e+08	1.91493e+08	2.31802e+08	2.24378e+08	1.80118e+08
AVCSTyLQsR	HIPK2|| HIPK1	0	NP_073577.3|| XP_005270666.1,	homeodomain interacting protein kinase 2|| homeodomain interacting protein kinase 1	Y361, | S364|| Y423, | S426	0	0	669122	0	0	0	0	0	0	0	0	0	0	0	0	0	0	0	0	0	0	0	0	0	0	0
AVGASFPLyEPAK	MKI67		NP_002408.3,	antigen identified by monoclonal antibody Ki-67	Y340	0	0	0	0	0	0	0	0	0	0	0	6.52997e+06	0	0	0	0	0	0	0	0	0	0	0	0	0	0
AVGSSMAQLLTCAAQGNEHyTGVAAR	TLN2		XP_005254772.1,	talin 2	Y1118	0	0	0	0	0	0	0	0	0	0	0	0	0	0	0	0	0	0	0	0	0	0	0	1.26438e+06	0	0
AVIyNPATQADWTAK	MYH10		XP_005256708.1,	myosin, heavy chain 10, non-muscle	Y22	0	0	0	0	0	0	0	0	0	0	0	0	0	0	0	0	1.16653e+06	0	0	0	0	0	0	0	0	0
AVLYADyRAPGPAR	KIRREL		XP_005245362.1,	kin of IRRE like (Drosophila)	Y641	0	2.29509e+07	0	0	0	0	0	0	0	0	0	0	0	0	0	279335	743815	0	0	0	0	1.1131e+06	0	5.40459e+06	0	0
AVLyADYR	KIRREL		XP_005245362.1,	kin of IRRE like (Drosophila)	Y638	0	1.04404e+07	0	0	0	0	0	0	0	0	0	0	0	0	1.27751e+06	427287	0	1.87516e+07	0	0	2.10801e+07	0	1.15117e+07	0	0	0
AVLyADyRAPGPAR	KIRREL		XP_005245362.1,	kin of IRRE like (Drosophila)	Y638, Y641	0	1.72807e+07	0	0	0	0	0	0	0	0	0	0	0	0	0	0	0	0	0	0	0	0	0	0	0	0
AVSPAIPSAPLyEEITYSGISDGLSQASCPLAAIDHILDSSR	MGRN1		XP_005255274.1,	mahogunin ring finger 1, E3 ubiquitin protein ligase	Y412	0	0	0	0	0	0	0	0	0	0	0	0	0	0	0	26536.8	0	0	0	0	0	0	0	0	0	0
AVSSAIAQLLGEVAQGNENyAGIAAR	TLN1		XP_005251621.1,	talin 1	Y1116	1.9604e+07	2.88011e+07	3.51082e+07	886361	0	3.13308e+06	0	0	0	0	0	0	0	0	0	183461	0	1.21297e+07	0	0	1.13778e+07	8.85779e+06	0	0	0	0
AVTGYKDPySGK	PLEC		XP_005276883.1,	plectin	Y4160	0	677006	0	545266	0	1.78219e+06	0	0	0	0	0	0	0	738870	0	34271.8	0	0	0	0	0	0	0	890890	0	0
AYADSYyYEDGGMKPR	CCDC50		NP_777568.1,	coiled-coil domain containing 50	Y145	0	0	0	2.12017e+06	0	0	0	0	0	0	0	0	0	0	0	0	0	0	0	0	0	0	0	0	0	0
AYDPDyER	TJP2		XP_005252368.1,	tight junction protein 2	Y320	1.4128e+06	0	0	3.78268e+06	1.44186e+07	0	7.93318e+06	8.83245e+06	0	8.59809e+06	1.12063e+07	3.81322e+06	1.46483e+07	1.25197e+06	0	442674	0	3.31092e+06	0	0	1.32021e+07	0	2.02561e+06	5.24345e+06	0	2.26133e+07
AYSQEEITQGFEETGDTLYAPySTHFQLQNQPPQK	GPRC5A		NP_003970.1,	G protein-coupled receptor, family C, group 5, member A	Y320	0	0	0	0	0	0	0	0	0	1.83521e+07	0	0	0	0	0	211868	0	0	0	0	0	0	0	0	0	0
AYSQEEITQGFEETGDTLyAPYSTHFQLQNQPPQK	GPRC5A		NP_003970.1,	G protein-coupled receptor, family C, group 5, member A	Y317	2.71609e+08	1.67406e+07	0	0	0	0	5.1976e+08	7.70173e+07	0	1.90618e+08	0	4.33003e+06	5.38724e+08	0	0	8.28535e+06	0	3.82457e+06	0	0	0	0	5.41271e+06	0	0	0
AYSQEEITQGFEETGDTLyAPySTHFQLQNQPPQK	GPRC5A		NP_003970.1,	G protein-coupled receptor, family C, group 5, member A	Y317, Y320	3.9208e+06	0	0	0	0	0	0	0	0	1.67298e+06	0	0	0	0	0	0	0	0	0	0	0	0	0	0	0	0
AtTPPNQGRPDsPVyANLQELK	ARHGAP12		NP_060757.4,	Rho GTPase activating protein 12	Y243, | S240, | T230	0	0	0	0	3.41556e+06	0	0	0	0	0	0	0	0	0	0	0	0	0	0	0	0	0	0	0	0	0
AySQEEITQGFEETGDTLYAPYSTHFQLQNQPPQK	GPRC5A		NP_003970.1,	G protein-coupled receptor, family C, group 5, member A	Y300	0	0	0	0	0	0	0	0	0	0	0	0	1.99995e+06	0	0	0	0	0	0	0	0	0	0	0	0	0
AySSFGGGR	EIF4H		NP_071496.1,	eukaryotic translation initiation factor 4H	Y12	0	0	0	544519	2.52917e+06	0	4.19041e+06	0	0	1.57158e+06	4.71842e+06	1.11743e+07	6.03587e+06	2.8597e+06	0	0	0	0	2.1914e+06	0	6.824e+06	1.62262e+06	3.58633e+06	0	3.43804e+06	0
AyTNFDAER	ANXA2		XP_005254384.1,	annexin A2	Y58	6.7026e+06	5.73322e+06	6.95527e+06	1.47571e+07	1.1724e+07	6.42891e+06	3.73033e+07	1.2374e+07	0	5.69826e+06	1.92669e+07	2.66786e+07	7.85564e+07	1.68982e+07	1.41235e+07	1.15403e+06	1.31491e+07	0	3.92146e+06	5.23849e+07	1.09049e+08	1.68533e+07	1.08808e+07	2.93782e+07	6.73133e+07	1.60397e+08
AyTNFDAERDALNIETAIK	ANXA2		XP_005254384.1,	annexin A2	Y58	0	0	0	1.09277e+07	3.29737e+07	0	2.15116e+07	0	0	1.35866e+07	0	0	0	2.0661e+06	2.47445e+07	2.37908e+06	7.95437e+06	8.29277e+06	0	0	1.45939e+07	7.65846e+06	1.77103e+07	0	0	0
CCCIyEKPR	PPP1R11		NP_068778.1,	protein phosphatase 1, regulatory (inhibitor) subunit 11	Y64	0	733168	0	1.17683e+06	1.07797e+06	0	944272	0	0	0	0	810135	3.63954e+06	1.27934e+06	0	71017.3	1.12806e+06	1.32437e+07	7.64108e+06	0	1.75667e+07	1.95969e+06	0	0	472158	6.15292e+06
CCCPEALyAAGK	LSR		NP_991403.1,	lipolysis stimulated lipoprotein receptor	Y309	0	0	0	0	0	0	2.26307e+06	0	0	678215	0	0	1.50987e+07	0	0	0	0	0	0	0	0	0	0	0	0	0
CCLTyCFNKPEDK	RPS27A		NP_002945.1,	ribosomal protein S27a	Y148	0	0	0	0	0	0	0	0	0	0	0	0	0	0	0	0	0	0	0	0	0	0	0	0	0	6.17922e+06
CDKTVyFAEK	CRIP2		NP_001303.1,	cysteine-rich protein 2	Y13	0	0	0	0	0	0	0	0	0	0	0	0	0	0	0	0	0	0	0	0	0	0	0	0	2.13521e+06	0
CDLEIyQLKK	PPL		NP_002696.3,	periplakin	Y1270	0	0	0	0	0	0	0	0	0	0	0	0	0	0	0	0	0	0	0	0	0	0	0	0	0	1.90635e+07
CGEDDETIPSEyR	CAST		NP_001035905.1,	calpastatin	Y381	0	0	0	0	0	0	0	0	0	406990	0	0	0	0	0	0	0	0	0	0	0	0	0	0	0	0
CHEHLMQyGK	CLOCK		XP_005265844.1,	clock circadian regulator	Y331	0	0	0	0	0	0	0	0	0	0	0	0	0	0	0	64507.4	0	0	0	0	0	0	0	0	0	0
CIGEGQFGDVHQGIyMSPENPALAVAIK	PTK2	TK	XP_005251060.1,	protein tyrosine kinase 2	Y526	8.11541e+06	3.50114e+06	0	0	0	0	2.18846e+06	0	0	0	0	0	0	1.47774e+06	0	73384.5	0	0	0	0	3.6755e+06	0	0	0	0	0
CLEEHyGTSPGQAR	BCAR3		NP_003558.1,	breast cancer anti-estrogen resistance 3	Y266	6.46166e+06	1.42205e+07	1.51939e+06	1.00871e+07	0	2.1484e+07	1.95221e+07	4.96025e+06	0	1.28769e+07	3.26357e+06	9.56798e+06	0	1.09462e+07	0	323720	9.17187e+06	1.20678e+07	3.37361e+06	0	1.7837e+07	7.50168e+06	698228	7.72262e+06	0	0
CMMAQyNR	STIP1		XP_005273780.1,	stress-induced-phosphoprotein 1	Y523	0	0	0	0	541171	0	0	0	0	0	0	0	0	0	0	0	0	0	0	0	0	0	0	0	0	0
CNEQPNRVEIyEK	CYFIP2|| CYFIP1		XP_005265942.1|| XP_005272599.1,	cytoplasmic FMR1 interacting protein 2|| cytoplasmic FMR1 interacting protein 1	Y108|| Y136	0	0	0	0	990156	0	0	0	0	0	0	0	0	0	0	0	0	0	0	0	0	0	0	0	0	0
CNKEVyFAER	CRIP1		XP_005278279.1,	cysteine-rich protein 1 (intestinal)	Y64	0	0	0	0	6.50019e+06	0	0	0	0	0	0	0	0	0	0	0	0	0	0	0	0	0	0	0	0	0
CPPAyTMVGLHNLEPR	SGK223		XP_005272427.1,	PREDICTED: tyrosine-protein kinase SgK223 isoform X2	Y159	0	0	0	8.02301e+06	0	0	0	0	0	0	0	8.52039e+06	0	6.16409e+06	0	0	0	1.66474e+06	0	0	4.37817e+07	0	0	6.5822e+06	0	0
CPVRPPSCASKQDPVyIPPISCNK	PKP1		NP_000290.2,	plakophilin 1 (ectodermal dysplasia/skin fragility syndrome)	Y214	0	0	0	0	0	0	0	0	0	0	0	0	0	0	0	201216	0	0	0	0	0	0	0	0	0	0
CQyVTEK	ALDOC|| ALDOB|| ALDOA		XP_005258004.1|| NP_000026.2|| NP_001230106.1,	aldolase C, fructose-bisphosphate|| aldolase B, fructose-bisphosphate|| aldolase A, fructose-bisphosphate	Y291|| Y204|| Y258	0	0	0	0	0	943992	0	0	0	0	0	0	0	0	0	0	0	0	0	2.11191e+06	0	1.07391e+06	0	0	0	0
CRHQVEyLGLLENVR	MYO1D		NP_056009.1,	myosin ID	Y612	0	0	0	0	0	0	0	0	0	0	0	0	0	0	0	0	0	0	0	0	0	0	0	0	6.28498e+06	0
CSDAAGYPHATHDLEGPPLDAySIQGQHTISPLDLAK	PCBP1		XP_005264398.1,	poly(rC) binding protein 1	Y222	0	0	0	0	0	0	0	0	0	0	0	0	0	0	0	0	0	0	0	0	0	0	0	0	0	3.45773e+06
CSVCPDyDLCSVCEGK	SQSTM1		NP_003891.1,	sequestosome 1	Y148	0	5.2652e+06	0	0	0	0	0	0	0	0	0	0	0	0	0	0	0	0	0	0	0	0	0	0	0	0
CSVGTYNSSGAyR	MYO10		NP_036466.2,	myosin X	Y1134	0	0	0	0	3.16737e+06	0	0	0	0	0	0	0	0	0	0	0	0	0	406131	0	0	0	0	0	0	0
CSVGTyNSSGAYR	MYO10		NP_036466.2,	myosin X	Y1128	0	0	0	0	0	0	0	0	0	0	0	495859	0	0	0	0	0	0	1.01641e+06	0	0	0	0	0	0	0
CSVGTyNSSGAyR	MYO10		NP_036466.2,	myosin X	Y1128, Y1134	0	0	0	0	925036	0	0	0	0	0	0	0	0	0	0	0	0	0	0	0	0	0	0	0	0	0
CyEMASHLR	PFN1		NP_005013.1,	profilin 1	Y129	0	1.53906e+06	0	797445	0	0	964043	0	0	666352	0	584834	0	0	0	76343.6	3.27915e+06	0	1.98236e+06	5.55705e+06	2.54042e+06	893618	3.34282e+06	0	0	0
CyGGSFAQR	ABL2	TK	NP_009298.1,	c-abl oncogene 2, non-receptor tyrosine kinase	Y718	0	0	0	0	0	0	0	0	0	0	0	0	0	0	0	0	556319	0	485641	0	0	0	0	0	0	0
DALEVyDVPPTALR	EFS		NP_005855.1,	embryonal Fyn-associated substrate	Y148	0	0	0	0	5.88563e+07	0	0	0	0	0	0	0	0	0	0	0	0	0	0	0	0	0	0	0	0	0
DAQHyGGWEHR	GANAB		NP_938149.2,	glucosidase, alpha; neutral AB	Y585	0	0	0	0	2.22188e+06	0	0	0	0	0	0	0	0	0	0	0	0	0	0	0	0	0	0	0	0	0
DASRPHVVKVySEDGACR	GRB7		NP_001229371.1,	growth factor receptor-bound protein 7	Y130	0	0	0	0	0	0	0	0	0	0	0	0	0	0	0	443858	0	0	0	0	0	0	0	0	4.54787e+06	0
DASSQDCyDIPR	GAB1		XP_005262938.1,	GRB2-associated binding protein 1	Y433	0	0	1.73329e+06	1.90535e+07	4.6565e+06	0	1.67865e+07	0	0	1.75409e+07	1.504e+07	8.72991e+06	0	6.05463e+06	0	397697	0	0	0	0	0	964166	4.64895e+06	1.17761e+07	8.33575e+07	1.43305e+07
DAVVTyTAESK	SLC12A2		NP_001037.1,	solute carrier family 12 (sodium/potassium/chloride transporter), member 2	Y275	0	0	0	0	0	0	0	0	0	0	0	0	0	0	0	0	0	0	0	0	0	0	0	0	6.49006e+06	2.32707e+07
DDGMEEVVGHTQGPLDGSLyAK	TNS1		XP_005246878.1,	tensin 1	Y397	0	0	0	0	0	0	0	0	0	0	0	0	0	1.21777e+07	0	0	0	0	0	0	0	0	0	0	0	0
DEGSyDLGK	SDC4		NP_002990.2,	syndecan 4	Y180	0	0	0	0	0	0	1.13701e+06	0	0	0	0	0	0	0	0	0	0	0	0	0	0	0	0	0	0	0
DFEDPyNGPGSSLR	SHB		NP_003019.2,	Src homology 2 domain containing adaptor protein B	Y96	0	8.80234e+06	0	0	0	0	0	0	0	0	0	0	0	0	0	0	0	0	0	0	0	0	0	0	0	0
DFVDHLDKVDPVDGVVLVDPDyLK	ARRB2		NP_001244257.1,	arrestin, beta 2	Y48	2.86942e+06	0	0	0	0	0	0	0	0	1.01393e+06	0	1.15933e+06	0	0	0	0	0	0	0	0	0	1.44233e+06	0	0	0	0
DFyELEPEKFQNK	PYGB		NP_002853.2,	phosphorylase, glycogen; brain	Y473	0	0	0	0	0	0	0	0	0	0	0	0	0	0	0	0	0	0	0	0	0	1.31691e+06	0	0	0	0
DGGGGGEFYGyMTMDRPLSHCGR	IRS2		NP_003740.2,	insulin receptor substrate 2	Y542	0	0	0	0	0	0	0	0	0	0	0	0	0	0	0	0	0	0	0	0	0	9.24973e+06	0	0	0	0
DGGGPGGDYAAMGACPASEQGyEEMR	ERBB3	RTK	NP_001973.2,	v-erb-b2 avian erythroblastic leukemia viral oncogene homolog 3	Y1289	0	0	0	5.87483e+06	0	0	0	0	0	5.11019e+06	0	0	0	0	0	0	0	0	0	0	0	0	0	0	3.7155e+07	2.06412e+07
DGMDNQGGyGSVGR	HNRNPH3		XP_005269805.1,	heterogeneous nuclear ribonucleoprotein H3 (2H9)	Y296	0	0	0	0	1.47732e+06	0	0	0	0	0	0	0	0	0	0	40829	0	0	0	0	0	463505	987792	0	0	0
DGSLASNPySGDLTK	UBAP2L		XP_005245718.1,	ubiquitin associated protein 2-like	Y869	0	0	0	0	0	0	0	0	0	0	0	437822	0	0	0	0	0	0	0	0	0	0	0	0	0	0
DGVyDVPLHNPPDAK	NEDD9		NP_006394.1,	neural precursor cell expressed, developmentally down-regulated 9	Y345	9.61583e+07	0	337437	5.57595e+07	3.02554e+07	0	1.41753e+08	4.5869e+08	0	8.29391e+07	2.50666e+08	2.90531e+07	0	1.12199e+08	0	188788	1.11767e+06	2.40738e+08	1.99677e+07	1.93494e+07	7.60774e+08	2492.72	7.08412e+06	2.03292e+07	8.77003e+06	7.02064e+06
DGYNyTLSK	S100A11		NP_005611.1,	S100 calcium binding protein A11	Y32	0	0	0	0	0	0	4.4391e+06	0	0	0	0	0	0	0	0	0	0	0	0	0	0	0	0	0	0	0
DGyMPR	KLHDC10|| GSS		NP_055812.1|| XP_005260463.1,	kelch domain containing 10|| glutathione synthetase	Y149|| Y270	0	0	0	347820	0	0	0	0	0	639787	0	0	0	0	0	0	0	0	0	0	0	521434	0	0	0	0
DGyNYTLSK	S100A11		NP_005611.1,	S100 calcium binding protein A11	Y30	0	0	0	0	0	0	0	0	0	0	0	0	0	0	0	250336	0	0	0	0	0	2.41434e+06	1.07369e+06	0	0	0
DHPALNyNIVSGPPSHK	SPTLC1		NP_001268232.1,	serine palmitoyltransferase, long chain base subunit 1	Y82	0	1.99808e+07	0	0	0	0	0	0	0	0	0	0	0	0	0	0	2.19151e+06	0	0	0	0	0	0	0	0	0
DHVVEGEPyAGYDR	FAM20B		NP_055679.1,	family with sequence similarity 20, member B	Y138	0	0	0	0	3.03736e+06	0	0	0	0	0	0	0	5.26112e+06	0	0	0	0	0	0	0	0	0	0	0	0	0
DHVyGIHNPVMTSPSQH	PROM1		XP_005248251.1,	prominin 1	Y852	0	0	0	0	0	0	0	0	0	0	0	0	0	0	0	0	0	0	0	0	0	0	0	0	0	0
DHYDATyHK	ITGA6		XP_005246590.1,	integrin, alpha 6	Y1070	0	0	0	0	0	0	1.4424e+06	0	0	0	0	0	0	0	0	0	0	0	0	0	0	0	0	0	0	0
DIAEPHIPCLMPEyFEPQIK	PTCD3		NP_060422.4,	pentatricopeptide repeat domain 3	Y144	0	0	0	0	0	0	0	0	0	0	0	0	0	0	0	68058.2	0	0	0	0	0	0	0	0	0	0
DIHHIDYyK	FGFR1	RTK	NP_001167538.1,	fibroblast growth factor receptor 1	Y685	0	2.5291e+06	0	0	0	0	0	0	0	0	0	0	0	0	0	0	0	0	0	0	0	0	0	0	0	0
DIHHIDYyKK	FGFR1	RTK	NP_001167538.1,	fibroblast growth factor receptor 1	Y685	0	2.19608e+07	0	0	0	0	0	0	0	0	0	0	0	0	0	0	0	0	0	0	0	0	0	0	0	0
DIHHIDyYK	FGFR1	RTK	NP_001167538.1,	fibroblast growth factor receptor 1	Y684	0	1.01704e+07	0	0	0	0	0	0	0	0	0	1.04759e+06	0	0	0	0	0	0	0	0	0	0	0	0	0	0
DIHHIDyYKK	FGFR1	RTK	NP_001167538.1,	fibroblast growth factor receptor 1	Y684	0	5.03119e+07	0	4.91281e+06	1.10858e+07	0	0	0	0	0	0	5.76872e+06	0	5.82886e+06	0	0	6.39596e+06	0	0	0	0	0	0	3.17334e+06	0	0
DIHHIDyyK	FGFR1	RTK	NP_001167538.1,	fibroblast growth factor receptor 1	Y684, Y685	0	506900	0	0	0	0	0	0	0	0	0	0	0	0	0	0	0	0	0	0	0	0	0	0	0	0
DIHHIDyyKK	FGFR1	RTK	NP_001167538.1,	fibroblast growth factor receptor 1	Y684, Y685	0	2.17808e+06	0	0	0	0	0	0	0	0	0	0	0	0	0	0	0	0	0	0	0	0	0	0	0	0
DILDREyYSVQQHR	MST1R	RTK	XP_005265227.1,	macrophage stimulating 1 receptor (c-met-related tyrosine kinase)	Y1239	0	0	0	0	0	0	0	0	0	1.74395e+06	0	0	0	0	0	0	0	0	0	0	0	0	0	0	8.29956e+06	4.5884e+06
DINNIDYyKK	FGFR2	RTK	NP_075259.4,	fibroblast growth factor receptor 2	Y658	0	1.05304e+07	0	0	0	0	0	0	0	0	0	2.31866e+06	0	0	0	0	0	0	0	0	0	0	0	0	0	0
DINNIDyYKK	FGFR2	RTK	NP_075259.4,	fibroblast growth factor receptor 2	Y657	0	1.42205e+07	0	0	0	0	0	0	0	0	0	2.31866e+06	0	0	0	0	0	0	0	0	0	0	0	0	0	0
DINNIDyyKK	FGFR2	RTK	NP_075259.4,	fibroblast growth factor receptor 2	Y657, Y658	0	0	0	0	0	0	0	0	0	0	0	334251	0	0	0	0	0	0	0	0	0	0	0	0	0	0
DIVHSGLAyTMER	GLUD1		NP_005262.1,	glutamate dehydrogenase 1	Y512	0	0	0	0	0	0	0	0	0	0	0	0	0	0	0	272825	0	0	0	0	0	0	0	0	1.71299e+06	0
DIYETDYyR	INSR|| IGF1R	RTK	XP_005259609.1|| NP_000866.1,	insulin receptor|| insulin-like growth factor 1 receptor	Y1196|| Y1166	0	0	0	0	2.41098e+07	0	0	0	0	0	0	0	0	0	0	0	0	0	0	0	0	0	0	0	0	0
DIYETDYyRK	INSR|| IGF1R	RTK	XP_005259609.1|| NP_000866.1,	insulin receptor|| insulin-like growth factor 1 receptor	Y1196|| Y1166	0	0	0	3.52116e+06	0	0	0	0	0	0	0	0	0	0	0	0	0	0	0	0	8.37798e+06	0	9.27577e+06	0	0	0
DIYETDyYR	INSR|| IGF1R	RTK	XP_005259609.1|| NP_000866.1,	insulin receptor|| insulin-like growth factor 1 receptor	Y1195|| Y1165	2.24515e+07	6.12924e+06	0	3.88542e+06	2.41098e+07	0	1.50457e+07	1.53608e+07	0	1.20657e+07	7.25457e+06	0	0	0	0	0	0	1.50384e+07	0	0	2.49988e+07	0	0	0	1.96632e+07	0
DIYETDyYRK	INSR|| IGF1R	RTK	XP_005259609.1|| NP_000866.1,	insulin receptor|| insulin-like growth factor 1 receptor	Y1195|| Y1165	0	0	0	0	0	5.74533e+06	1.46727e+07	0	0	9.69313e+06	0	0	0	0	0	1.13628e+06	0	9.53049e+06	1.12454e+07	0	0	0	9.27577e+06	0	1.43553e+07	0
DIyETDYYR	INSR|| IGF1R	RTK	XP_005259609.1|| NP_000866.1,	insulin receptor|| insulin-like growth factor 1 receptor	Y1191|| Y1161	0	0	0	0	0	0	0	0	0	0	0	0	0	0	0	0	0	0	0	0	0	0	0	0	1.5441e+06	0
DIyETDYYRK	INSR|| IGF1R	RTK	XP_005259609.1|| NP_000866.1,	insulin receptor|| insulin-like growth factor 1 receptor	Y1191|| Y1161	0	0	0	0	1.73732e+07	0	0	0	0	0	0	0	0	0	0	0	0	0	0	0	0	0	0	0	0	0
DIyETDYyRK	INSR|| IGF1R	RTK	XP_005259609.1|| NP_000866.1,	insulin receptor|| insulin-like growth factor 1 receptor	Y1191, Y1196|| Y1161, Y1166	0	0	0	0	0	0	0	0	0	0	0	0	0	0	0	0	0	0	0	0	0	0	825853	0	0	0
DKDAySSFGSR	DDX3Y|| DDX3X		NP_001116137.1|| XP_005272647.1,	DEAD (Asp-Glu-Ala-Asp) box helicase 3, Y-linked|| DEAD (Asp-Glu-Ala-Asp) box helicase 3, X-linked	Y69|| Y159	0	0	0	0	1.28822e+06	0	975856	0	0	412059	2.11346e+06	1.73201e+06	0	627971	0	68650	0	686938	0	900218	2.87824e+06	1.14446e+06	714721	0	0	5.2852e+06
DKEAIQAySESLMTSAPK	SCARB1		NP_005496.4,	scavenger receptor class B, member 1	Y490	0	0	0	0	0	0	0	0	0	0	0	0	0	0	0	0	0	0	0	0	0	0	0	0	0	0
DKLNTQSTySEA	NRP1		NP_003864.4,	neuropilin 1	Y920	0	0	0	3.96948e+06	8.84026e+06	0	0	2.44279e+06	0	1.18629e+06	0	0	0	0	0	0	0	0	0	0	0	0	2.66761e+06	0	0	0
DKVTIADDySDPFDAK	SHB		NP_003019.2,	Src homology 2 domain containing adaptor protein B	Y246	1.0032e+08	1.53006e+08	1.1211e+07	5.68803e+07	1.14994e+08	1.21254e+07	1.11164e+08	1.16273e+08	5.58913e+07	9.32812e+07	6.48783e+07	1.12441e+08	1.45401e+09	5.521e+07	8.95789e+07	8.7588e+06	7.7271e+06	7.42636e+07	0	4.88454e+07	5.44568e+08	0	3.9184e+07	0	8.33575e+07	2.02468e+08
DLEQPTYRyESSSYTDQFSR	TJP1		XP_005254673.1,	tight junction protein 1	Y1128	0	0	0	0	0	0	0	0	0	0	0	0	0	0	0	0	0	0	0	0	0	0	2.12524e+06	0	0	0
DLNyCFSGMSDHR	HNRNPH2|| HNRNPH1		NP_062543.1|| XP_005265953.1,	heterogeneous nuclear ribonucleoprotein H2 (H')|| heterogeneous nuclear ribonucleoprotein H1 (H)	Y266|| Y266	0	0	0	0	2.16279e+06	0	0	0	0	880899	0	0	0	0	0	0	0	0	0	0	0	0	1.10468e+06	0	0	0
DLPHSVIDNDNyLNFSSLSSGALPYK	PHLDB2		XP_005247927.1,	pleckstrin homology-like domain, family B, member 2	Y349	0	0	0	0	0	0	2.5988e+06	0	0	0	0	0	0	0	0	0	0	0	0	0	0	0	0	0	0	0
DLVSCAyQVAR	FGFR3|| FGFR1	RTK	NP_001156685.1|| NP_001167538.1,	fibroblast growth factor receptor 3|| fibroblast growth factor receptor 1	Y601|| Y636	0	2.04308e+06	0	0	0	0	0	0	0	0	0	0	0	0	0	0	0	0	0	0	0	0	0	0	0	0
DLyAPKPSGK	PCDH1		XP_005268509.1,	protocadherin 1	Y941	0	862773	0	0	0	0	1.34292e+06	0	0	0	0	0	0	0	0	0	0	0	0	0	1.40534e+06	0	0	0	0	0
DLyDAGVK	ANXA2		XP_005254384.1,	annexin A2	Y227	0	0	0	0	0	0	0	0	0	0	0	489922	0	0	0	0	0	0	0	0	0	0	0	0	0	0
DLyDAGVKR	ANXA2		XP_005254384.1,	annexin A2	Y227	0	0	0	2.12951e+06	0	0	0	0	0	0	0	956798	0	0	0	0	0	0	0	0	0	0	0	1.88417e+06	0	3.64179e+06
DMTSEQLDDILKyHTEIVFAR	ATP1A1		XP_005270947.1,	ATPase, Na+/K+ transporting, alpha 1 polypeptide	Y653	0	0	0	0	0	0	0	0	0	1.0342e+06	0	0	2.7747e+06	0	0	42101.4	0	0	528748	0	0	0	0	0	0	0
DMYDKEYySVHNK	MET	RTK	XP_005250410.1,	met proto-oncogene	Y1272	4.84077e+06	5.72422e+07	0	4.82875e+06	0	7.97511e+06	1.70352e+06	0	3.88335e+06	0	0	0	3.02695e+07	0	0	99424.2	0	0	9.01071e+07	0	0	0	0	0	0	0
DMYDKEYysVHNK	MET	RTK	XP_005250410.1,	met proto-oncogene	Y1272, | S1273	0	762509	0	0	0	0	0	0	0	0	0	466666	0	0	0	0	0	0	0	0	0	0	0	0	0	0
DMYDKEyYSVHNK	MET	RTK	XP_005250410.1,	met proto-oncogene	Y1271	8.57539e+07	1.57506e+08	9.07209e+07	7.02364e+07	5.08197e+06	9.84682e+07	3.28269e+07	4.42689e+07	1.25816e+09	7.3611e+06	2.67377e+07	2.82151e+08	2.99091e+08	1.49142e+08	2.97318e+08	1.07118e+08	2.61358e+06	2.58685e+07	1.02362e+08	3.26816e+07	7.06723e+07	1.48936e+07	1.80424e+08	9.81752e+07	1.06157e+07	235993
DMYDKEyySVHNK	MET	RTK	XP_005250410.1,	met proto-oncogene	Y1271, Y1272	0	0	0	0	0	0	0	0	0	0	0	9.14894e+06	0	0	0	4.86468e+06	0	0	0	0	0	0	0	0	0	0
DNEVDGQDyHFVVSR	DLG3		XP_005262303.1,	discs, large homolog 3 (Drosophila)	Y691	0	0	0	0	1.7846e+06	0	6.15505e+06	0	0	2.86941e+06	0	0	0	0	0	0	0	0	0	0	1.43236e+07	0	0	0	4.02915e+07	3.01072e+07
DNGNGTySCSYVPR	FLNA		NP_001104026.1,	filamin A, alpha	Y731	0	1.06204e+06	0	0	0	0	0	0	0	0	0	0	0	0	0	0	0	0	0	0	0	0	0	0	0	0
DNVFYyGEEGGGEEDQDYDITQLHR	CDH3		NP_001784.2,	cadherin 3, type 1, P-cadherin (placental)	Y701	0	0	0	0	0	0	0	0	0	0	0	0	6.34217e+06	0	0	0	0	0	0	0	0	0	0	0	0	0
DNVYYyDEEGGGEEDQDFDLSQLHR	CDH1		NP_004351.1,	cadherin 1, type 1, E-cadherin (epithelial)	Y755	0	0	0	0	0	0	0	0	0	0	0	0	2.57651e+07	0	0	0	0	0	0	0	0	0	0	0	0	0
DNVYyYDEEGGGEEDQDFDLSQLHR	CDH1		NP_004351.1,	cadherin 1, type 1, E-cadherin (epithelial)	Y754	0	0	0	0	0	0	0	0	0	0	0	0	1.23258e+06	0	0	0	0	0	0	0	0	0	0	0	1.91807e+06	1.09188e+06
DPGyDHLWDETLSSSHQK	PLEKHN1		XP_005244866.1,	pleckstrin homology domain containing, family N member 1	Y632	0	0	0	0	0	0	4.1158e+06	5.09893e+06	0	0	0	2.43739e+06	0	0	0	240867	0	0	857819	0	1.18778e+07	1.21501e+06	0	0	3.47423e+06	2.03783e+07
DPHYQDPHSTAVGNPEyLNTVQPTCVNSTFDSPAHWAQK	EGFR	RTK	NP_005219.2,	epidermal growth factor receptor	Y1138	0	0	0	0	0	0	0	0	0	0	0	0	0	0	0	0	0	0	0	0	2.98634e+07	0	0	0	0	0
DPHyDDFR	LSR		NP_991403.1,	lipolysis stimulated lipoprotein receptor	Y551	0	0	0	0	0	0	0	0	0	0	0	0	0	0	0	0	0	0	0	0	0	0	0	0	0	1.82747e+06
DQEVAGRDyHFVSR	MPP5		XP_005268059.1,	membrane protein, palmitoylated 5 (MAGUK p55 subfamily member 5)	Y528	0	0	0	3.60522e+06	0	0	0	0	0	0	0	1.0406e+06	0	0	0	0	0	0	0	0	0	0	2.37982e+06	1.69823e+06	0	0
DQLIyNLLK	LDHA		NP_001158886.1,	lactate dehydrogenase A	Y39	0	0	0	0	0	0	4.71266e+06	0	0	0	0	0	0	0	0	0	0	0	0	0	5.94566e+06	0	0	0	0	0
DQLIyNLLKEEQTPQNK	LDHA		NP_001158886.1,	lactate dehydrogenase A	Y39	0	2.16008e+06	0	0	5.87381e+06	0	1.39266e+07	0	0	4.1064e+06	0	4.70018e+06	0	0	0	0	0	0	3.29431e+06	0	0	0	0	0	0	0
DQLYQQQyQWDPQLTPARPQGLFEK	FAM83H		XP_005276873.1,	family with sequence similarity 83, member H	Y477	0	0	0	0	0	0	0	0	0	0	0	0	0	0	0	85812.6	0	0	0	0	0	0	0	0	0	0
DQQNLPyGVTPASPSGHSQGR	MARK2	0	XP_005273870.1,	MAP/microtubule affinity-regulating kinase 2	Y632	0	0	0	0	7.03203e+06	0	0	0	0	786401	0	0	0	0	0	0	0	0	0	0	0	0	1.67141e+06	0	0	0
DQyLMWLTQK	PIK3R1		XP_005248599.1,	phosphoinositide-3-kinase, regulatory subunit 1 (alpha)	Y580	0	1.00804e+07	3.07566e+06	8.10707e+06	0	0	0	0	0	0	0	1.26409e+07	1.27204e+07	8.62015e+06	1.29822e+07	804863	3.47395e+07	4.2454e+06	0	0	0	0	4.7043e+06	5.61532e+06	0	2.90555e+06
DSAyQSITHYRPVSASR	EMD		NP_000108.1,	emerin	Y161	0	0	0	0	0	0	1.97708e+07	0	0	0	0	0	0	0	0	0	0	0	0	0	0	0	0	0	0	0
DSDyYNMLLK	AP2B1		NP_001025177.1,	adaptor-related protein complex 2, beta 1 subunit	Y276	0	0	0	0	0	0	0	0	0	0	0	0	0	0	0	349168	0	0	0	0	0	0	0	0	0	0
DSDyYNMLLKK	AP2B1		NP_001025177.1,	adaptor-related protein complex 2, beta 1 subunit	Y276	0	0	0	0	0	0	0	0	0	0	0	0	0	0	0	162156	0	0	0	0	0	0	0	0	0	0
DSGLyKELLHK	SLC20A1		NP_005406.3,	solute carrier family 20 (phosphate transporter), member 1	Y388	0	4.09516e+07	0	0	0	0	0	0	0	0	0	0	0	0	0	0	0	0	0	0	0	0	0	0	0	0
DSLGAyASQDANEQGQDLGKR	TNKS1BP1		XP_005274418.1,	tankyrase 1 binding protein 1, 182kDa	Y976	0	0	0	0	2.75372e+06	0	0	0	0	0	0	0	0	0	0	0	0	0	0	0	0	0	0	0	0	0
DSLGTySSR	TNKS1BP1		XP_005274418.1,	tankyrase 1 binding protein 1, 182kDa	Y955	0	0	0	0	4.05376e+06	0	0	0	0	0	0	668012	0	0	0	0	0	0	0	0	0	0	974177	0	0	0
DSLyTSMPNLR	LPHN2		XP_005270723.1,	latrophilin 2	Y1372	0	2.77211e+06	0	0	0	0	0	0	0	0	0	0	0	0	0	0	0	0	0	0	0	0	0	0	0	0
DSyDSYATHNE	CIRBP		NP_001271.1,	cold inducible RNA binding protein	Y164	0	0	0	0	0	0	0	0	0	0	0	0	0	0	0	0	0	0	0	0	0	0	0	0	0	0
DSyESYGNSR	RBMXL1|| RBMX		NP_001156008.1|| NP_002130.2,	RNA binding motif protein, X-linked-like 1|| RNA binding motif protein, X-linked	Y285|| Y285	0	0	0	0	0	0	0	0	0	0	0	0	0	0	0	32235.9	0	0	0	0	0	0	0	0	0	0
DSyVGDEAQSK	ACTG2|| ACTG1|| ACTC1|| ACTB|| ACTA2|| ACTA1		NP_001606.1|| NP_001605.1|| NP_005150.1|| XP_005249875.1|| NP_001604.1|| NP_001091.1,	actin, gamma 2, smooth muscle, enteric|| actin, gamma 1|| actin, alpha, cardiac muscle 1|| actin, beta|| actin, alpha 2, smooth muscle, aorta|| actin, alpha 1, skeletal muscle	Y54|| Y53|| Y55|| Y53|| Y55|| Y55	709687	1.28705e+06	1.23911e+06	714506	4.00648e+06	0	2.62367e+06	0	0	573679	2.31006e+06	2.70976e+06	5.6575e+06	2.92811e+06	0	49558.2	0	2.395e+06	0	4.64857e+06	1.03644e+07	1.59911e+06	1.29507e+06	4.45011e+06	4.8977e+06	5.16688e+06
DSyVGDEAQSKR	ACTG2|| ACTG1|| ACTC1|| ACTB|| ACTA2|| ACTA1		NP_001606.1|| NP_001605.1|| NP_005150.1|| XP_005249875.1|| NP_001604.1|| NP_001091.1,	actin, gamma 2, smooth muscle, enteric|| actin, gamma 1|| actin, alpha, cardiac muscle 1|| actin, beta|| actin, alpha 2, smooth muscle, aorta|| actin, alpha 1, skeletal muscle	Y54|| Y53|| Y55|| Y53|| Y55|| Y55	3.0775e+06	2.6371e+06	2.72163e+06	2.06413e+06	1.64278e+07	1.92054e+06	1.11661e+07	2.6348e+06	3.84706e+06	885968	1.54332e+06	3.79926e+06	1.57293e+07	1.71719e+06	0	262764	0	0	477423	4.61317e+06	1.35129e+07	1.43449e+06	3.99589e+06	1.06109e+07	1.95426e+07	2.56372e+07
DTGPEDSySSSAIHR	FRMD6		XP_005267386.1,	FERM domain containing 6	Y412	0	0	0	0	0	0	1.71595e+06	0	0	0	0	0	0	0	0	0	0	0	0	0	0	0	920382	0	0	0
DTIYQVPPSYQNQGIyQVPTGHGTQEQEVYQVPPSVQR	NEDD9		NP_006394.1,	neural precursor cell expressed, developmentally down-regulated 9	Y118	0	0	0	0	0	0	0	2.21878e+07	0	0	0	0	0	0	0	0	0	4.61053e+06	2.04002e+07	0	5.20245e+06	0	0	0	0	0
DTYHPMSEYPTyHTHGR	MUC1		XP_005245234.1,	mucin 1, cell surface associated	Y461	1.06125e+07	0	0	0	0	0	2.43715e+06	0	0	0	0	0	1.26123e+08	0	0	1.68074e+06	0	0	0	0	0	0	0	0	2.35235e+06	4.5884e+06
DTYHPMSEyPTYHTHGR	MUC1		XP_005245234.1,	mucin 1, cell surface associated	Y458	0	0	0	0	0	0	0	0	0	0	0	0	7.18899e+07	0	0	0	0	0	0	0	0	0	0	0	0	0
DTYHPMSEyPTyHTHGR	MUC1		XP_005245234.1,	mucin 1, cell surface associated	Y458, Y461	0	0	0	0	0	0	0	0	0	0	0	0	1.11168e+08	0	0	0	0	0	0	0	0	0	0	0	0	0
DTyHPMSEYPTYHTHGR	MUC1		XP_005245234.1,	mucin 1, cell surface associated	Y452	8.87109e+06	0	0	0	0	0	0	0	0	0	0	0	1.13871e+08	0	0	1.45585e+06	0	0	0	0	0	0	0	0	0	0
DTyHPMSEYPTYHtHGR	MUC1		XP_005245234.1,	mucin 1, cell surface associated	Y452, | T463	0	0	0	0	0	0	0	0	0	0	0	0	1.98193e+07	0	0	73976.3	0	0	0	0	0	0	0	0	0	0
DTyHPMSEYPTyHTHGR	MUC1		XP_005245234.1,	mucin 1, cell surface associated	Y452, Y461	0	0	0	0	0	0	0	0	0	0	0	0	0	0	0	469898	0	0	0	0	0	0	0	0	0	0
DTyHPMSEyPTYHTHGR	MUC1		XP_005245234.1,	mucin 1, cell surface associated	Y452, Y458	0	0	0	0	0	0	0	0	0	0	0	0	2.054e+07	0	0	0	0	0	0	0	0	0	0	0	0	0
DVDAAyMSK	KRT7		NP_005547.3,	keratin 7	Y205	0	0	0	0	0	0	1.28075e+06	0	0	529573	0	515064	0	0	0	0	0	0	0	0	0	0	0	0	0	0
DVLySQPPSKPIR	REPS2		NP_004717.2,	RALBP1 associated Eps domain containing 2	Y558	0	0	0	0	0	0	0	0	0	0	0	0	0	0	0	0	0	0	0	0	0	0	0	0	0	3.47088e+06
DVPDGPLLREETyDVPPAFAK	BCAR1		NP_001164185.1,	breast cancer anti-estrogen resistance 1	Y373	7.76494e+08	2.85311e+08	4.87533e+07	4.83809e+08	0	0	0	0	0	5.32311e+06	0	0	0	0	0	6.68746e+06	0	0	0	0	0	0	0	0	0	0
DVSLGTyGSR	TNKS1BP1		XP_005274418.1,	tankyrase 1 binding protein 1, 182kDa	Y1019	0	0	0	0	0	0	0	0	0	0	0	0	0	0	0	0	0	0	0	0	0	0	2.29127e+06	0	0	0
DVYDIPPSHTTQGVyDIPPSSAK	NEDD9		NP_006394.1,	neural precursor cell expressed, developmentally down-regulated 9	Y189	2.29991e+07	0	0	7.92961e+06	0	0	2.07655e+07	2.42146e+07	0	9.13547e+06	7.22508e+06	2.00439e+06	0	4.7274e+06	0	0	0	8.66408e+06	0	0	0	0	0	0	0	0
DVyDIPPSHTTQGVyDIPPSSAK	NEDD9		NP_006394.1,	neural precursor cell expressed, developmentally down-regulated 9	Y177, Y189	0	0	0	0	0	0	0	0	0	9.03408e+06	0	0	0	0	0	0	0	0	0	0	1.28372e+07	0	0	0	0	0
DYEVDGRDyHFVTSR	DLG1		XP_005269350.1,	discs, large homolog 1 (Drosophila)	Y782	0	0	0	0	0	0	6.45348e+06	0	0	2.58551e+06	0	949814	0	0	0	96465.2	0	0	0	0	0	0	0	0	9.5662e+06	3.37885e+07
DYNPyNYSDSISPFNK	CLASP2		NP_055912.2,	cytoplasmic linker associated protein 2	Y1243	0	0	0	0	0	0	0	0	0	0	0	1.31996e+06	0	0	0	0	0	0	0	0	0	0	0	0	0	0
DYYDRMySYPAR	HNRNPC		NP_001070910.1,	heterogeneous nuclear ribonucleoprotein C (C1/C2)	Y137	0	0	0	0	0	0	0	0	0	0	0	0	0	0	0	92914.3	0	0	0	0	0	0	0	0	0	0
DyHFVTSR	DLG1		XP_005269350.1,	discs, large homolog 1 (Drosophila)	Y782	0	0	0	0	0	0	1.00247e+06	0	0	0	0	0	0	0	0	0	0	0	0	0	4.0944e+06	0	0	0	0	0
DySNFDQEFLNEK	PRKCD	0	NP_997704.1,	protein kinase C, delta	Y630	0	0	0	0	0	0	0	0	0	0	0	0	1.09907e+07	0	0	0	0	0	0	0	0	0	0	0	0	0
DySTLTSVSSHDSR	ITGB4		NP_000204.3,	integrin, beta 4	Y1510	0	0	0	0	0	0	0	0	0	0	0	0	0	0	0	54961.5	0	0	0	0	0	0	0	0	0	0
EADSSSDyVNMDFTK	IRS4		NP_003595.1,	insulin receptor substrate 4	Y921	0	0	0	0	238380	0	0	0	0	0	0	0	0	0	0	0	0	0	0	0	0	0	0	0	0	0
EADSSSDyVNMDFTKR	IRS4		NP_003595.1,	insulin receptor substrate 4	Y921	0	0	0	0	1.17949e+08	0	0	0	0	0	0	0	0	0	0	0	0	0	0	0	0	0	0	0	0	0
EADVDQDGRVNyEEFAR	CALML5		NP_059118.2,	calmodulin-like 5	Y136	0	0	0	0	0	0	0	0	0	0	0	0	0	0	0	0	0	0	0	0	0	0	0	0	0	4.18083e+06
EAEySDKHGQYLIGHGTK	EPHB4	RTK	NP_004435.3,	EPH receptor B4	Y574	0	1.29605e+07	0	5.28641e+06	2.5528e+07	0	1.10542e+07	6.30432e+06	2.55261e+07	0	0	7.54264e+06	3.85575e+07	7.73077e+06	0	1.012e+06	0	0	0	0	5.17543e+06	0	2.66761e+07	2.0825e+07	0	0
EAEySDKHGQyLIGHGTK	EPHB4	RTK	NP_004435.3,	EPH receptor B4	Y574, Y581	0	7.10127e+07	0	3.59588e+06	2.80099e+07	0	0	0	0	0	0	0	6.59442e+07	6.80718e+06	0	1.4381e+06	0	0	0	0	0	0	1.12903e+07	7.61105e+06	2.38854e+06	2.62945e+06
EATQPEPIyAESTK	SGK223		XP_005272427.1,	PREDICTED: tyrosine-protein kinase SgK223 isoform X2	Y411	6.91069e+07	1.12504e+08	3.60671e+07	1.86799e+08	9.23027e+07	5.8023e+07	0	2.43212e+06	5.41976e+06	4633.64	1217.94	5.65698e+07	2747.67	3.31807e+07	0	3.47393e+06	3.37655e+07	2.77251e+08	0	2.54845e+07	3.13498e+08	1.51288e+07	6.20967e+07	1.23091e+08	1.17605e+06	4.0888e+07
EATQPEPIyAESTKR	SGK223		XP_005272427.1,	PREDICTED: tyrosine-protein kinase SgK223 isoform X2	Y411	2.62847e+08	3.37513e+08	1.01047e+08	6.32314e+08	2.82463e+08	2.84825e+08	1.02759e+06	7.10436e+06	1.60899e+07	495303	703083	1.64821e+08	1.87382e+06	9.98842e+07	9.87862e+07	1.19546e+07	1.67204e+08	1.04588e+09	2.81855e+07	8.23528e+07	1.08373e+09	4.16238e+07	1.71568e+08	4.45011e+08	150439	1.56453e+08
ECDySIDGINR	TLN2		XP_005254772.1,	talin 2	Y1665	0	0	0	0	0	0	0	0	0	0	0	0	0	7.45711e+06	0	0	0	2.48783e+06	0	0	0	1.70885e+06	0	7.23918e+06	0	0
EDGSLQGPIGNQHIyQPVGKPDPAAPPK	PTK2	TK	XP_005251060.1,	protein tyrosine kinase 2	Y946	0	0	0	0	0	0	2.98427e+06	0	0	0	6.52715e+06	0	0	3.97484e+06	0	0	7.4349e+06	2.6673e+06	0	0	5.95917e+06	0	1.16224e+06	0	0	0
EDIySGGGGGGSR	HNRNPA0		NP_006796.1,	heterogeneous nuclear ribonucleoprotein A0	Y180	0	0	0	0	0	0	0	0	0	0	0	914894	0	0	0	0	0	0	0	0	0	0	0	0	0	0
EDVyLSHDHNIPYK	PTK6	TK	NP_005966.1,	protein tyrosine kinase 6	Y342	2.92418e+06	0	0	0	0	0	0	0	0	0	0	0	0	0	0	0	0	0	0	0	0	0	0	0	0	0
EEDEHPyELLLTAETK	ANKS1A		XP_005249020.1,	ankyrin repeat and sterile alpha motif domain containing 1A	Y476	6.6588e+07	0	0	8.16311e+06	8.74571e+06	0	3.00914e+07	0	0	1.80479e+06	5.96684e+06	2.32565e+06	3.4954e+07	8.27808e+07	0	0	1.05192e+07	1.27486e+08	0	1.22703e+07	5.90512e+08	5.47929e+06	0	0	0	0
EEDEHPyELLLTAETKK	ANKS1A		XP_005249020.1,	ankyrin repeat and sterile alpha motif domain containing 1A	Y476	1.56613e+07	3.51914e+06	0	2.61518e+07	2.34007e+07	0	3.34487e+06	0	0	3.97459e+06	1.16978e+07	0	0	4.14588e+06	0	0	0	0	0	0	1.94585e+07	3.25308e+06	8.82194e+06	0	0	0
EENHyLTPR	PLEKHS1		XP_005270219.1,	pleckstrin homology domain containing, family S member 1	Y215	0	0	0	0	0	0	0	0	0	0	0	0	3.69359e+07	0	0	0	0	0	0	0	0	0	0	0	0	0
EENPyAR	PTTG1IP		NP_004330.1,	pituitary tumor-transforming 1 interacting protein	Y174	0	0	0	285522	0	0	0	0	0	0	0	0	0	1.5051e+06	0	0	0	0	0	0	0	0	0	0	0	0
EEPIyIITEYMAK	LYN	TK	XP_005251290.1,	v-yes-1 Yamaguchi sarcoma viral related oncogene homolog	Y316	0	0	0	0	0	0	0	0	976403	0	0	0	6.01786e+06	0	0	0	0	0	0	0	0	0	0	0	0	0
EETyDVPPAFAK	BCAR1		NP_001164185.1,	breast cancer anti-estrogen resistance 1	Y373	2.44229e+07	0	2.98715e+06	3.91344e+07	0	0	5.68254e+07	2.58147e+07	0	9.20645e+06	4.7774e+07	3.1288e+07	0	0	0	1.03567e+06	0	2.06081e+07	0	0	1.09319e+08	0	0	0	0	0
EEYEMKDPTNGYyNVR	KIRREL		XP_005245362.1,	kin of IRRE like (Drosophila)	Y622	0	6.58825e+06	0	0	0	0	0	0	0	0	0	0	0	0	0	0	0	0	0	0	0	0	0	0	0	0
EEYEMKDPTNGyYNVR	KIRREL		XP_005245362.1,	kin of IRRE like (Drosophila)	Y621	0	3.40213e+07	0	3.69862e+06	4.11285e+06	0	1.8776e+06	0	0	0	0	1.04759e+06	0	8.55173e+06	0	134933	1.94801e+06	1.94323e+06	1.0092e+06	0	0	3.08847e+06	3.45351e+06	6.17314e+06	0	0
EEYEMKDPTNGyyNVR	KIRREL		XP_005245362.1,	kin of IRRE like (Drosophila)	Y621, Y622	0	6.19224e+06	0	0	0	0	0	0	0	0	0	0	0	0	0	0	0	0	0	0	0	0	0	0	0	0
EFEVyGPIKR	SNRNP70		XP_005259233.1,	small nuclear ribonucleoprotein 70kDa (U1)	Y126	2.08087e+07	9.72038e+06	8.33452e+06	1.17683e+07	3.80557e+07	1.19627e+07	8.50516e+06	0	1.40333e+07	5.51576e+06	0	2.05327e+07	2.99091e+07	9.92001e+06	0	615483	0	1.57191e+07	3.7845e+06	0	6.49969e+06	1.85778e+07	2.15844e+07	7.4623e+06	2.07489e+06	0
EFGDLLVDNMDVPATPLSAyQIPR	GAB2		NP_536739.1,	GRB2-associated binding protein 2	Y324	0	0	0	338853	0	0	0	0	0	0	0	0	0	0	0	0	0	0	0	0	0	0	0	0	0	0
EFIyYADVKEPESFPFVILGNK	RAB9A		NP_004242.1,	RAB9A, member RAS oncogene family	Y107	1.73041e+06	6.54325e+06	2.75113e+06	4.75403e+06	2.5528e+06	0	4.68779e+06	0	0	1.55131e+06	0	0	1.81977e+07	930428	8.17144e+06	200032	2.11034e+06	0	2.59508e+06	0	0	1.48152e+06	2.02561e+06	0	0	0
EGDNVNyDWIHWDPEHSYEFK	GBE1		NP_000149.3,	glucan (1,4-alpha-), branching enzyme 1	Y173	0	0	0	0	0	2.17281e+06	0	0	0	0	0	1.48758e+06	0	889380	0	0	0	0	0	0	0	0	0	0	0	0
EGHMMDALyAQVK	PARD3		NP_062565.2,	par-3 family cell polarity regulator	Y1127	1.51137e+07	1.56606e+06	0	2.81132e+06	5.87381e+07	1.49737e+07	1.01552e+06	0	1.5485e+07	0	0	6.02713e+06	2.27021e+08	0	0	248561	0	4.99423e+06	0	0	2.2026e+07	0	2.39089e+07	1.40073e+06	0	4.50951e+06
EGPHPAWPQPVTTSHyAHDPSGMFR	TNS1		XP_005246878.1,	tensin 1	Y640	0	0	0	0	0	0	0	0	0	0	0	0	0	0	0	0	0	0	0	0	8.54013e+06	0	0	0	0	0
EGPySEPSKR	PALM2-AKAP2|| AKAP2		NP_009134.1|| NP_001185585.1,	PALM2-AKAP2 readthrough|| A kinase (PRKA) anchor protein 2	Y649|| Y507	0	0	0	0	0	0	0	0	0	0	0	1.81582e+06	0	0	0	0	0	0	0	0	0	0	0	0	0	0
EGYNVyGIESVKI	GRIA2		NP_000817.2,	glutamate receptor, ionotropic, AMPA 2	Y876	0	0	0	0	0	2.49832e+06	0	0	0	0	0	0	0	0	0	0	0	0	0	0	0	0	0	0	0	0
EHALLAyTLGVK	EEF1A2|| EEF1A1		NP_001949.1|| XP_005248724.1,	eukaryotic translation elongation factor 1 alpha 2|| eukaryotic translation elongation factor 1 alpha 1	Y141|| Y141	2.09183e+08	1.48506e+08	7.67071e+07	6.75278e+07	1.73732e+08	5.81044e+07	5.18517e+07	7.31771e+07	1.5485e+08	3.60958e+07	3.74525e+07	1.05457e+08	1.42879e+08	7.86759e+07	5.19826e+07	7.10173e+06	1.099e+08	5.99678e+07	1.6796e+08	1.67537e+08	1.30129e+08	8.85779e+07	6.74098e+07	7.62345e+07	9.13193e+07	1.02943e+08
EIDVSyVK	EPHB4	RTK	NP_004435.3,	EPH receptor B4	Y614	0	0	0	0	9.12391e+06	0	0	0	0	0	0	0	0	0	0	453919	0	0	0	0	0	0	9.59677e+06	0	0	0
EIEDAEKySFMATVTK	AHCYL1		NP_006612.2,	adenosylhomocysteinase-like 1	Y28	0	0	0	0	0	0	0	0	0	0	0	0	0	0	0	0	0	0	0	0	0	0	0	0	3.63106e+06	5.50871e+06
EILVGDVGQTVDDPyATFVK	CFL1		NP_005498.1,	cofilin 1 (non-muscle)	Y68	0	0	0	0	0	0	0	0	0	0	0	574777	0	0	0	0	0	990181	0	0	0	0	0	0	0	0
EIQISPSPKPHASLPPLPLyDQPPSSPYPSPDKR	FCHSD2		XP_005274470.1,	FCH and double SH3 domains 2	Y683	0	0	0	0	0	0	0	0	0	0	0	3.36625e+06	0	1.49826e+07	0	0	5.25962e+06	0	6.03357e+06	0	0	0	8.6227e+06	0	0	0
EIyNTIR	RASA1		NP_002881.1,	RAS p21 protein activator (GTPase activating protein) 1	Y460	0	0	0	0	0	0	0	0	0	0	0	852039	0	0	0	269274	0	0	0	0	0	0	701549	0	0	0
EKAEERPTFDYLQSVLDDFYTATEGQyQQQP	LYN	TK	XP_005251290.1,	v-yes-1 Yamaguchi sarcoma viral related oncogene homolog	Y508	1.1171e+07	1.02604e+08	6.01856e+07	5.67869e+08	4.49104e+08	8.54476e+06	6.11775e+08	0	0	1.07476e+08	0	1.61329e+08	2.19814e+09	1.82665e+06	4.1049e+08	1.08301e+08	5.11352e+06	1.51621e+06	1.45613e+06	0	2.02693e+07	8.1523e+07	1.66034e+08	0	0	0
EKDyDFPPPMR	NEDD9		NP_006394.1,	neural precursor cell expressed, developmentally down-regulated 9	Y241	1.02839e+08	0	0	3.19426e+07	2.57644e+07	0	1.98951e+08	2.88015e+08	0	6.85414e+07	5.0723e+07	0	0	8.55173e+07	0	0	2241.83	2.02987e+08	8.72236e+06	0	6.94561e+08	1246.36	1.4611e+06	0	0	0
EKIPIIVGDyGPMWVYPTSTFDCVVADPR	SNX9		NP_057308.1,	sorting nexin 9	Y239	0	1.73707e+06	0	0	0	0	0	0	0	0	0	0	0	0	0	0	0	0	0	0	0	0	0	0	0	0
EKIWMTGyEDYR	SPRED2		NP_861449.2,	sprouty-related, EVH1 domain containing 2	Y228	0	0	0	0	0	0	0	0	0	0	0	0	0	0	0	0	0	0	0	0	0	0	0	0	5.56119e+06	0
EKIyAVR	SPATS2L		XP_005246511.1,	spermatogenesis associated, serine-rich 2-like	Y68	0	0	1.23174e+06	0	0	0	0	0	0	0	0	217060	0	0	0	0	0	0	0	0	0	0	0	0	0	0
EKLCyVALDFEQEMATAASSSSLEK	POTEE|| ACTG1|| ACTB		NP_001077007.1|| NP_001605.1|| XP_005249875.1,	POTE ankyrin domain family, member E|| actin, gamma 1|| actin, beta	Y918|| Y218|| Y218	0	1.05304e+06	0	0	0	0	0	0	0	0	0	470297	0	312583	0	0	591383	0	0	1.60458e+06	0	0	0	0	0	0
EKPAQDPLyDVPNASGGQAGGPQRPGR	RIN1		NP_004283.2,	Ras and Rab interactor 1	Y36	1.32519e+07	1.55706e+08	2.79538e+07	1.95205e+07	0	8.21924e+07	1.69109e+07	1.13072e+08	8.17803e+07	3.51832e+07	0	6.18077e+07	4.97284e+07	1.01252e+08	4.69954e+07	3.43842e+06	3.37655e+07	5.21083e+07	1.07408e+08	3.25636e+08	3.10796e+08	8.85779e+07	5.0585e+07	6.79293e+07	0	3.66809e+07
EKSAIyQLEEEYENLLK	DSP		NP_004406.2,	desmoplakin	Y249	0	0	0	0	2.6119e+06	0	0	0	0	0	0	0	0	0	0	130198	0	0	0	0	0	0	664247	0	0	0
ELDALGHELPVLAPQWEGyDELQTDGNR	BID		NP_932070.1,	BH3 interacting domain death agonist	Y100	0	0	0	0	0	0	0	0	0	0	0	0	2.84677e+06	0	0	0	0	0	0	0	0	0	0	0	0	0
ELDRYSLDSEDLySR	SHANK2		XP_005277987.1,	SH3 and multiple ankyrin repeat domains 2	Y967	0	0	0	0	0	0	0	0	0	812053	0	0	0	0	0	0	0	0	0	0	0	0	0	0	0	0
ELEQVCNPIISGLyQGAGGPGPGGFGAQGPK	HSPA1B|| HSPA1A		XP_005275454.1|| NP_005336.3,	heat shock 70kDa protein 1B|| heat shock 70kDa protein 1A	Y611|| Y611	1.62089e+06	0	0	0	0	0	5.25977e+06	0	0	2.7376e+06	863275	1.73201e+06	0	0	0	217195	0	0	0	0	0	2.04591e+06	0	0	0	4.5884e+06
ELFDDPSyVNVQNLDK	SHC1		XP_005245506.1,	SHC (Src homology 2 domain containing) transforming protein 1	Y427	2.97894e+08	7.31728e+07	1.26862e+07	2.74594e+08	9.53755e+07	0	6.30427e+08	3.69086e+08	0	3.78194e+08	1.82839e+08	4.39289e+07	2.73866e+08	1.68982e+07	2.321e+08	3.67514e+06	0	3.67605e+07	0	1.61638e+07	1.93234e+08	4.42889e+07	8.57842e+07	8.13168e+06	4.83739e+08	5.08799e+08
EMEDDPAGHHNEyEGIPMAEEYDYVHLK	EFS		NP_005855.1,	embryonal Fyn-associated substrate	Y372	0	0	0	0	2.41098e+07	0	0	0	0	0	0	0	0	0	0	0	0	0	0	0	0	0	0	0	0	0
EMEDDPAGHHNEyEGIPMAEEyDYVHLK	EFS		NP_005855.1,	embryonal Fyn-associated substrate	Y372, Y381	0	0	0	0	2.12734e+07	0	0	0	0	0	0	0	0	0	0	0	0	0	0	0	0	0	0	0	0	0
ENDyESISDLQQGR	PAG1		NP_060910.3,	phosphoprotein associated with glycosphingolipid microdomains 1	Y417	0	0	0	0	0	0	0	0	0	0	0	4.81192e+06	8.55833e+06	4.83686e+06	0	284661	0	2.81583e+06	0	0	0	0	0	0	0	0
ENPyYDSR	CLTC		XP_005257068.1,	clathrin, heavy chain (Hc)	Y900	0	0	0	0	0	0	582927	0	0	0	0	233612	0	0	0	0	0	0	0	0	0	0	0	0	0	0
EPIyTLPAIISK	ARHGAP42		NP_689645.2,	Rho GTPase activating protein 42	Y376	0	0	0	0	0	0	1.52944e+07	0	0	0	1.31723e+07	0	0	1.34091e+07	0	0	1.72074e+07	1.11395e+07	5.62268e+06	1.60458e+07	0	0	0	0	0	0
EPLSSETQySVDTR	PIP5K1A		XP_005245582.1,	phosphatidylinositol-4-phosphate 5-kinase, type I, alpha	Y356	0	0	0	0	598372	0	0	0	0	0	0	0	0	0	0	0	0	0	0	0	0	0	0	0	0	0
EPLyAAFPGSHLTNGDLR	SRCIN1		NP_079524.2,	SRC kinase signaling inhibitor 1	Y264	0	0	0	0	0	0	0	0	0	0	0	0	0	0	0	0	0	0	0	0	0	0	0	0	0	0
EPLyEGTADVEK	WWC2		NP_079225.5,	WW and C2 domain containing 2	Y632	0	0	0	0	0	0	0	0	0	0	0	991717	0	0	0	0	0	0	0	0	0	0	0	0	0	0
EPPPAyEPPAPAPLPPPSAPSLQPSR	SCAMP3		NP_005689.2,	secretory carrier membrane protein 3	Y53	0	5.41821e+06	0	0	0	0	0	0	0	0	0	0	0	0	0	191155	0	0	0	0	0	0	0	0	0	0
EPPPPyVSA	LAPTM4B		NP_060877.3,	lysosomal protein transmembrane 4 beta	Y314	0	0	0	0	0	0	0	0	0	0	0	0	0	0	0	0	0	0	0	0	0	0	0	0	0	0
EPPPVVNyEEDAR	FER	RTK	NP_005237.2,	fer (fps/fes related) tyrosine kinase	Y402	0	0	0	0	0	0	0	0	0	0	0	705376	0	0	0	0	0	0	0	0	0	0	0	0	0	0
EPSAPSIPTPAyQSSPAGGHAPTPPTPAPR	PDCD6IP		NP_001155901.1,	programmed cell death 6 interacting protein	Y732	0	0	0	0	0	0	0	0	0	0	0	2.33961e+06	1.17294e+07	0	0	0	0	0	1.39846e+06	0	0	3.01792e+06	0	0	0	0
EPSSYDFVyHYG	ELMO2		XP_005260552.1,	engulfment and cell motility 2	Y729	0	0	0	0	0	0	0	0	0	0	0	0	0	0	0	0	0	0	0	0	0	0	0	0	0	0
EPsPVRyDNLSR	ZDHHC8|| ZDHHC5		NP_001171953.1|| NP_056272.2,	zinc finger, DHHC-type containing 8|| zinc finger, DHHC-type containing 5	Y541, | S537|| Y533, | S529	0	0	0	0	0	0	0	0	0	0	0	0	0	0	0	0	0	0	0	0	0	0	1.81531e+07	0	0	0
EQGNIyKPNNK	CAV1		NP_001744.2,	caveolin 1, caveolae protein, 22kDa	Y25	0	8.32532e+06	0	0	0	0	0	0	1.51221e+07	0	0	0	0	7.45711e+06	0	130790	0	1.71425e+07	0	794268	0	4.0448e+06	0	5.80126e+06	0	0
EQLIDyLMLK	ERBB2IP		XP_005248611.1,	erbb2 interacting protein	Y1341	0	0	0	0	0	0	0	0	0	0	0	0	0	0	0	0	0	0	0	0	0	0	0	0	0	1.02457e+06
EQMDNAVyTFETLLHQELGK	FAM129B		NP_073744.2,	family with sequence similarity 129, member B	Y446	0	844683	0	0	0	0	0	0	0	0	0	0	0	0	0	0	0	0	0	0	0	1.17581e+06	0	0	0	0
EQPLDEELKDAFQNAyLELGGLGER	ATP1A1		XP_005270947.1,	ATPase, Na+/K+ transporting, alpha 1 polypeptide	Y511	4.45745e+06	9.45036e+06	0	6.79014e+06	2.44644e+06	919579	3.91685e+07	0	0	2.39286e+06	0	1.87169e+06	5.20707e+06	868856	0	408349	0	2.79726e+06	681426	0	0	5.00896e+06	1.16224e+07	0	0	0
EQVyDAMGEKEEAK	NASP		XP_005270945.1,	nuclear autoantigenic sperm protein (histone-binding)	Y150	0	0	0	0	1.73732e+06	0	0	0	0	0	0	0	0	0	0	0	0	0	0	0	0	0	0	0	0	0
EQyQDVPMPEEK	PKP2		NP_004563.2,	plakophilin 2	Y659	0	0	0	0	0	0	2.90966e+06	0	0	0	0	0	0	0	0	127831	0	0	0	0	0	0	0	0	0	0
ERDyAEIQDFHR	PARD3		NP_062565.2,	par-3 family cell polarity regulator	Y1080	0	8.52333e+06	2.05044e+06	1.37297e+07	6.19291e+07	3.26328e+07	0	0	0	0	0	1.25012e+07	1.75311e+08	8.62015e+06	1.88519e+07	1.90563e+06	3.26291e+06	0	2.01119e+06	0	3.63496e+07	6.028e+06	3.92947e+07	2.35521e+07	0	0
ERHPyTVPYGPQGVYSNK	PTPN14		NP_005392.2,	protein tyrosine phosphatase, non-receptor type 14	Y496	0	0	0	0	0	0	0	0	0	0	0	0	0	0	0	148544	0	0	0	0	0	0	0	0	0	0
ERLDGENIyIR	EPB41		XP_005245819.1,	erythrocyte membrane protein band 4.1 (elliptocytosis 1, RH-linked)	Y660	0	0	0	0	4.53832e+06	0	0	0	0	0	0	0	0	0	0	0	0	0	0	0	0	0	0	0	0	0
ERPISMINEASNYNVTSDyAVHPMSPVGR	PLEKHA5		NP_001243399.1,	pleckstrin homology domain containing, family A member 5	Y134	0	0	0	0	0	0	0	0	0	0	0	0	0	0	0	4.12492e+06	0	0	0	0	0	0	3.70809e+06	0	0	0
ERPISMINEASNyNVTSDyAVHPMSPVGR	PLEKHA5		NP_001243399.1,	pleckstrin homology domain containing, family A member 5	Y128, Y134	0	0	0	0	0	0	0	0	0	0	0	0	0	0	0	474040	0	0	0	0	0	0	0	0	0	0
ERVLPPEVADGGVVDSGVyAVPPPAER	BCAR1		NP_001164185.1,	breast cancer anti-estrogen resistance 1	Y456	1.29233e+07	4.56318e+06	0	8.77955e+06	0	0	8.10726e+06	0	0	5.53603e+06	0	0	0	0	0	169258	0	0	0	0	0	0	0	0	0	0
ERVTPPEGyEVVTVFPK	PDLIM1		NP_066272.1,	PDZ and LIM domain 1	Y321	0	0	0	0	0	0	0	0	0	2.34217e+06	0	0	0	0	0	308333	0	0	0	0	0	0	0	0	0	0
ESHGKPGEYVLSVySDGQR	FER	RTK	NP_005237.2,	fer (fps/fes related) tyrosine kinase	Y497	0	0	0	0	0	0	0	0	0	0	0	2.28374e+06	0	0	0	0	0	0	0	0	0	0	0	0	0	0
ESMCSTPAFPVSPETPyVK	TNS3		XP_005249880.1,	tensin 3	Y947	4.00842e+07	3.37513e+06	2.78801e+06	0	0	1.86357e+06	9.40044e+06	0	0	0	0	0	0	0	0	0	5.63299e+06	0	0	0	0	0	1.20651e+07	2.62792e+06	0	0
ESPPTGDSGKVDPVyETLR	STAC2		NP_945344.1,	SH3 and cysteine rich domain 2	Y205	0	0	0	0	0	0	0	0	0	0	0	0	0	0	0	0	0	0	0	0	0	0	0	0	0	0
ESSCSDSTNEyMDMKPGVSYVVPTK	KIT	RTK	XP_005265797.1,	v-kit Hardy-Zuckerman 4 feline sarcoma viral oncogene homolog	Y722	0	0	0	0	2.22188e+06	0	0	0	0	0	0	2.3466e+06	0	0	0	0	0	0	0	0	0	0	0	0	0	0
ESSYDIyRVPSSQSMEDR	TJP3		XP_005259596.1,	tight junction protein 3	Y383	0	0	0	0	0	0	0	0	0	0	0	0	0	0	0	35277.8	0	0	0	0	0	0	0	0	3.25709e+06	0
ESyQMGHMR	ADAM10		NP_001101.1,	ADAM metallopeptidase domain 10	Y741	0	0	0	0	0	0	1.06638e+06	0	0	0	0	0	0	0	0	0	0	0	0	0	1.51344e+06	0	0	0	0	0
ESySVYVYK	HIST2H2BF|| HIST1H2BN|| HIST1H2BM|| HIST1H2BL|| HIST1H2BK|| HIST1H2BI|| HIST1H2BH|| HIST1H2BG|| HIST1H2BF|| HIST1H2BE|| HIST1H2BD|| HIST1H2BC		XP_005277454.1|| XP_005249495.1|| NP_003512.1|| NP_003510.1|| NP_542160.1|| NP_003516.1|| XP_005249496.1|| NP_003509.1|| NP_003513.1|| NP_003514.2|| XP_005249096.1|| XP_005249497.1,	histone cluster 2, H2bf|| histone cluster 1, H2bn|| histone cluster 1, H2bm|| histone cluster 1, H2bl|| histone cluster 1, H2bk|| histone cluster 1, H2bi|| histone cluster 1, H2bh|| histone cluster 1, H2bg|| histone cluster 1, H2bf|| histone cluster 1, H2be|| histone cluster 1, H2bd|| histone cluster 1, H2bc	Y38|| Y38|| Y38|| Y38|| Y38|| Y38|| Y38|| Y38|| Y38|| Y38|| Y62|| Y38	0	0	1.38663e+06	0	0	0	0	0	0	0	0	0	0	0	0	0	0	0	0	0	0	0	0	2.49157e+06	0	0
ETAIELGyLTAEQFDEWVKPK	FH		NP_000134.2,	fumarate hydratase	Y491	0	1.04404e+06	0	0	0	0	0	0	0	0	0	0	1.17925e+06	0	0	0	104332	0	0	1.25063e+06	0	0	0	0	0	0
ETFLTSPEELyR	AHSA1		NP_036243.1,	AHA1, activator of heat shock 90kDa protein ATPase homolog 1 (yeast)	Y223	0	0	0	0	0	0	0	0	0	0	0	0	0	0	0	43214	0	0	0	0	0	0	0	0	0	0
ETMNPHDIVQDAIHNFSPAYQQyTQQSTLEPGPTWR	TMEM184B		XP_005261566.1,	transmembrane protein 184B	Y404	0	0	0	0	0	0	0	0	0	0	0	0	0	0	0	0	0	0	0	0	0	0	0	0	0	0
ETSKVIyDFIEK	WASL		NP_003932.3,	Wiskott-Aldrich syndrome-like	Y256	1.86183e+07	0	2.33072e+06	5.07159e+06	9.27755e+06	0	0	6.67767e+06	0	1.98729e+07	0	1.05457e+06	0	0	3.54863e+07	0	0	0	1.66518e+06	0	0	0	3.76344e+06	0	0	0
EVCDGWSLPNPEYyTLR	ELMO2		XP_005260552.1,	engulfment and cell motility 2	Y49	0	8.82034e+06	5.05234e+06	0	0	0	0	0	0	0	0	0	0	0	0	0	0	1.82565e+06	0	0	0	0	0	0	0	0
EVCDGWSLPNPEyYTLR	ELMO2		XP_005260552.1,	engulfment and cell motility 2	Y48	0	8.82034e+06	5.05234e+06	0	0	2.5797e+06	0	0	0	0	0	3.36625e+06	0	4.31007e+06	0	0	0	1.82565e+06	0	0	0	3.88018e+06	0	0	0	0
EVDAEyEAR	ARFGAP2		XP_005253223.1,	ADP-ribosylation factor GTPase activating protein 2	Y484	0	0	0	0	445086	0	0	0	0	0	0	497255	0	0	0	27158.2	0	0	0	0	0	0	0	0	0	0
EVDPAyIK	EPHB6	RTK	NP_004436.3,	EPH receptor B6	Y670	0	0	0	0	7.83569e+06	0	0	0	0	0	0	0	0	0	0	0	0	0	0	0	0	0	0	0	0	0
EVDySGLR	CDV3		XP_005247645.1,	CDV3 homolog (mouse)	Y95	0	0	0	0	0	0	0	0	0	873193	0	0	0	0	0	110669	0	0	0	0	0	0	0	0	0	0
EVGDyGQLHETEVLLK	JAK2	TK	XP_005251512.1,	Janus kinase 2	Y570	0	1.35005e+07	2.67737e+06	0	1.17476e+07	0	0	0	0	0	0	4.3859e+06	1.29186e+07	1.19724e+07	0	559261	1.3003e+07	0	1.46334e+07	6.21776e+06	0	1.76372e+07	827735	3.43365e+06	0	0
EVGyLEFTGPPQKPPR	PTK2B	TK	XP_005273504.1,	protein tyrosine kinase 2 beta	Y849	0	0	0	0	0	0	0	0	0	0	0	0	0	0	0	0	0	0	0	0	1.35129e+07	0	0	0	0	0
EVPIyANR	ADAM9		NP_003807.1,	ADAM metallopeptidase domain 9	Y769	0	0	0	0	0	0	920398	0	0	0	0	0	0	0	0	0	0	0	0	0	0	0	0	0	0	0
EVPYEDVENLIyENVAAIQAHK	PTPRH		NP_002833.3,	protein tyrosine phosphatase, receptor type, H	Y1102	0	0	0	0	0	0	2.2382e+06	0	0	0	0	0	3.58549e+06	0	0	0	0	0	0	0	0	0	0	0	0	0
EVPYEDVENLIyENVAAIQAHKLEV	PTPRH		NP_002833.3,	protein tyrosine phosphatase, receptor type, H	Y1102	0	0	0	0	0	0	2.81019e+06	0	0	2.12924e+06	0	0	0	0	0	0	0	0	0	0	0	0	0	0	0	0
EVSKySDIQR	PDGFRA	RTK	NP_006197.1,	platelet-derived growth factor receptor, alpha polypeptide	Y754	0	981038	0	0	876344	0	0	0	0	0	0	0	0	0	0	0	0	0	0	0	0	266439	0	2.60313e+06	0	0
EVTTVLQADSAEyAQPLVGGIVGTLHQR	DCBLD2		XP_005247175.1,	discoidin, CUB and LCCL domain containing 2	Y635	0	0	0	0	0	0	0	0	0	0	0	0	0	0	0	121321	0	1.49765e+06	0	1.5102e+06	0	0	0	0	0	0
EVyELLDSPGK	PAICS		XP_005265768.1,	phosphoribosylaminoimidazole carboxylase, phosphoribosylaminoimidazole succinocarboxamide synthetase	Y433	0	0	0	0	0	0	0	0	0	0	0	0	0	0	0	76343.6	0	0	0	0	0	0	0	0	0	0
EVyFAER	CRIP1		XP_005278279.1,	cysteine-rich protein 1 (intestinal)	Y64	0	0	0	0	1.52459e+07	0	0	0	0	2.34217e+06	0	1.76693e+06	0	0	0	0	0	0	0	0	0	0	2.61227e+06	0	0	0
EYDQLyEEYTR	PIK3R2		NP_005018.1,	phosphoinositide-3-kinase, regulatory subunit 2 (beta)	Y464	4.23841e+07	1.13404e+07	1.23911e+07	2.15753e+07	6.16927e+06	6.1034e+06	4.01633e+07	2.64547e+07	5.25039e+07	7.35096e+06	2.26091e+07	7.89183e+06	2.95488e+07	4.74792e+07	1.86888e+07	2.81702e+06	8.05177e+06	0	0	0	3.52686e+07	1.55207e+07	2.39089e+07	0	1.6768e+07	2.40595e+07
EYDRLyEEYTR	PIK3R3|| PIK3R1		XP_005271346.1|| XP_005248599.1,	phosphoinositide-3-kinase, regulatory subunit 3 (gamma)|| phosphoinositide-3-kinase, regulatory subunit 1 (alpha)	Y245|| Y467	0	3.37513e+07	1.8513e+06	2.01743e+06	0	0	0	0	0	0	0	2.07423e+07	0	1.12883e+08	7.54995e+06	2.42051e+06	1.72074e+07	4.42487e+06	0	0	3.10796e+06	1.05039e+06	1.70462e+07	3.47084e+07	6.55038e+06	0
EYMESLQLKPGEVIyK	ZDHHC7		NP_001139020.1,	zinc finger, DHHC-type containing 7	Y167	0	0	0	0	2.09188e+06	0	514911	0	0	0	0	0	0	0	0	0	0	0	0	0	0	0	0	0	0	0
EYMESLQLKPGEVIyKCPK	ZDHHC7		NP_001139020.1,	zinc finger, DHHC-type containing 7	Y167	0	0	0	0	0	0	0	0	0	0	0	0	0	0	0	0	0	0	0	0	0	0	0	0	0	0
EyDRLYEEYTR	PIK3R3|| PIK3R1		XP_005271346.1|| XP_005248599.1,	phosphoinositide-3-kinase, regulatory subunit 3 (gamma)|| phosphoinositide-3-kinase, regulatory subunit 1 (alpha)	Y241|| Y463	5.42122e+06	0	0	0	0	0	0	0	0	0	0	0	0	0	0	0	8.10047e+07	0	0	0	0	0	0	0	0	0
EyFTFPASK	MLLT4		XP_005267050.1,	myeloid/lymphoid or mixed-lineage leukemia (trithorax homolog, Drosophila); translocated to, 4	Y1236	0	0	0	0	0	0	0	0	0	0	0	0	0	0	0	481734	0	0	0	0	0	0	0	0	0	0
EyHAEGGKVPIK	EGFR	RTK	NP_005219.2,	epidermal growth factor receptor	Y869	0	0	0	0	0	0	0	0	0	0	0	0	0	0	0	0	0	0	0	0	5.18894e+06	0	0	0	0	0
FAELVyTGFWHSPECEFVR	ASS1		XP_005272256.1,	argininosuccinate synthase 1	Y354	3.90985e+06	0	0	0	9.97484e+06	0	0	0	0	0	0	0	4.50438e+06	0	0	0	0	0	0	1.59278e+06	1.9999e+06	0	0	0	1.02852e+06	0
FAGDKGyLTK	S100A10		NP_002957.1,	S100 calcium binding protein A10	Y25	0	0	0	313916	0	0	0	0	0	638063	0	0	0	0	0	0	2.07788e+06	0	0	0	0	1.33259e+06	615986	0	0	0
FANyIDKVR	VIM		NP_003371.2,	vimentin	Y117	0	3.86115e+06	1.26862e+06	1.55043e+06	0	2.73432e+06	0	0	0	0	0	0	0	5.11051e+06	0	0	3.60382e+06	0	686255	0	0	1.76372e+07	0	4.69803e+06	0	0
FAQHGTFEyEYSQR	SFPQ		XP_005271170.1,	splicing factor proline/glutamine-rich	Y488	0	0	0	0	0	0	0	0	0	2.01771e+06	0	0	0	0	0	0	0	0	0	0	0	0	0	0	0	0
FAVPTyAAK	ADAM9		NP_003807.1,	ADAM metallopeptidase domain 9	Y778	0	3.14112e+07	0	0	0	0	0	0	0	0	0	0	0	0	0	0	0	9.22106e+06	0	0	0	0	0	0	0	0
FDFIyDLFEHVSSR	MYO10		NP_036466.2,	myosin X	Y585	0	0	538425	0	0	0	0	0	0	352441	0	0	0	351031	0	0	0	0	0	0	0	0	0	0	0	0
FDSEyER	MATR3		NP_954659.1,	matrin 3	Y250	0	0	0	0	0	0	0	0	0	0	0	0	0	0	0	0	0	0	0	0	359712	0	0	0	0	0
FDTIyQILLK	TRIM25		NP_005073.2,	tripartite motif containing 25	Y278	0	0	0	0	0	0	0	0	0	0	0	0	0	0	0	62140.1	0	1.47908e+06	0	0	0	0	0	0	0	0
FERPMDYyEDLK	PVRL3		NP_056295.1,	poliovirus receptor-related 3	Y511	0	4.25716e+06	0	0	0	2.94591e+06	0	0	0	0	0	0	0	1.96348e+06	0	0	0	2.90866e+06	0	0	0	0	3.75237e+06	0	0	0
FERPMDyYEDLK	PVRL3		NP_056295.1,	poliovirus receptor-related 3	Y510	0	0	0	0	0	0	0	0	0	0	0	0	0	0	0	0	0	0	0	0	0	0	1.1401e+06	0	0	0
FFVETVGHySLFLTQSEK	ST5		XP_005253134.1,	suppression of tumorigenicity 5	Y1071	0	0	0	0	0	0	0	0	0	0	0	0	0	0	0	0	0	0	0	5.23849e+06	0	0	0	0	0	0
FGHLGLAINLITyDDRFNLK	DDX6		XP_005271474.1,	DEAD (Asp-Glu-Ala-Asp) box helicase 6	Y440	0	0	0	3.10086e+06	0	0	0	0	0	0	0	0	9.90964e+06	0	0	88771.6	3.16551e+06	0	0	0	0	0	1.80424e+06	0	0	0
FGIEPNAELIyEVTLK	FKBP5		NP_004108.1,	FK506 binding protein 5	Y243	0	0	0	0	0	0	0	0	0	0	0	0	0	0	0	166299	0	0	0	0	0	0	0	0	0	0
FGyHIIMVEGR	PIN4		NP_006214.2,	protein (peptidylprolyl cis/trans isomerase) NIMA-interacting, 4 (parvulin)	Y147	0	2.21409e+06	0	0	0	0	0	0	0	0	0	0	0	2.08662e+06	0	0	4.85379e+06	0	0	1.87595e+07	0	8.30908e+06	0	1.85938e+06	7.61195e+06	0
FHPEPYGLEDDQRSMGyDDLDyGMMSDYGTAR	CTNND1		XP_005273842.1,	catenin (cadherin-associated protein), delta 1	Y352, Y357	0	0	0	0	0	0	0	0	0	0	0	0	0	0	0	73384.5	0	0	0	0	0	0	0	0	0	0
FHPEPyGLEDDQR	CTNND1		XP_005273842.1,	catenin (cadherin-associated protein), delta 1	Y341	0	0	0	0	0	0	0	0	0	2.24078e+06	0	0	0	0	0	519610	0	0	0	0	0	0	0	0	7.0691e+07	4.25972e+07
FIHQQPQSSSPVyGSSAK	PXN		XP_005253967.1,	paxillin	Y94	9.65963e+08	3.68114e+08	6.95527e+07	5.45453e+08	1.52459e+08	1.4404e+08	7.29902e+08	1.06565e+09	5.55283e+08	3.2547e+08	5.4655e+08	2.33961e+08	1.0288e+08	3.32491e+08	7.74944e+08	1.8287e+07	2.37008e+08	3.82457e+08	9.58739e+07	4.86094e+06	1.104e+09	2.13214e+08	2.67868e+08	6.37147e+08	8.43225e+07	7.11267e+07
FIHQQPQSSsPVyGSSAK	PXN		XP_005253967.1,	paxillin	Y94, | S91	0	1.77307e+07	7.23554e+06	2.16687e+08	3.67556e+07	0	9.2761e+07	3.12549e+08	8.40788e+07	4.97838e+07	6.69426e+07	4.91668e+07	0	6.29407e+07	0	1.79319e+06	0	2.64873e+07	0	3.10298e+06	2.58096e+08	3.47257e+07	4.13978e+07	7.67303e+07	3.49836e+07	0
FIPINGYPIPPGyAAFPAAHYQPTGPPR	ROR1	RTK	NP_005003.2,	receptor tyrosine kinase-like orphan receptor 1	Y828	0	0	0	0	4.90469e+06	0	0	0	0	0	0	0	0	0	0	0	0	0	0	0	0	0	0	0	0	0
FLEDDPSDPTyTSSLGGK	EPHB3	RTK	NP_004434.2,	EPH receptor B3	Y792	5.24599e+06	0	0	1.51307e+06	8.94663e+06	0	7.77153e+06	0	1.5485e+07	3.10261e+06	0	4.29511e+06	1.98193e+07	0	6.60812e+06	4.63388e+06	0	0	0	0	8.64823e+06	0	2.7783e+06	0	2.64186e+06	7.57283e+06
FLEDDPSDPTyTSSLGGKIPIR	EPHB3	RTK	NP_004434.2,	EPH receptor B3	Y792	0	0	0	0	0	0	0	0	0	0	0	0	0	0	0	279926	0	0	0	0	0	0	0	0	0	0
FLEDDTSDPTyTSALGGK	EPHB2	RTK	XP_005245832.1,	EPH receptor B2	Y780	0	0	0	1.60647e+06	2.96645e+06	0	0	0	1.25816e+07	2.08869e+06	0	0	2.09003e+07	0	0	0	0	0	0	0	1.0459e+07	0	0	0	0	0
FLEENSSDPTyTSSLGGK	EPHB4	RTK	NP_004435.3,	EPH receptor B4	Y774	0	6.15624e+06	0	0	8.46207e+06	0	6.81408e+06	0	0	0	0	0	3.51342e+07	0	5.65863e+06	421961	3.10058e+06	1.10777e+07	0	0	0	0	1.05376e+07	3.84271e+06	7.73258e+06	5.85053e+06
FLEENSSDPTyTSSLGGKIPIR	EPHB4	RTK	NP_004435.3,	EPH receptor B4	Y774	1.42376e+06	4.95019e+06	0	0	0	0	0	0	0	841761	0	0	0	0	0	452735	0	0	0	0	0	0	0	0	1.62855e+07	0
FLEENsSDPTyTSSLGGK	EPHB4	RTK	NP_004435.3,	EPH receptor B4	Y774, | S769	0	0	0	0	0	0	0	0	0	0	0	0	6.162e+06	0	0	0	0	0	0	0	0	0	0	0	0	0
FLFPEyILDPEPQPTR	NOA1		NP_115689.1,	nitric oxide associated 1	Y77	0	0	0	0	0	0	0	0	0	0	0	0	0	0	0	234357	0	1.10777e+06	0	3.50412e+06	0	1.66965e+06	0	0	0	0
FMQASEDLLKEHyVDLK	NME1-NME2|| NME1		NP_001018146.1|| NP_937818.1,	NME1-NME2 readthrough|| NME/NM23 nucleoside diphosphate kinase 1	Y52|| Y77	0	0	2.27909e+06	1.15815e+06	0	0	0	0	0	0	0	4.48368e+06	0	0	0	0	0	0	0	0	0	1.38746e+06	0	0	0	0
FNLNQYLPNFyPLDMSEPQTK	FAT1		XP_005262892.1,	FAT atypical cadherin 1	Y4506	0	936036	0	0	0	0	0	0	0	0	0	0	0	0	0	0	0	0	0	0	0	0	0	0	0	0
FNLNQyLPNFYPLDMSEPQTK	FAT1		XP_005262892.1,	FAT atypical cadherin 1	Y4501	0	2.04308e+06	0	0	0	0	0	0	0	0	0	0	0	0	0	0	0	0	0	0	0	0	0	0	0	0
FNSHPFPGAAGYPTyR	KIRREL		XP_005245362.1,	kin of IRRE like (Drosophila)	Y720	0	1.74607e+07	0	0	0	0	0	0	0	0	0	0	0	0	0	0	0	0	0	0	0	0	2.50158e+06	0	0	0
FNSYNNAGMPPFPIIIHDEPTyAR	PEAK1		XP_005254733.1,	PREDICTED: pseudopodium-enriched atypical kinase 1 isoform X7	Y616	0	1.00804e+07	0	2.14819e+07	0	0	0	0	0	0	0	0	0	0	0	0	1.93178e+07	3.06956e+06	0	0	9.85088e+06	0	4.80392e+06	0	0	0
FQDVGPQAPVGSVyQK	DBNL		NP_001116428.1,	drebrin-like	Y162	0	0	0	0	1.77278e+06	0	2.46202e+06	0	0	1.85548e+06	3.33239e+06	1.89963e+06	1.68284e+07	0	0	680582	2.80838e+06	3.3233e+06	9.15488e+06	0	3.54037e+06	2.39082e+06	0	0	0	4.89078e+06
FSAHyDAVEAELK	FAM50B|| FAM50A		NP_036267.1|| NP_004690.1,	family with sequence similarity 50, member B|| family with sequence similarity 50, member A	Y53|| Y53	0	0	0	0	0	0	0	0	0	0	0	1.9974e+06	0	0	0	0	0	0	0	0	0	0	0	0	0	0
FSGFySMQK	CRIM1		NP_057525.1,	cysteine rich transmembrane BMP regulator 1 (chordin-like)	Y1019	0	4.36517e+07	0	1.98007e+06	259180	1.17999e+07	0	0	0	0	0	395500	0	0	0	106526	2.67851e+06	1.10777e+07	0	0	0	0	0	0	0	0
FSGWyDADLSPAGHEEAK	PGAM1		NP_002620.1,	phosphoglycerate mutase 1 (brain)	Y26	0	3.79815e+06	1.01784e+06	0	0	0	0	0	0	0	0	1.46662e+06	0	0	0	0	0	0	0	0	0	0	0	0	0	0
FSGWyDADLSPAGHEEAKR	PGAM1		NP_002620.1,	phosphoglycerate mutase 1 (brain)	Y26	0	1.09804e+07	3.99762e+06	0	1.30004e+07	0	0	0	0	0	0	0	0	0	0	597729	0	0	0	0	0	149015	4.17299e+06	1.31396e+06	4.47549e+06	3.31311e+06
FSISPDEDSSSYSSNSDFNySYPTK	SLC38A2		NP_061849.2,	solute carrier family 38, member 2	Y28	0	3.62714e+07	0	0	0	0	0	0	0	780216	0	0	0	2.18924e+06	0	130198	0	0	0	0	0	0	0	0	0	0
FSISPDEDSSSySSNSDFNYSYPTK	SLC38A2		NP_061849.2,	solute carrier family 38, member 2	Y20	0	2.6551e+07	0	0	0	0	0	0	0	0	0	0	0	0	0	0	0	0	0	0	0	0	0	0	0	0
FSISPDEDSSSySSNSDFNySYPTK	SLC38A2		NP_061849.2,	solute carrier family 38, member 2	Y20, Y28	0	1.47606e+06	0	0	0	0	0	0	0	0	0	0	0	0	0	0	0	0	0	0	0	0	0	0	0	0
FSPDSQyIDNR	PARD3		NP_062565.2,	par-3 family cell polarity regulator	Y388	0	0	0	0	0	0	0	0	1.30655e+07	0	0	0	1.61437e+07	0	0	0	0	0	0	0	0	0	0	0	0	0
FSYTSQHSDyGQR	KIRREL		XP_005245362.1,	kin of IRRE like (Drosophila)	Y761	0	5.45421e+06	0	0	716794	0	0	0	0	0	0	0	0	0	0	149136	0	0	0	0	0	0	653288	0	0	0
FSyTSQHSDYGQR	KIRREL		XP_005245362.1,	kin of IRRE like (Drosophila)	Y754	0	2.73611e+06	0	0	0	0	0	0	0	0	0	0	0	0	0	0	0	0	0	0	0	0	0	0	0	0
FTFPALEEDVIyDDVPCESPDAHQPGAER	ARHGEF10L		NP_060595.3,	Rho guanine nucleotide exchange factor (GEF) 10-like	Y131	0	0	0	0	0	0	0	0	0	0	0	3.84814e+06	1.24141e+07	0	0	0	0	0	0	0	0	0	0	0	0	0
FTSQDSPDGQYENSEGGWMEDyDYVHLQGK	BCAR1		NP_001164185.1,	breast cancer anti-estrogen resistance 1	Y710	0	0	0	0	0	0	2.10142e+06	0	0	0	0	0	0	1.73087e+07	0	0	0	643618	0	0	0	0	0	0	0	0
FTyFSSLSPMAR	C1orf198		NP_116189.1,	chromosome 1 open reading frame 198	Y32	0	0	0	0	4.39649e+06	0	0	0	0	0	0	0	0	0	0	0	0	0	0	0	0	0	0	0	0	0
FVDDVNNNyYEAPSCPR	NRK	0	XP_005262161.1,	Nik related kinase	Y984	0	0	0	0	0	0	0	0	0	0	0	0	0	0	0	0	0	0	0	0	0	0	0	0	0	2.56372e+07
FVEGVDSDyHDENMYYSQSSMFPHR	CNOT2		NP_055330.1,	CCR4-NOT transcription complex, subunit 2	Y37	0	0	0	0	0	0	0	0	0	0	0	0	0	0	0	0	0	0	0	0	0	0	0	0	0	4.25972e+06
FVNPSGQPTPyATTQLIQSNLSNNMNNGSGDSGEK	ROBO1		NP_002932.1,	roundabout, axon guidance receptor, homolog 1 (Drosophila)	Y1073	0	3.42913e+06	0	0	0	0	0	0	0	0	0	0	0	0	0	0	0	0	0	0	0	0	0	0	0	0
FVVIQNEDLGPASPLDSTFyR	ERBB2	RTK	NP_004439.2,	v-erb-b2 avian erythroblastic leukemia viral oncogene homolog 2	Y1005	0	0	0	0	2.58826e+06	0	0	0	0	0	0	0	0	0	0	0	0	0	0	0	0	0	0	0	8.48051e+07	1.49879e+08
GADSSyTMRV	PLEKHA6		XP_005245023.1,	pleckstrin homology domain containing, family A member 6	Y1277	0	0	0	0	0	0	0	0	0	0	0	0	0	0	0	0	0	0	0	0	0	0	0	0	0	5.91627e+06
GAGSAMSTDAyPKNPHLR	SNAP29		NP_004773.1,	synaptosomal-associated protein, 29kDa	Y189	0	0	0	0	0	0	0	0	0	0	0	0	0	0	0	0	0	0	0	0	0	0	0	0	3.67931e+06	0
GALADyEGKDVATR	ZNF185		XP_005277948.1,	zinc finger protein 185 (LIM domain)	Y441	0	0	0	0	0	0	7.82127e+06	0	0	6.47899e+06	6.03565e+06	0	0	0	0	189379	0	0	0	0	1.05806e+07	0	0	0	0	5.81109e+06
GAPPSTFKGTPtAENPEyLGLDVPV	ERBB2	RTK	NP_004439.2,	v-erb-b2 avian erythroblastic leukemia viral oncogene homolog 2	Y1248, | T1242	0	0	0	0	0	0	0	0	0	0	0	0	0	0	0	0	0	0	0	0	0	0	0	0	0	2.80037e+08
GASQAGMTGyGMPR	TAGLN3|| TAGLN2		NP_001008274.1|| NP_001264153.1,	transgelin 3|| transgelin 2	Y192|| Y213	3.14321e+06	4.04116e+06	2.4266e+06	5.14631e+06	1.48913e+07	6.46147e+06	8.65438e+06	0	0	5.07977e+06	0	1.94851e+07	4.57645e+07	4.71371e+06	0	1.30198e+06	1.10549e+07	6.37429e+06	6.43725e+06	0	7.28343e+06	2.73572e+06	4.57147e+06	5.56574e+06	4.98215e+06	0
GASQAGMTGyGRPR	TAGLN		NP_001001522.1,	transgelin	Y193	0	0	0	0	0	0	0	0	0	0	0	0	0	2.8597e+06	0	0	0	0	0	0	0	0	0	0	0	0
GAySLSIR	YES1|| FYN|| FGR	TK	NP_005424.1|| XP_005266946.1|| NP_005239.1,	v-yes-1 Yamaguchi sarcoma viral oncogene homolog 1|| FYN oncogene related to SRC, FGR, YES|| feline Gardner-Rasheed sarcoma viral oncogene homolog	Y194|| Y185|| Y180	0	0	0	0	0	0	0	0	0	0	0	0	0	0	0	534405	0	0	0	0	1.03373e+08	2.50056e+07	2.03668e+07	0	0	0
GAySLSIRDWDEIR	YES1	TK	NP_005424.1,	v-yes-1 Yamaguchi sarcoma viral oncogene homolog 1	Y194	0	0	0	0	2.73008e+06	0	0	0	0	0	0	0	0	0	0	0	0	0	0	0	0	0	0	0	0	0
GCSNEPyFGSLTALVCQHSITPLALPCK	TNS3		XP_005249880.1,	tensin 3	Y1348	3.12131e+06	0	0	0	0	0	3.14592e+06	0	0	0	0	0	0	0	0	0	0	0	0	0	0	0	0	0	0	0
GDADMyDLPK	EMD		NP_000108.1,	emerin	Y74	0	0	0	0	0	0	0	0	0	0	0	2.54215e+06	0	0	0	0	0	0	0	0	0	0	0	0	0	0
GDHPLTPGSHyA	ORAI1		NP_116179.2,	ORAI calcium release-activated calcium modulator 1	Y300	0	0	0	0	0	0	0	0	0	0	0	0	0	0	0	0	0	0	0	0	0	0	0	0	0	0
GDNIyEWR	UBE2E3|| UBE2E2|| UBE2E1		NP_006348.1|| XP_005265489.1|| NP_003332.1,	ubiquitin-conjugating enzyme E2E 3|| ubiquitin-conjugating enzyme E2E 2|| ubiquitin-conjugating enzyme E2E 1	Y91|| Y85|| Y77	0	0	0	0	0	0	0	0	0	0	0	1.92058e+06	0	0	0	0	0	0	0	0	0	0	0	0	0	0
GEEKPSMy	PSME2		NP_002809.2,	proteasome (prosome, macropain) activator subunit 2 (PA28 beta)	Y239	0	0	0	316157	1.56005e+06	0	0	0	0	0	0	0	0	0	0	0	0	0	0	0	0	227402	0	0	1.09161e+06	0
GEGLyADPYGLLHEGR	SRCIN1		NP_079524.2,	SRC kinase signaling inhibitor 1	Y396	2.62847e+07	0	0	0	0	0	0	0	0	878567	0	0	1.98193e+07	0	0	0	0	0	0	0	0	0	0	0	1.59236e+07	1.68285e+07
GEHSIVyLKPSYAFGSVGK	FKBP4		NP_002005.1,	FK506 binding protein 4, 59kDa	Y220	0	0	0	0	0	0	0	0	0	0	0	0	0	0	0	0	0	0	0	6.80768e+06	0	0	0	0	0	0
GEPNVSyICSR	GSK3B|| GSK3A	0	NP_002084.2|| NP_063937.2,	glycogen synthase kinase 3 beta|| glycogen synthase kinase 3 alpha	Y216|| Y279	1.90564e+10	1.05304e+10	1.57102e+10	1.71855e+10	2.2337e+10	7.85304e+09	2.10142e+10	1.81343e+10	1.66948e+10	1.05448e+10	8.43418e+09	1.31996e+10	2.52245e+10	1.1904e+10	1.3504e+10	7.22009e+08	9.28551e+09	7.05504e+09	1.31917e+10	1.463e+10	1.85126e+10	6.10639e+09	1.19544e+10	1.19372e+10	1.38728e+10	1.39361e+10
GEPNVSyICsR	GSK3B|| GSK3A	0	NP_002084.2|| NP_063937.2,	glycogen synthase kinase 3 beta|| glycogen synthase kinase 3 alpha	Y216, | S219|| Y279, | S282	0	9.18035e+06	0	3.38106e+07	1.61914e+07	0	1.67865e+07	0	0	3.81236e+06	0	2.50025e+07	3.56747e+07	6.97821e+06	0	0	0	0	0	0	0	0	1.80424e+07	4.04105e+06	0	2.3928e+07
GESAGyMEPYEAQR	SHB		NP_003019.2,	Src homology 2 domain containing adaptor protein B	Y268	2.83656e+07	3.82515e+07	4.21889e+06	7.07034e+06	2.68281e+07	1.33461e+07	1.31805e+06	3.36017e+07	0	1.3181e+07	2.39853e+07	2.37453e+07	3.71161e+08	1.74455e+07	4.94315e+06	1.69258e+06	1.05192e+07	2.97054e+07	0	1.68717e+07	1.72965e+08	0	0	0	1.85775e+07	0
GEVPKHDYNYPyVDSSDFGLGEDPK	SPRED2		NP_861449.2,	sprouty-related, EVH1 domain containing 2	Y268	0	0	0	0	0	0	0	0	0	0	0	0	0	0	0	0	0	0	0	0	0	0	0	0	3.01583e+07	0
GFGDGYNGyGGGPGGGNFGGSPGYGGGR	HNRNPA2B1		XP_005249786.1,	heterogeneous nuclear ribonucleoprotein A2/B1	Y247	0	0	0	0	0	0	0	0	0	0	0	0	0	0	0	0	0	0	0	0	0	0	0	0	1.3149e+06	0
GFKDQIyDIFQK	EIF4A1		NP_001407.1,	eukaryotic translation initiation factor 4A1	Y197	0	2.06108e+06	0	0	0	0	0	0	0	0	0	0	0	0	0	0	0	0	0	0	0	0	0	0	0	0
GGDLMAyDRR	HNRNPK		XP_005252017.1,	heterogeneous nuclear ribonucleoprotein K	Y323	0	0	0	0	0	0	0	0	0	492667	0	0	0	0	0	130198	0	0	0	0	0	0	2.87792e+06	0	0	0
GGGAADPPFCPHyEK	EFNB3		NP_001397.1,	ephrin-B3	Y311	0	1.41305e+06	0	0	0	0	0	0	0	0	0	0	0	0	0	0	1.46701e+06	0	0	0	0	0	0	0	0	0
GGGGyTCQSGSGWDEFTK	DSP		NP_004406.2,	desmoplakin	Y172	0	0	0	0	0	0	0	0	0	0	0	0	0	0	0	143810	0	0	0	0	0	0	0	0	0	0
GGHSDDLyAVPHR	CEP89		NP_116205.3,	centrosomal protein 89kDa	Y157	1.76327e+06	3.60014e+06	0	1.77459e+06	1.70187e+07	0	1.17195e+06	5.52562e+06	0	1.42964e+06	0	2.29771e+06	0	2.01137e+06	0	137892	1.19137e+06	1.60286e+06	0	0	8.67526e+06	1.3953e+06	1.79317e+06	831142	0	0
GGLMSPHLyHQVYLTTDSR	PCDHGC3		NP_002579.2,	protocadherin gamma subfamily C, 3	Y757	0	1.56606e+07	0	0	0	0	0	0	0	0	0	0	0	2.10031e+06	0	0	3.42525e+06	0	0	0	0	0	0	0	0	0
GGLMSPHLyHQVyLTTDSR	PCDHGC3		NP_002579.2,	protocadherin gamma subfamily C, 3	Y757, Y761	0	5.1842e+06	0	0	0	0	0	0	0	0	0	0	0	0	0	0	0	0	0	0	0	0	0	0	0	0
GGNRPNTGPLyTEADR	PLEKHA5		NP_001243399.1,	pleckstrin homology domain containing, family A member 5	Y404	0	0	0	0	0	0	0	0	0	0	0	0	0	0	0	561628	0	0	0	0	0	0	2.12524e+06	0	0	0
GGPGSAVSPyPTFNPSSDVAALHK	ANXA1		XP_005252007.1,	annexin A1	Y50	0	0	0	0	0	0	0	0	0	0	0	0	0	0	0	946897	1.42562e+06	0	0	5.00252e+06	2.74311e+06	0	6.22074e+06	0	0	0
GGRPQVAEDEDDDGFIEDNyIQPGTGELGTEGSR	C1orf210		XP_005270580.1,	chromosome 1 open reading frame 210	Y94	0	0	0	0	0	0	0	0	0	0	0	0	8.7385e+06	0	0	0	0	0	0	0	0	0	0	0	0	0
GGVGSRADyDTLSLR	PKP3		XP_005252817.1,	plakophilin 3	Y191	0	0	0	0	2.11552e+06	0	0	0	0	0	0	0	0	0	0	201807	0	0	0	0	0	0	0	0	0	0
GHALyVEPHGHGPSLSVQGLSR	SLC39A3		XP_005259605.1,	solute carrier family 39 (zinc transporter), member 3	Y147	0	0	0	0	0	0	0	0	0	0	0	0	0	0	0	0	1.59623e+06	0	0	0	0	0	0	0	0	0
GHEyTNIK	PTPN11		NP_002825.3,	protein tyrosine phosphatase, non-receptor type 11	Y542	0	0	0	0	0	0	0	0	0	0	0	3.06594e+06	0	0	0	0	1.15582e+06	0	0	0	0	0	0	0	0	0
GHGQPGADAEKPFyVNVEFHHER	BCR	0	NP_004318.3,	breakpoint cluster region	Y177	0	0	0	0	0	0	0	0	1.63319e+07	0	0	0	0	0	0	0	0	0	0	1.26243e+07	0	0	0	0	0	0
GHQQLyWSHPR	RPS29		NP_001025172.1,	ribosomal protein S29	Y7	0	0	0	0	0	0	0	0	0	0	0	0	0	0	0	0	0	0	0	0	0	0	0	0	0	0
GHyNNVSCAVFHPR	COPA		NP_001091868.1,	coatomer protein complex, subunit alpha	Y249	0	0	0	0	0	0	0	0	0	0	0	0	0	0	0	0	0	0	0	0	0	0	0	0	0	4.40434e+06
GILTLKyPIEHGIITNWDDMEK	ACTG2|| ACTC1|| ACTA2|| ACTA1		NP_001606.1|| NP_005150.1|| NP_001604.1|| NP_001091.1,	actin, gamma 2, smooth muscle, enteric|| actin, alpha, cardiac muscle 1|| actin, alpha 2, smooth muscle, aorta|| actin, alpha 1, skeletal muscle	Y70|| Y71|| Y71|| Y71	5.5417e+06	0	0	0	0	0	0	0	0	0	0	0	0	0	0	0	0	0	0	3.99966e+06	0	0	0	0	3.19678e+06	0
GIQLyDTPYEPEGQSVDSDSESTVSPR	SHB		NP_003019.2,	Src homology 2 domain containing adaptor protein B	Y297	0	0	0	0	0	0	0	0	0	0	0	0	1.79094e+07	0	0	108301	0	0	0	0	0	0	0	0	0	0
GIQLyDTPYEPEGQSVDSDSEStVSPR	SHB		NP_003019.2,	Src homology 2 domain containing adaptor protein B	Y297, | T315	0	0	0	0	0	0	0	0	0	0	0	0	3.89179e+07	0	0	0	0	0	0	0	0	0	0	0	0	0
GIQLyDTPYEPEGQSVDsDSESTVSPR	SHB		NP_003019.2,	Src homology 2 domain containing adaptor protein B	Y297, | S310	0	0	0	0	0	0	0	0	0	0	0	0	3.89179e+07	0	0	0	0	0	0	0	0	0	0	0	0	0
GIVVyTGDR	ATP1A1		XP_005270947.1,	ATPase, Na+/K+ transporting, alpha 1 polypeptide	Y229	9.82391e+07	1.54806e+08	2.47085e+08	8.39661e+07	3.04918e+08	6.4045e+07	4.35206e+08	0	0	2.83899e+08	0	2.03931e+08	1.36032e+09	3.03757e+08	1.20845e+08	2.53887e+07	2.79215e+07	6.3124e+08	2.85459e+08	5.911e+08	1.56749e+08	2.91602e+08	3.01075e+08	5.6773e+08	9.45764e+08	4.10195e+08
GIVVyTGDRTVMGR	ATP1A1		XP_005270947.1,	ATPase, Na+/K+ transporting, alpha 1 polypeptide	Y229	0	0	0	0	1.95006e+06	0	0	0	0	1.97716e+06	0	0	0	0	0	142035	0	0	0	0	0	0	0	0	0	0
GIyTLNEHDKYNIR	FAM83B		NP_001010872.1,	family with sequence similarity 83, member B	Y343	0	0	0	0	0	0	0	0	0	0	0	0	0	0	0	239683	0	0	0	0	0	0	3.2432e+06	0	0	0
GKADGGAEYATyQTK	CD46		NP_758869.1,	CD46 molecule, complement regulatory protein	Y387	0	0	0	0	350538	0	2.05168e+06	0	0	1.27755e+06	0	0	0	0	0	20902.8	0	0	0	0	491598	0	0	0	0	0
GKADGGAEyATYQTK	CD46		NP_758869.1,	CD46 molecule, complement regulatory protein	Y384	0	0	0	1.29825e+06	1.85551e+06	0	7.06277e+06	4.85358e+06	0	8.05057e+06	4.99366e+06	1.30599e+06	0	0	0	0	0	0	0	0	1.90531e+06	0	607574	0	0	7.06008e+06
GKSDPyHATSGALSPAK	GJA1		NP_000156.1,	gap junction protein, alpha 1, 43kDa	Y247	0	5.1842e+06	0	0	0	0	0	0	0	0	0	0	0	0	0	0	0	0	0	0	0	0	0	0	0	0
GKYPDPSEDADSSyVR	SPRED2		NP_861449.2,	sprouty-related, EVH1 domain containing 2	Y251	0	0	0	0	0	0	0	0	0	0	0	0	0	0	0	0	0	0	0	0	0	0	0	0	2.06283e+07	0
GLCTSPAEHQYFMTEyVATR	MAPK7	0	XP_005256775.1,	mitogen-activated protein kinase 7	Y269	0	0	2.92077e+07	5.65067e+06	5.03469e+07	7.60077e+06	7.14981e+06	0	0	5.78952e+06	0	1.62725e+07	0	2.81865e+07	0	0	4.91872e+07	0	2.51579e+06	1.11495e+07	0	1.90482e+07	4.49399e+06	2.04532e+06	0	0
GLDIESyDsLERPLRK	PEAK1		XP_005254733.1,	PREDICTED: pseudopodium-enriched atypical kinase 1 isoform X7	Y1215, | S1217	0	0	0	0	0	0	0	0	0	0	0	0	0	1.51879e+06	0	0	0	0	0	0	0	0	0	0	0	0
GLDSSSLQSGTyFPVASEGSEPALLHSWASAEKPYLK	FAM83A		NP_116288.2,	family with sequence similarity 83, member A	Y105	0	0	0	0	2.5528e+06	0	0	0	0	0	0	0	0	0	0	0	0	0	0	0	0	0	0	0	0	0
GLGEHEMEEDEEDyESSAK	LNPEP		NP_005566.2,	leucyl/cystinyl aminopeptidase	Y70	0	0	0	0	958128	0	1.96464e+06	0	0	1.64256e+06	0	970766	0	0	0	361005	0	0	0	0	0	0	0	0	0	0
GLLEPLGLECTFIDDISAyHK	PADI2		NP_031391.2,	peptidyl arginine deiminase, type II	Y638	0	0	0	0	0	0	0	0	0	0	0	1.20822e+06	0	0	0	0	0	0	0	0	0	0	0	0	0	0
GLLPSQYGQEVyDTPPMAVK	BCAR1		NP_001164185.1,	breast cancer anti-estrogen resistance 1	Y313	5.47598e+08	1.86307e+08	3.28955e+07	3.35304e+08	2.58826e+07	5.5012e+07	3.69303e+08	2.21878e+08	1.28235e+08	9.73369e+07	1.29757e+08	1.05457e+08	4.70258e+07	5.67151e+07	1.33889e+08	4.01839e+06	6.96413e+07	9.34483e+07	1.78052e+07	0	3.27011e+08	8.93618e+07	3.70809e+07	6.78053e+06	3.82407e+07	1.93265e+07
GLPPSNHHAVyDVPPSVSK	BCAR1		NP_001164185.1,	breast cancer anti-estrogen resistance 1	Y352	3.0775e+08	6.52525e+07	1.80704e+07	2.31631e+08	7684.41	6.39636e+07	2.6361e+08	1.16273e+08	0	2.13938e+08	2.08397e+08	6.66965e+07	0	0	8.99626e+07	7.8119e+06	9.93484e+07	2.91485e+07	1.57868e+07	0	1.9999e+08	0	3.99589e+07	4.40053e+07	5.89896e+07	0
GLyDGPVCEVSVTPK	DPYSL2		NP_001184222.1,	dihydropyrimidinase-like 2	Y604	0	0	0	0	0	0	0	0	0	0	0	0	0	0	0	0	0	0	709034	0	0	0	0	0	0	0
GMYDGPVyEVPATPK	CRMP1		XP_005247998.1,	collapsin response mediator protein 1	Y618	0	0	0	0	0	0	0	0	0	0	0	0	0	0	0	0	0	0	0	1.42761e+07	0	0	0	0	0	0
GNFTLPEVAECFDEITyVELQKEEAQK	HNRNPU		NP_114032.2,	heterogeneous nuclear ribonucleoprotein U (scaffold attachment factor A)	Y654	0	0	0	0	0	0	0	0	0	816819	0	0	0	0	0	0	0	0	0	0	0	0	0	0	0	0
GNNVyCLDR	COPA		NP_001091868.1,	coatomer protein complex, subunit alpha	Y588	0	0	0	0	0	0	0	0	0	0	0	0	0	0	0	0	0	0	0	0	0	0	0	0	0	0
GNPPHSAPCVPNGSALLLSNPAyR	DDR1	RTK	XP_005275514.1,	discoidin domain receptor tyrosine kinase 1	Y539	0	0	0	0	0	0	0	0	0	0	0	0	0	0	0	229031	0	0	0	0	0	0	0	0	0	0
GNQGAAPIQNQQAWQQPGNPySSSQR	C9orf169		XP_005266141.1,	chromosome 9 open reading frame 169	Y131	0	0	0	0	0	0	0	6.85902e+06	0	3.89347e+06	4.27607e+06	0	0	0	0	219562	0	0	0	0	0	0	0	0	0	0
GPASTPTySPAPTQPAPR	CC2D1A		NP_060191.3,	coiled-coil and C2 domain containing 1A	Y207	0	0	0	0	0	0	0	0	0	0	0	371056	0	0	0	0	0	0	259941	0	0	0	0	0	0	0
GPAVGIDLGTTySCVGVFQHGK	HSPA8		NP_006588.1,	heat shock 70kDa protein 8	Y15	0	0	0	0	0	0	0	0	0	0	0	0	0	0	0	0	0	0	1.6003e+06	0	0	0	0	0	0	0
GPAVGIyNDNINTEMPR	CDCP1		NP_073753.3,	CUB domain containing protein 1	Y707	0	0	0	0	0	0	0	0	0	0	0	0	0	0	0	0	0	0	0	0	1.97288e+08	0	2.06989e+07	0	0	0
GPAyGLSR	TAGLN2		NP_001264153.1,	transgelin 2	Y29	0	0	0	0	1.9146e+06	0	2.37498e+06	0	0	1.37894e+06	0	4.97255e+06	0	0	0	219562	4.38302e+06	0	1.80935e+06	0	0	1.84211e+06	1.74889e+06	0	0	0
GPGTHMSEPPHNNMQVyA	NOTCH2		NP_077719.2,	notch 2	Y2470	0	0	0	0	0	0	0	0	0	0	0	0	0	0	0	0	0	0	0	0	0	0	0	0	0	0
GPLDGSPyAQVQRPPR	TENC1		NP_056134.2,	tensin like C1 domain containing phosphatase (tensin 2)	Y493	0	0	4.68356e+07	7.2945e+06	1.03058e+07	0	0	0	0	0	0	942830	0	8.96221e+07	6.90544e+07	3.08333e+06	2.82461e+07	5.67498e+06	5.62268e+07	0	3.79711e+07	0	1.20651e+07	3.34688e+08	0	0
GPNGRDPLLEVyDVPPSVEK	BCAR1		NP_001164185.1,	breast cancer anti-estrogen resistance 1	Y333	3.44987e+08	1.32305e+08	3.93861e+07	1.15815e+08	2.54098e+07	4.85831e+07	3.07131e+08	2.84815e+08	1.11057e+08	1.39922e+08	1.78907e+08	2.40247e+07	0	6.6293e+07	2.49363e+08	2.05358e+06	3.31161e+07	8.47843e+07	2.0184e+07	0	1.19589e+07	7.41546e+07	1.20651e+07	3.13615e+07	3.8482e+07	0
GPNVKGEyDVTMPK	AHNAK		NP_001611.1,	AHNAK nucleoprotein	Y836	0	0	0	0	0	0	0	0	0	0	0	7.96167e+06	0	0	0	418410	5.50312e+06	8.10711e+06	1.49217e+06	0	2.43232e+07	4.59351e+06	1.6382e+06	0	0	7.00749e+07
GPSWDPFRDWyPHSR	HSPB1		NP_001531.1,	heat shock 27kDa protein 1	Y23	0	0	0	0	0	0	0	0	0	0	0	0	0	0	0	0	0	0	0	0	0	0	0	0	2.72631e+06	8.47999e+06
GPVFSVPVGEIKPQGVyDIPPTK	NEDD9		NP_006394.1,	neural precursor cell expressed, developmentally down-regulated 9	Y214	3.64701e+08	1.13404e+06	2358.74	1.80261e+08	6.27564e+07	0	3.20809e+08	6.30432e+08	0	2.55509e+08	9.5548e+07	3.49196e+07	0	6.47879e+07	9.6868e+07	0	0	1.72663e+08	4.34676e+07	0	2.97283e+08	1246.36	6.56388e+06	1.77261e+07	0	0
GPVMSQYDNMTPAVQDDLGGIyVIHLR	ARHGAP32		NP_001136157.1,	Rho GTPase activating protein 32	Y1788	0	0	0	0	2.68281e+06	0	0	0	0	0	0	0	0	0	0	0	0	0	0	0	0	0	3.13251e+06	0	0	0
GPVSGTEPEPVYSMEAADyR	CTTN		NP_001171669.1,	cortactin	Y416	2.65038e+06	0	0	2.23225e+06	5.9329e+06	0	0	0	0	1.82507e+06	1.10096e+07	1.08251e+06	0	3.42069e+06	0	98832.4	0	0	2.36441e+06	0	4.99976e+06	3.98209e+06	3.43137e+06	0	1.37522e+07	1.696e+07
GPVSGTEPEPVySMEAADYR	CTTN		NP_001171669.1,	cortactin	Y409	4.34793e+08	1.16104e+08	4.35903e+06	1.59713e+08	2.68281e+08	6.18478e+07	2.32524e+08	3.32817e+08	1.69367e+08	3.97459e+08	5.92752e+08	1.20822e+08	5.11698e+08	1.40933e+08	1.12981e+08	1.33157e+07	1.5438e+07	1.38625e+08	4.08726e+07	3.30355e+07	5.97269e+08	5.80851e+07	8.63377e+07	0	2.0387e+08	4.87764e+08
GQESEyGNITYPPAMK	PTPN6		NP_536859.1,	protein tyrosine phosphatase, non-receptor type 6	Y536	0	0	0	0	1.41822e+06	0	0	0	0	2.5044e+06	0	0	0	0	0	0	0	0	0	0	0	0	6.58602e+06	0	0	0
GQMGPTEQGPyAK	CLCC1		XP_005270721.1,	chloride channel CLIC-like 1	Y412	0	0	0	0	0	0	754522	0	0	0	0	0	0	0	0	0	0	0	0	0	0	0	0	0	0	0
GQMPENPySEVGK	SHANK2		XP_005277987.1,	SH3 and multiple ankyrin repeat domains 2	Y989	2.7599e+06	0	0	3.26898e+07	4.31376e+07	0	5.93123e+07	2.44279e+07	0	1.56145e+07	1.00266e+07	1.20124e+07	0	0	0	0	0	0	0	0	7.66179e+06	0	0	0	1.71299e+07	1.36732e+07
GQPIyIQFSNHK	PTBP1		XP_005259654.1,	polypyrimidine tract binding protein 1	Y129	0	0	0	0	0	0	0	0	0	0	0	0	0	0	0	0	0	0	0	0	0	1.7402e+06	0	0	0	0
GQyHTLQAGFSSR	PKP3		XP_005252817.1,	plakophilin 3	Y99	0	0	0	3.51182e+06	8.04842e+06	0	760615	0	1.77836e+07	5.56645e+06	0	3.07293e+06	0	0	0	650992	0	0	0	0	0	0	0	0	3.24503e+07	0
GREEHyEEEEEEEEDGAAVAEK	GOLIM4		XP_005247421.1,	golgi integral membrane protein 4	Y674	0	0	0	0	0	0	1.57918e+06	0	0	743715	0	0	0	0	0	0	0	0	0	0	0	0	0	0	0	0
GRGEyFAIK	PRKCD	0	NP_997704.1,	protein kinase C, delta	Y374	1.99326e+07	0	0	0	0	4.3619e+06	0	0	0	0	5.79973e+06	2.87039e+06	3.1891e+07	0	0	0	0	1.21916e+07	0	0	1.13103e+07	5.54984e+06	0	0	5.50087e+06	0
GRSDyDGIGSR	DDX3X		XP_005272647.1,	DEAD (Asp-Glu-Ala-Asp) box helicase 3, X-linked	Y194	0	1.26905e+06	0	2.28829e+06	6.79566e+06	830062	2.52419e+06	0	6.2666e+06	967488	0	2.29771e+06	4.5224e+06	752552	0	195298	0	0	1.08849e+06	0	2.45934e+06	0	3.04396e+06	2.78907e+06	4.6685e+06	5.71906e+06
GRsIDQDyER	TJP2		XP_005252368.1,	tight junction protein 2	Y308, | S303	0	0	0	0	1.58368e+06	0	645721	0	0	1.10518e+06	0	0	0	0	0	45320.9	0	0	0	0	0	0	0	0	0	0
GSHQISLDNPDyQQDFFPK	EGFR	RTK	NP_005219.2,	epidermal growth factor receptor	Y1172	1.65375e+09	8.60433e+07	5.10397e+06	3.84806e+08	1.87915e+08	9.19579e+07	4.25258e+09	1.80276e+09	2.40744e+08	1.3688e+09	5.70143e+08	1.08251e+08	7.17098e+08	6.13672e+07	3.97063e+08	2.15419e+07	2.79215e+07	4.07831e+07	0	0	1.48641e+09	1.38746e+07	1.48324e+08	0	3.31741e+06	3.18164e+08
GSHQIsLDNPDyQQDFFPK	EGFR	RTK	NP_005219.2,	epidermal growth factor receptor	Y1172, | S1166	3.06655e+07	0	0	0	1.34731e+07	0	5.2349e+07	8.72578e+07	0	1.78451e+07	0	0	1.65761e+07	0	0	153871	0	0	0	0	4.25655e+08	0	0	0	0	2.43224e+07
GSIDREDGSLQGPIGNQHIyQPVGKPDPAAPPK	PTK2	TK	XP_005251060.1,	protein tyrosine kinase 2	Y946	2.33277e+07	0	0	0	0	0	2.78532e+06	0	0	0	0	0	0	0	0	0	1.61035e+08	0	535813	0	5.18894e+06	0	0	0	0	0
GSIHDFPGFDPNQDAEALyTAMK	ANXA6		XP_005268488.1,	annexin A6	Y76	0	0	0	0	908372	1.23696e+06	0	0	0	0	0	0	0	1.68298e+06	0	0	966212	544909	0	0	0	0	0	0	0	0
GSLTGSETDNEDVyTFKTPSNTLCR	GAB2		NP_536739.1,	GRB2-associated binding protein 2	Y293	0	0	0	4.71667e+06	8.47389e+06	0	0	0	0	0	0	0	0	0	0	0	0	0	0	0	0	0	0	0	0	0
GSMPAySGNNMDKSDSELNSEVAAR	CYBRD1		NP_079119.3,	cytochrome b reductase 1	Y252	0	0	0	0	0	0	0	0	0	767238	0	0	0	0	0	0	0	0	0	0	0	0	0	0	0	0
GSMYDGLADNYNyGTTSR	PKP1		NP_000290.2,	plakophilin 1 (ectodermal dysplasia/skin fragility syndrome)	Y80	0	0	0	0	3.86466e+06	0	0	0	0	0	0	0	0	0	0	1.19546e+06	0	0	0	0	0	0	0	0	0	0
GSMYDGLADNyNYGTTSR	PKP1		NP_000290.2,	plakophilin 1 (ectodermal dysplasia/skin fragility syndrome)	Y78	0	0	0	0	2.25734e+06	0	0	0	0	0	0	0	0	0	0	250928	0	0	0	0	0	0	0	0	0	0
GSNEyTEGPSVVK	SPRY1		XP_005262743.1,	sprouty homolog 1, antagonist of FGF signaling (Drosophila)	Y53	0	2.5921e+06	0	0	0	0	0	0	0	0	0	0	0	0	0	0	0	0	0	0	0	0	0	0	0	0
GSQSLLSPSSGyMPMNQGNLGESCQESAVSGSSER	ERBB3	RTK	NP_001973.2,	v-erb-b2 avian erythroblastic leukemia viral oncogene homolog 3	Y1054	0	0	0	0	0	0	0	0	0	0	0	0	0	0	0	0	0	0	0	0	0	0	0	0	4.10153e+06	0
GSTAENAEyLR	EGFR	RTK	NP_005219.2,	epidermal growth factor receptor	Y1197	2.06992e+08	1.43106e+07	2.10207e+06	9.26523e+07	1.45368e+08	1.96123e+07	1.28075e+09	8.65111e+08	0	2.7883e+08	2.01516e+08	3.14277e+07	2.23417e+08	2.02505e+07	5.33254e+07	8.16699e+06	6.42843e+06	3.65748e+07	0	0	1.51344e+09	4.72677e+06	8.21315e+07	0	2.19552e+07	9.89989e+07
GSVADyGNLMENQDLLGSPTPPPPPPHQR	DOCK1		NP_001371.1,	dedicator of cytokinesis 1	Y1811	0	0	1.87342e+06	1.44769e+07	0	3.32839e+06	2.47446e+06	0	2.18968e+07	0	2.96867e+06	1.25012e+07	0	3.29755e+06	0	0	7.3862e+06	1.91229e+06	2.71763e+06	0	0	1.8813e+06	2.39089e+07	0	0	0
GTDAAQAAQyMAMEK	KIAA1217		XP_005252557.1,	KIAA1217	Y864	0	0	0	0	0	0	0	0	0	0	0	0	0	0	0	0	0	0	0	0	0	0	0	0	3.10027e+06	9.51862e+06
GTGEAEEEyVGPR	BYSL		NP_004044.3,	bystin-like	Y49	0	0	0	0	1.07608e+06	0	0	0	0	0	0	0	0	0	0	0	0	0	0	0	0	0	0	0	0	0
GVGSPEPGPTAPyLGR	ZDHHC5		NP_056272.2,	zinc finger, DHHC-type containing 5	Y630	0	0	0	0	2.82463e+06	0	0	0	0	0	0	0	0	0	0	0	0	0	0	0	0	0	0	0	5.85071e+06	0
GVGVALDDPyENYRR	CHERP		XP_005259766.1,	calcium homeostasis endoplasmic reticulum protein	Y905	0	0	0	0	0	0	0	0	0	0	0	479097	0	0	0	0	0	0	0	0	0	0	0	0	0	0
GVGyETILK	GPRC5C		XP_005257569.1,	G protein-coupled receptor, family C, group 5, member C	Y424	0	0	0	0	0	0	0	0	0	2.63621e+06	0	0	0	0	0	0	0	0	0	0	0	0	0	0	0	0
GVITDQNSDGyCQTGTMSR	DSP		NP_004406.2,	desmoplakin	Y56	0	0	0	1.51307e+06	3.60465e+06	0	0	0	5.34717e+06	0	0	0	1.70266e+07	0	0	1.31382e+06	0	0	0	0	0	0	0	0	0	4.49637e+06
GVNIGGAGSYIyEKPLAEGPQVTGPIEVPAAR	CRIP2		NP_001257766.1,	cysteine-rich protein 2	Y151	0	6.93927e+06	0	1.31693e+07	1.35913e+07	0	0	0	0	3.84278e+06	3.5978e+06	0	4.8287e+07	1.73087e+06	0	218970	1.1266e+06	0	6.55979e+06	0	0	0	0	0	1.60442e+07	2.28762e+07
GVNIGGAGSyIYEKPLAEGPQVTGPIEVPAAR	CRIP2		NP_001257766.1,	cysteine-rich protein 2	Y149	0	0	0	0	0	0	0	0	0	0	0	0	0	0	0	0	0	0	0	0	0	0	0	0	3.88439e+06	5.85053e+06
GVNTGAVGSYIyDRDPEGK	CRIP2		NP_001257766.1,	cysteine-rich protein 2	Y272	0	3.36613e+06	0	8.96635e+06	1.37095e+07	0	0	0	0	0	0	1.38282e+07	2.72065e+07	0	0	130790	0	0	2.97714e+06	0	0	0	0	0	1.30284e+07	3.5892e+07
GVNTGAVGSyIyDRDPEGK	CRIP2		NP_001257766.1,	cysteine-rich protein 2	Y270, Y272	0	0	0	0	0	0	0	0	0	0	0	0	0	0	0	0	0	0	0	0	0	0	0	0	0	5.21947e+06
GVPLyR	ENO3|| ENO1		XP_005256578.1|| XP_005263488.1,	enolase 3 (beta, muscle)|| enolase 1, (alpha)	Y140|| Y131	0	0	0	0	0	0	0	0	0	0	0	0	0	0	0	85812.6	0	0	0	0	0	0	0	0	0	0
GVTIPYRPKPSSSPVIFAGGQAYTIQGQyAIPQPDLTK	PCBP2		NP_001122385.1,	poly(rC) binding protein 2	Y205	0	0	0	2.9234e+06	0	0	0	0	0	0	0	0	0	0	0	173401	0	0	0	0	0	0	0	0	0	0
GVyAIPPSACR	NEDD9		NP_006394.1,	neural precursor cell expressed, developmentally down-regulated 9	Y223	0	0	0	0	3.5692e+06	0	1.20863e+07	1.9201e+07	0	4.56267e+06	0	0	0	0	0	0	0	0	0	0	2.43232e+07	0	0	0	0	0
GVyQYHWQSHNVK	MYO1E		NP_004989.2,	myosin IE	Y7	0	0	0	0	0	0	0	0	0	0	0	0	0	0	0	333781	0	0	0	0	0	0	0	0	0	0
GYDDRDyYSR	TRA2B		NP_004584.1,	transformer 2 beta homolog (Drosophila)	Y235	0	0	0	0	875517	0	0	0	0	0	0	0	0	0	0	0	0	0	0	0	0	0	0	0	0	0
GYFEYIEENKySR	HNRNPU		NP_114032.2,	heterogeneous nuclear ribonucleoprotein U (scaffold attachment factor A)	Y266	0	0	0	0	0	0	0	0	0	0	0	1.86471e+06	0	0	0	0	0	0	0	0	0	0	0	0	0	0
GYNDDyYEESYFTTR	EMD		NP_000108.1,	emerin	Y94	0	0	0	0	0	0	1.52944e+07	0	0	0	0	0	0	0	0	0	0	0	0	0	0	0	0	0	0	0
GYPGDyTK	GART		XP_005260998.1,	phosphoribosylglycinamide formyltransferase, phosphoribosylglycinamide synthetase, phosphoribosylaminoimidazole synthetase	Y348	0	0	0	0	0	0	0	0	0	0	0	0	0	0	0	0	0	0	0	0	0	0	0	0	0	0
GYYSPySVSGSGSTAGSR	PLEC		XP_005276883.1,	plectin	Y4620	0	0	0	1.80261e+06	0	0	494767	0	0	0	0	0	0	0	0	0	0	1.77614e+06	0	1.60458e+06	0	0	2.03668e+06	0	0	0
GsHQISLDNPDyQQDFFPK	EGFR	RTK	NP_005219.2,	epidermal growth factor receptor	Y1172, | S1162	0	0	0	0	0	0	0	0	0	0	0	0	0	0	0	153871	0	0	0	0	0	0	0	0	0	0
GyADLISSGR	ATP8B1		NP_005594.1,	ATPase, aminophospholipid transporter, class I, type 8B, member 1	Y1217	0	0	1.45301e+06	0	0	0	0	0	0	3.2547e+06	0	0	0	0	0	0	0	0	0	0	0	0	0	0	0	0
GyMMMFPR	IRS4		NP_003595.1,	insulin receptor substrate 4	Y743	0	0	0	0	7.59932e+07	0	0	0	0	0	0	0	0	0	0	0	0	0	0	0	0	0	0	0	0	0
GySFTTTAER	ACTG1|| ACTB		NP_001605.1|| XP_005249875.1,	actin, gamma 1|| actin, beta	Y198|| Y198	0	0	1.07685e+06	0	0	0	0	0	0	0	0	0	0	0	0	0	0	0	0	0	0	0	0	0	0	0
GyYSPYSVSGSGSTAGSR	PLEC		XP_005276883.1,	plectin	Y4616	0	0	0	0	0	0	0	0	0	0	0	0	0	0	0	0	0	0	0	0	0	0	0	0	0	6.61308e+06
HADAEMTGyVVTR	MAPK13	0	NP_002745.1,	mitogen-activated protein kinase 13	Y182	0	0	0	0	0	0	6.29183e+06	0	0	1.25727e+06	0	483288	0	0	0	0	0	0	0	0	2.74311e+07	0	583776	0	1.25458e+06	0
HADGMISTINPVDAIyQPSPLEPVISTMPSQTVLPPEPVQLCK	OSBPL9		NP_078862.4,	oxysterol binding protein-like 9	Y204	0	0	0	0	0	0	1.69109e+06	0	0	0	0	0	0	0	0	0	0	0	0	0	0	0	0	0	0	0
HASQKDySSGFGGK	CTTN		NP_001171669.1,	cortactin	Y154	0	0	0	1.85865e+06	1.61914e+06	0	0	0	0	0	0	0	0	0	0	0	0	0	0	0	0	0	0	0	5.12691e+06	4.62784e+06
HDKLVPLYAVVSEEPIyIVTEFMSK	YES1	TK	NP_005424.1,	v-yes-1 Yamaguchi sarcoma viral oncogene homolog 1	Y345	5.5855e+06	2.26809e+06	0	4.66063e+06	0	0	608418	0	0	0	0	0	8.95471e+06	0	0	68650	0	0	0	0	649563	2.50056e+06	1.02211e+06	0	0	0
HDKLVPLyAVVSEEPIYIVTEFMSK	YES1	TK	NP_005424.1,	v-yes-1 Yamaguchi sarcoma viral oncogene homolog 1	Y336	878129	909035	0	362390	1.28822e+06	0	0	0	0	0	0	0	1.42915e+06	0	0	136708	0	0	0	0	780773	1.43449e+06	1.23972e+06	0	0	0
HDYNYPyVDSSDFGLGEDPK	SPRED2		NP_861449.2,	sprouty-related, EVH1 domain containing 2	Y268	0	0	0	0	0	0	0	0	0	0	0	0	0	0	0	0	0	0	0	0	0	0	0	0	1.01694e+07	0
HELQANCyEEVK	CFL1		NP_005498.1,	cofilin 1 (non-muscle)	Y140	0	0	0	0	0	0	0	0	0	0	0	406883	0	0	0	0	0	0	0	0	0	0	0	0	0	0
HELQANCyEEVKDR	CFL1		NP_005498.1,	cofilin 1 (non-muscle)	Y140	4.09604e+06	1.80907e+07	1.32025e+07	1.44769e+07	6.47655e+07	7.58449e+06	4.73753e+07	2.80548e+07	3.36315e+07	2.49426e+07	4.82655e+07	6.49505e+07	4.19808e+07	4.07062e+07	0	1.00016e+06	1.16069e+07	0	1.16779e+07	1.32142e+07	8.64823e+07	1.5364e+07	1.90386e+07	2.07011e+07	4.14978e+07	9.1505e+07
HFDTyHR	PKP2		NP_004563.2,	plakophilin 2	Y217	0	0	0	0	0	0	0	0	0	0	0	0	0	0	0	0	0	0	0	0	4.71599e+06	0	0	0	0	0
HFSGLEEAVyR	CCT8		NP_006576.2,	chaperonin containing TCP1, subunit 8 (theta)	Y30	0	2.37609e+06	0	0	1.53641e+06	0	0	0	0	0	0	0	0	0	0	0	0	0	0	0	0	0	0	0	0	0
HFTNPyCNIYLNSVQVAK	RASA1		NP_002881.1,	RAS p21 protein activator (GTPase activating protein) 1	Y615	0	0	0	0	0	0	0	0	0	0	0	1.44567e+06	0	0	0	0	0	0	0	0	0	1.0112e+07	0	0	0	0
HGEQSLySPQTPAYIR	ZNRF3		NP_001193927.1,	zinc and ring finger 3	Y408	0	1.53906e+06	0	0	0	0	0	0	0	0	0	0	0	0	0	0	0	0	0	0	0	0	0	0	0	0
HGETFTFRDPHLLDPTVEyVK	BCAR3		NP_003558.1,	breast cancer anti-estrogen resistance 3	Y117	0	0	0	4.42713e+06	0	0	4.14067e+07	0	0	9.00366e+06	0	0	0	0	0	0	9.61018e+06	0	0	0	0	0	0	0	0	0
HGGPQyCR	PTGES		NP_004869.1,	prostaglandin E synthase	Y58	0	0	0	0	0	0	0	0	0	0	0	0	0	0	0	0	0	0	0	0	0	0	269861	0	0	0
HGHyFVALFDYQAR	FRK	TK	XP_005266939.1,	fyn-related kinase	Y46	3.98652e+08	0	0	1.72789e+07	5.56653e+07	6.42891e+06	2.76045e+08	1.62142e+08	9.09745e+07	1.28769e+08	7.3627e+07	3.7783e+07	7.00882e+08	0	4.54608e+07	1.72217e+07	1.62172e+07	0	0	6.20596e+06	4.35114e+08	0	3.44244e+07	0	2.56949e+07	2.85296e+07
HGMNGFFQQQMIyDSPPSR	GAB1		XP_005262938.1,	GRB2-associated binding protein 1	Y269	0	0	0	0	0	0	0	0	0	0	0	0	0	0	0	0	0	0	0	0	0	0	0	0	3.63106e+07	0
HGNRNSNSyGIPEPAHAyAQPQTTTPLPAVSGSPGAAITPLPSTQNGPVFAK	CRKL		NP_005198.1,	v-crk avian sarcoma virus CT10 oncogene homolog-like	Y198, Y207	0	1.90807e+07	1.38663e+07	0	2.54098e+07	0	0	0	0	0	0	0	0	1.22461e+08	0	0	0	0	0	4.86094e+06	0	0	0	0	0	0
HGQYLIGHGTKVyIDPFTYEDPNEAVR	EPHB4	RTK	NP_004435.3,	EPH receptor B4	Y590	0	0	0	0	0	0	0	0	0	0	0	0	0	0	0	0	0	0	0	0	0	0	0	0	0	0
HGQYLIGHGTKVyIDPFTyEDPNEAVR	EPHB4	RTK	NP_004435.3,	EPH receptor B4	Y590, Y596	0	2.09708e+06	0	0	0	0	2.6361e+06	0	0	0	0	0	1.83779e+07	0	0	155646	0	0	0	0	0	0	5.97722e+06	0	0	0
HGSDSEyTEKLQQyIAPGMK	EPHB3	RTK	NP_004434.2,	EPH receptor B3	Y593, Y600	0	0	0	0	0	0	0	0	0	0	0	0	0	0	0	184645	0	0	0	0	0	0	0	0	0	0
HGSGADSDyENTQSGDPLLGLEGK	GIT1		NP_001078923.1,	G protein-coupled receptor kinase interacting ArfGAP 1	Y607	0	0	1.14323e+06	2.71792e+06	0	0	0	0	0	0	0	1.31298e+06	0	0	0	126056	0	0	0	0	0	3.01008e+06	0	4.04105e+06	0	0
HGYENPTyR	APLP1		NP_001019978.1,	amyloid beta (A4) precursor-like protein 1	Y644	0	2.83511e+06	0	0	0	0	0	0	0	0	0	0	0	0	0	0	0	0	0	0	0	0	0	0	0	0
HGyENPTYR	APLP1		NP_001019978.1,	amyloid beta (A4) precursor-like protein 1	Y639	0	815071	0	0	0	0	0	0	0	0	0	0	0	0	0	0	0	0	0	0	0	0	0	0	0	0
HIDCAyVYQNEHEVGEAIQEK	AKR1B10		NP_064695.3,	aldo-keto reductase family 1, member B10 (aldose reductase)	Y47	0	0	0	0	0	0	3.94172e+06	0	0	0	0	0	0	0	0	0	0	0	0	0	0	0	0	0	0	0
HIDRNyEPLK	EPS8		XP_005253396.1,	epidermal growth factor receptor pathway substrate 8	Y536	0	0	0	0	0	0	3.08374e+06	1.63208e+07	0	8.08099e+06	5.03298e+06	0	0	0	0	0	0	0	0	0	0	0	0	0	0	0
HIDSAHLyNNEEQVGLAIR	AKR1C3|| AKR1C1		NP_001240837.1|| NP_001344.2,	aldo-keto reductase family 1, member C3|| aldo-keto reductase family 1, member C1	Y55|| Y55	0	0	0	0	0	0	4.68779e+06	6.52833e+06	0	3.54874e+06	0	0	0	0	0	0	0	0	0	0	0	0	0	0	0	0
HIDyFNNQIIVDLVEQQHK	MYO1D		NP_056009.1,	myosin ID	Y435	0	0	0	0	0	0	0	0	0	0	0	0	0	0	0	0	0	0	0	0	0	0	0	0	2.08695e+07	1.3025e+06
HIGLVySGMGPDYR	PSMA2		NP_002778.1,	proteasome (prosome, macropain) subunit, alpha type, 2	Y76	2.05897e+06	3.21312e+06	0	0	3.66374e+06	0	0	0	0	0	0	0	0	1.52563e+06	0	133749	0	0	0	3.27996e+06	3.79711e+06	7.03136e+06	0	0	0	0
HIyYITGETK	HSP90AA1		NP_001017963.2,	heat shock protein 90kDa alpha (cytosolic), class A member 1	Y614	0	0	2.1537e+06	2.52179e+06	0	2.1484e+06	4.837e+06	0	0	1.9366e+06	0	2.22089e+06	0	0	0	0	1.34575e+06	0	1.98236e+06	0	0	2.24972e+06	1.11796e+06	0	3.03995e+06	0
HKAPGSADyGFAPAAGR	C6orf132		NP_001157918.1,	chromosome 6 open reading frame 132	Y1142	4.95029e+06	0	0	0	1.03058e+07	0	0	0	0	0	0	679117	5.63949e+06	0	0	763436	0	0	0	0	6.72941e+06	0	1.05742e+06	0	0	0
HKEDVyENLHTK	PTPN6		NP_536858.1,	protein tyrosine phosphatase, non-receptor type 6	Y566	0	0	0	0	0	0	0	0	0	0	0	0	9.62136e+06	0	0	192338	0	0	0	0	0	0	4.13978e+06	0	0	1.40676e+07
HLEIIyEINQK	PYGL		NP_002854.3,	phosphorylase, glycogen, liver	Y405	0	0	0	0	0	0	0	0	0	0	0	0	0	0	0	0	0	0	0	0	0	0	0	0	0	0
HLLAPGPQDIyDVPPVR	BCAR1		NP_001164185.1,	breast cancer anti-estrogen resistance 1	Y295	1.89469e+09	5.81422e+08	1.06947e+08	1.09277e+09	8.46207e+07	2.8157e+08	1.18749e+09	3.61618e+08	2.90344e+08	6.2255e+08	4.63978e+08	3.28943e+08	1.54771e+08	2.98284e+08	6.04226e+08	2.15419e+07	2.25644e+08	4.91377e+08	1.01641e+08	1.54559e+07	1.3648e+09	2.62598e+08	1.22865e+08	9.16054e+07	2.00251e+08	9.05847e+07
HLQYVADVNESNVyVVTQGR	GRB7		NP_001229371.1,	growth factor receptor-bound protein 7	Y307	0	0	0	0	0	0	0	0	0	0	0	0	0	0	0	0	0	0	0	0	0	0	0	0	0	5.00911e+06
HLSPyATLTVGDSSHK	ESYT1		NP_001171725.1,	extended synaptotagmin-like protein 1	Y832	9.83487e+06	1.11604e+07	0	8.91031e+06	9.25391e+06	0	7.26172e+06	0	0	5.33325e+06	0	9.84733e+06	0	8.62015e+06	0	316027	7.8732e+06	0	3.93588e+06	0	0	7.70549e+07	0	5.21865e+06	1.35109e+07	1.16485e+07
HLVyESDQNKDGK	CALU		NP_001186601.1,	calumenin	Y283	0	0	0	0	0	0	0	0	0	0	0	0	0	1.75139e+06	0	0	0	0	0	4.87274e+06	0	0	0	0	0	0
HMIyEESGNK	MAP7D3		NP_078873.2,	MAP7 domain containing 3	Y582	0	0	0	0	0	0	0	0	0	0	0	740296	0	0	0	0	0	0	0	0	0	0	0	0	0	0
HMLAYMQLLEDySEPQPSMFYQTPQNEHIYQQK	RAPGEF1		XP_005272242.1,	Rap guanine nucleotide exchange factor (GEF) 1	Y579	2.01516e+07	0	0	1.19551e+08	0	0	5.96854e+07	0	0	3.05192e+07	0	1.57837e+06	9.71145e+06	1.29986e+06	0	298273	1.89931e+06	1.02112e+06	2.50858e+06	0	0	5.07951e+06	0	0	0	0
HNSTTSSTSSGGyR	ABI1		XP_005252388.1,	abl-interactor 1	Y350	0	0	0	0	0	0	0	0	0	0	0	0	0	0	0	0	0	0	0	0	0	502464	0	0	0	0
HPAGVyQVSGLHNK	TNS1		XP_005246878.1,	tensin 1	Y1358	0	0	0	0	0	0	0	0	0	5.65771e+06	0	5.14715e+06	0	3.5712e+07	0	0	0	0	0	0	2.82419e+07	0	0	0	0	0
HPDIyAVPIK	TJP2		XP_005252368.1,	tight junction protein 2	Y1177	1.01415e+07	3.59114e+07	1.0916e+07	1.18617e+07	5.33016e+07	2.49019e+07	4.36449e+07	4.6189e+07	0	2.02785e+07	1.23859e+08	5.85951e+07	1.30807e+08	5.99989e+07	0	2.34357e+06	4.28562e+07	1.20678e+08	1.24708e+07	4.36541e+07	2.10801e+08	2.32027e+07	1.30613e+07	2.18167e+07	2.07489e+07	4.95652e+07
HPISyVCSGAHR	C6orf132		NP_001157918.1,	chromosome 6 open reading frame 132	Y1177	1.59899e+06	0	0	0	0	0	0	0	0	0	0	0	0	0	0	0	0	0	0	0	0	0	0	0	0	0
HQSLSPNHPPPQLGQSVGSQNDAyDVPR	NEDD9		NP_006394.1,	neural precursor cell expressed, developmentally down-regulated 9	Y317	2.02611e+08	0	0	1.63449e+08	3.77011e+07	0	2.61123e+08	5.05626e+08	0	1.99743e+08	1.71043e+08	3.63164e+06	0	9.78318e+07	0	560445	0	4.8457e+07	6.15611e+07	4573.06	5.18894e+08	0	0	3.04938e+07	1.5441e+07	0
HQVEyLGLLENVR	MYO1D		NP_056009.1,	myosin ID	Y612	0	0	0	0	0	0	0	0	0	0	0	0	0	0	0	0	0	0	0	0	0	0	0	0	1.55617e+08	8.84811e+06
HQYSDYDyHSSSEK	TJP2		XP_005252368.1,	tight junction protein 2	Y487	0	0	0	0	0	0	0	0	0	0	0	0	0	0	0	0	0	0	0	0	0	0	0	0	0	3.40514e+06
HQYSDyDYHSSSEK	TJP2		XP_005252368.1,	tight junction protein 2	Y485	0	542091	0	0	1.9146e+06	0	0	0	0	0	0	0	0	0	0	166891	0	0	0	0	0	0	0	0	0	2.78722e+06
HRPELIDyGK	ACTN1		XP_005268206.1,	actinin, alpha 1	Y193	0	2.43909e+07	2.76588e+06	0	3.22646e+06	0	0	0	0	0	0	2.70976e+06	0	9.03063e+06	0	0	3.44148e+06	0	631398	0	0	0	0	7.58626e+06	0	0
HRPELIEyDKLR	ACTN4		NP_004915.2,	actinin, alpha 4	Y212	0	0	0	0	0	0	0	0	0	0	0	0	0	4.80265e+06	0	0	1.67204e+06	0	0	0	0	2.57111e+06	0	4.15261e+06	0	0
HSAySYCGR	KANK2		NP_056308.3,	KN motif and ankyrin repeat domains 2	Y100	0	0	0	0	0	0	0	0	0	0	0	0	0	0	0	0	0	0	0	0	1.2871e+06	0	0	0	0	0
HSLLTPVTPLSPPGLEEEDVNGyVMPDTHLK	ERBB3	RTK	NP_001973.2,	v-erb-b2 avian erythroblastic leukemia viral oncogene homolog 3	Y1159	0	0	0	0	0	0	1.04698e+07	2.97615e+06	0	2.01771e+07	5.56381e+06	0	0	0	0	0	0	0	0	0	0	0	0	0	6.40562e+07	3.49717e+07
HSTGGTNKDyADGAISMNFLDSYFSQK	DSG3		NP_001935.2,	desmoglein 3	Y779	0	0	0	0	0	0	0	0	0	0	0	0	0	0	0	343842	0	0	0	0	0	0	0	0	0	0
HSTPVVMPEPNGLyGGFPFPLEMENK	FAT2		NP_001438.1,	FAT atypical cadherin 2	Y4223	0	0	0	0	0	0	0	0	0	0	0	0	0	0	0	81669.9	0	0	0	0	0	0	0	0	0	0
HSVNNPYSQFQDEySLDEVMASK	SCP2		NP_002970.2,	sterol carrier protein 2	Y204	5.02695e+06	0	0	0	0	0	0	0	0	0	0	0	0	0	0	0	0	0	0	0	0	0	0	0	0	0
HSYPLSSTSGNADSSAVSSQAISPyACFYGASAK	ARAP2		XP_005262696.1,	ArfGAP with RhoGAP domain, ankyrin repeat and PH domain 2	Y473	1.89469e+06	0	0	0	5.62562e+06	0	0	0	0	2.56523e+06	0	0	0	0	0	0	0	0	0	0	7.29695e+06	0	0	0	0	0
HTDDEMTGyVATR	MAPK14	0	NP_001306.1,	mitogen-activated protein kinase 14	Y182	1.71946e+08	1.55706e+08	9.07209e+07	1.29825e+08	3.42737e+08	1.35089e+08	1.517e+08	1.07739e+08	1.60899e+08	7.15832e+07	1.27791e+08	1.31996e+08	1.3369e+08	2.16872e+08	3.8939e+07	7.45682e+06	6.72063e+07	2.34549e+08	6.68234e+07	2.28889e+08	3.68901e+08	7.4233e+07	1.19544e+08	2.14448e+08	1.06519e+08	5.73221e+07
HTPPTIGGSLPyR	ABI2		XP_005246274.1,	abl-interactor 2	Y371	0	0	6.35046e+06	0	0	0	0	0	0	0	0	0	0	0	0	0	0	0	0	0	0	3.30795e+06	0	0	0	0
HVAAGTQQPyTDGVR	JUP		XP_005277071.1,	junction plakoglobin	Y588	0	0	0	897195	0	0	0	0	0	0	0	984733	0	0	0	172809	0	0	0	0	0	0	0	0	6.14022e+06	7.90151e+06
HVAYGGySTPEDR	TNS1		XP_005246878.1,	tensin 1	Y1430	1.35804e+06	0	0	0	0	0	0	0	0	1.7034e+06	0	2.24184e+06	0	1.7856e+07	0	0	0	0	0	0	1.18643e+07	0	2.04775e+06	0	0	0
HVAYGGyStPEDR	TNS1		XP_005246878.1,	tensin 1	Y1430, | T1432	0	0	0	0	0	0	0	0	0	0	0	0	0	6.2325e+06	0	0	0	0	0	0	0	0	0	0	0	0
HVAyGGYSTPEDR	TNS1		XP_005246878.1,	tensin 1	Y1427	0	0	522567	0	0	0	1.04462e+06	0	0	2.27119e+06	0	2.03232e+06	0	1.14251e+07	0	0	0	0	0	0	5.70243e+06	0	1.6382e+06	0	0	0
HVHLENATEyATLR	C11orf52		NP_542390.2,	chromosome 11 open reading frame 52	Y103	1.20472e+07	0	0	3.02614e+06	6.01563e+06	0	1.66622e+07	4.50156e+07	0	2.27119e+07	2.487e+07	5.79666e+06	1.96391e+07	0	0	223113	0	0	0	0	1.54047e+07	0	2.41303e+07	0	1.89394e+07	1.39361e+08
HVHSEDySK	CD82		NP_002222.1,	CD82 molecule	Y261	0	0	0	0	0	0	0	0	0	0	0	0	0	0	0	0	0	0	0	0	1.26372e+06	0	0	0	0	0
HVSISyDIPPTPGNTYQIPR	GAB1		XP_005262938.1,	GRB2-associated binding protein 1	Y334	4.93934e+06	0	0	0	0	0	0	0	0	0	0	0	0	0	0	0	0	0	0	0	0	0	0	0	0	0
HVSPVtPPREVPIyANR	ADAM9		NP_003807.1,	ADAM metallopeptidase domain 9	Y769, | T761	1.43471e+07	3.05112e+07	1.23911e+06	0	7.00839e+06	1.04165e+07	4.92404e+07	0	0	0	0	1.0406e+07	0	0	0	0	0	0	0	0	0	0	0	0	0	0
HYEDGYPGGSDNyGSLSR	CTNND1		XP_005273842.1,	catenin (cadherin-associated protein), delta 1	Y289	1.23757e+07	1.18805e+07	1.85867e+06	2.7366e+07	9.05299e+07	0	5.1976e+07	2.5388e+07	6.54484e+07	2.94038e+07	3.21442e+07	2.55612e+07	1.05042e+08	7.66235e+06	1.86735e+07	1.5683e+07	0	0	0	0	7.29695e+07	1.6383e+06	5.44592e+07	1.4999e+07	3.41392e+08	3.72068e+08
HYEDGYPGGSDNyGsLSR	CTNND1		XP_005273842.1,	catenin (cadherin-associated protein), delta 1	Y289, | S291	0	0	0	0	0	0	0	0	0	0	0	0	2.28823e+07	0	0	946897	0	0	0	0	0	0	0	0	1.3149e+07	2.53742e+07
HYEDGyPGGSDNYGSLSR	CTNND1		XP_005273842.1,	catenin (cadherin-associated protein), delta 1	Y282	0	0	0	2.44707e+07	8.0366e+07	0	0	0	0	0	0	0	0	0	0	0	0	0	0	0	0	0	4.77071e+07	0	3.41392e+08	3.72068e+08
HYEEIPEyENLPFIMAIR	FGD6		NP_060821.3,	FYVE, RhoGEF and PH domain containing 6	Y760	0	0	0	0	4.10103e+06	1.1393e+06	0	0	1.22187e+06	0	0	0	2.32426e+06	0	0	78710.8	0	643618	0	0	0	0	0	0	0	0
HYVySTLTR	FAM83B		NP_001010872.1,	family with sequence similarity 83, member B	Y685	0	0	0	0	0	0	0	0	0	0	0	0	0	0	0	181094	0	0	0	0	3.68901e+06	0	0	0	0	0
HyGGLTGLNK	PGAM4|| PGAM2|| PGAM1		NP_001025062.1|| NP_000281.2|| NP_002620.1,	phosphoglycerate mutase family member 4|| phosphoglycerate mutase 2 (muscle)|| phosphoglycerate mutase 1 (brain)	Y92|| Y92|| Y92	0	3.94215e+06	4.94171e+06	999374	1.72551e+06	4.20728e+06	2.46202e+06	0	0	971544	0	1.65519e+06	0	2.6613e+06	0	0	2.98695e+06	2.68587e+06	0	0	0	5.22061e+06	1.85958e+06	0	0	0
HyRGPAGDATVASEK	SLC1A5		NP_005619.1,	solute carrier family 1 (neutral amino acid transporter), member 5	Y524	0	1.21505e+06	0	0	0	0	0	0	0	0	0	0	0	0	0	0	0	0	0	0	0	0	0	0	5.12691e+06	1.30289e+07
IADPEHDHTGFLTEyVATR	MAPK3	0	NP_002737.2,	mitogen-activated protein kinase 3	Y204	2.15754e+09	3.91515e+08	4.07875e+08	1.02739e+09	3.00191e+08	2.27046e+09	2.37498e+09	1.32273e+09	5.11732e+08	1.62228e+09	1.54332e+09	7.26328e+08	1.05403e+09	1.89506e+08	3.58699e+08	6.39156e+06	1.75321e+08	4.56102e+08	2.73925e+09	1.22703e+09	6.72941e+08	3.16686e+08	3.98482e+08	8.9746e+07	7.21386e+08	3.23423e+08
IADPEHDHTGFLtEyVATR	MAPK3	0	NP_002737.2,	mitogen-activated protein kinase 3	Y204, | T202	0	0	0	0	0	3.06798e+06	0	0	0	0	0	0	0	0	0	0	0	0	2.696e+06	0	0	0	6.03257e+07	0	0	0
IAEENLTyAELELIKPHR	VSTM4		NP_001026916.2,	V-set and transmembrane domain containing 4	Y289	0	0	0	0	0	0	0	0	0	0	0	0	0	5.54152e+06	0	0	0	0	0	0	0	0	0	0	0	0
IAIyELLFK	RPS10-NUDT3|| RPS10		NP_001189399.1|| XP_005249328.1,	RPS10-NUDT3 protein|| ribosomal protein S10	Y12|| Y12	1.17186e+07	2.31309e+07	7.81822e+06	2.00809e+07	1.60732e+07	1.2044e+07	1.69109e+07	9.90984e+06	1.59689e+07	8.22294e+06	4.22692e+06	2.55612e+07	4.46835e+07	1.58036e+07	1.219e+07	1.56238e+06	1.6136e+07	1.81946e+07	2.45812e+06	7.3504e+06	1.9999e+07	3.05711e+07	5.43485e+06	3.65678e+06	6.36943e+06	5.20632e+06
IALyETPTGWK	PGM1		NP_001166289.1,	phosphoglucomutase 1	Y371	0	0	0	0	0	0	0	0	0	0	0	0	0	2.3808e+06	0	0	0	2.14127e+06	0	0	0	2.62598e+06	0	0	0	0
IANDNSLNHEyLPILGLAEFR	GOT1		NP_002070.1,	glutamic-oxaloacetic transaminase 1, soluble	Y71	0	0	0	0	0	0	0	0	0	0	0	0	0	0	0	0	0	0	0	0	0	0	0	0	487358	0
IAPCPSQDSLySDPLDSTSAQAGEGVQR	DOK1		NP_001372.1,	docking protein 1, 62kDa (downstream of tyrosine kinase 1)	Y315	0	0	0	0	0	0	0	0	0	0	0	0	0	0	0	0	0	1.42957e+07	0	0	0	0	0	0	0	0
ICtCRPGWyCALSKQEGCR	TNFRSF1B		NP_001057.1,	tumor necrosis factor receptor superfamily, member 1B	Y125, | T119	0	0	0	0	0	0	0	0	0	0	0	0	0	0	0	0	0	0	0	0	0	0	0	0	0	0
IDHyLGK	G6PD		XP_005277890.1,	glucose-6-phosphate dehydrogenase	Y233	0	0	0	0	0	0	0	0	0	0	0	1.92058e+06	0	0	0	0	0	0	0	0	0	0	0	0	0	0
IDSPGFKPASQQVyR	TJP1		XP_005254676.1,	tight junction protein 1	Y990	0	0	0	0	0	0	0	0	0	0	0	0	0	0	0	101791	0	0	0	0	0	0	0	0	0	0
IDSVyLDPLVFR	DFNA5		NP_004394.1,	deafness, autosomal dominant 5	Y254	0	0	0	0	0	0	0	0	0	0	0	0	0	0	0	121913	0	0	0	0	0	0	0	0	0	0
IECHyEPMESYFFK	PLEKHS1		XP_005270219.1,	pleckstrin homology domain containing, family S member 1	Y254	9.82391e+06	0	0	0	0	0	0	0	0	0	0	0	9.54929e+07	0	0	0	0	0	0	0	0	0	0	0	0	0
IEDPVyGIYYVDHINR	MAGI1		XP_005265620.1,	membrane associated guanylate kinase, WW and PDZ domain containing 1	Y375	0	0	0	0	0	0	0	0	0	0	0	0	0	0	0	0	0	1.75138e+07	0	0	0	0	0	0	0	0
IEDPVyGIYYVDHINRK	MAGI1		XP_005265620.1,	membrane associated guanylate kinase, WW and PDZ domain containing 1	Y375	0	0	0	0	0	2.53901e+07	0	0	0	0	0	0	0	7.25187e+06	0	0	0	2.56209e+07	8.93862e+06	0	1.2594e+07	0	1.05708e+07	0	0	0
IEFyELDKK	PMM2		XP_005255429.1,	phosphomannomutase 2	Y145	0	0	0	0	0	0	0	0	0	0	0	0	0	0	0	0	0	0	0	0	0	0	0	0	0	0
IEGVyAR	RPL35A		XP_005269407.1,	ribosomal protein L35a	Y68	0	0	656878	0	0	0	3.10861e+06	0	0	0	0	0	0	0	0	71609.1	0	0	0	0	0	0	0	0	0	0
IEIAQKHPDIyAVPIK	TJP2		XP_005252368.1,	tight junction protein 2	Y1177	8.24683e+07	2.08808e+08	0	6.9209e+07	3.32101e+08	1.02537e+08	1.38022e+08	1.77076e+08	0	8.1621e+07	3.78457e+07	6.95599e+07	2.97289e+08	5.06947e+07	4.81463e+07	1.47953e+07	2.58111e+07	1.00875e+08	2.19861e+07	1.07129e+08	1.4729e+08	4.15454e+07	4.16192e+07	2.93782e+07	5.59738e+07	9.29512e+07
IEKIGEGTyGVVYK	CDK1		XP_005270360.1,	cyclin-dependent kinase 1	Y15	2.49705e+08	2.44809e+08	1.14323e+08	7.55602e+08	5.75562e+08	1.96123e+08	2.44959e+07	1.97343e+08	0	9.8148e+07	0	0	0	0	8.93871e+07	3.54495e+06	0	0	8.79445e+06	0	0	0	1.39469e+07	5.34261e+06	5.68182e+07	1.2766e+07
IEKIGEGtyGVVYK	CDK1		XP_005270360.1,	cyclin-dependent kinase 1	Y15, | T14	5.11457e+08	3.96915e+08	5.71615e+07	1.31693e+09	1.21731e+08	6.90905e+07	1.40509e+08	3.39217e+08	7.13763e+07	2.39286e+07	0	4.74907e+07	1.25762e+08	0	1.88365e+08	0	0	1.69569e+06	1.75168e+07	0	0	0	3.71916e+07	1.77261e+07	4.75294e+07	2.15615e+07
IENPNQFVPLyTDPQEVLEMR	ADD2		XP_005278378.1,	adducin 2 (beta)	Y505	0	0	0	0	2.60008e+06	0	0	0	0	0	0	0	0	0	0	0	0	0	0	0	0	0	0	0	0	0
IFPLRPDyQEPSR	DDR2	RTK	XP_005245277.1,	discoidin domain receptor tyrosine kinase 2	Y496	0	1.68306e+08	0	0	0	0	0	0	0	0	0	0	0	5.94516e+07	0	0	4.31809e+07	0	1.1822e+07	5.78122e+07	0	2.27324e+08	0	0	0	0
IFyDMK	DSTN		NP_006861.1,	destrin (actin depolymerizing factor)	Y16	0	0	0	0	0	0	0	0	0	0	0	0	0	0	0	0	0	0	0	0	0	0	0	0	5.12691e+06	1.65656e+07
IGAEVyHNLK	ENO1		XP_005263488.1,	enolase 1, (alpha)	Y189	0	2.6911e+06	0	0	0	0	0	0	0	0	0	0	0	0	0	0	0	0	0	0	0	0	0	0	0	0
IGEGTYGVVyK	CDK3|| CDK2|| CDK1	0	XP_005256980.1|| NP_001789.2|| XP_005270360.1,	cyclin-dependent kinase 3|| cyclin-dependent kinase 2|| cyclin-dependent kinase 1	Y47|| Y19|| Y19	7.72114e+07	9.63037e+07	2.00619e+07	1.45703e+10	1.7846e+08	3.40977e+07	3.64329e+07	9.34448e+07	2.601e+08	3.93403e+07	7.56913e+07	4.93763e+07	2.75668e+08	6.69772e+07	3.03072e+07	793026	0	1.3058e+08	6.46608e+07	1.52199e+08	9.10767e+07	2.33595e+07	2.31341e+07	2.54115e+07	1.76124e+07	4.25972e+07
IGEGTYGVVyKGR	CDK1		XP_005270360.1,	cyclin-dependent kinase 1	Y19	2.36562e+07	4.79719e+07	2.76588e+07	6.5006e+07	1.01876e+08	4.80948e+07	7.95805e+06	1.82409e+07	0	3.20401e+07	0	3.26149e+06	0	3.04442e+06	0	1.012e+06	0	5.37173e+06	1.7661e+07	0	0	5.43225e+06	0	6.13595e+06	0	1.06624e+07
IGEGTyGTVFK	CDK5	0	NP_004926.1,	cyclin-dependent kinase 5	Y15	4.36983e+07	0	8.55579e+06	1.98007e+07	6.38201e+07	7.86118e+06	1.56674e+07	0	2.38324e+07	9.51062e+06	0	9.56798e+06	3.35126e+07	1.06041e+07	0	103567	2.43501e+07	1.65236e+07	3.27269e+07	0	7.78341e+06	3.38634e+07	2.72296e+07	1.56188e+07	5.7542e+06	1.03075e+07
IGEGTyGVVYK	CDK3|| CDK2|| CDK1	0	XP_005256980.1|| NP_001789.2|| XP_005270360.1,	cyclin-dependent kinase 3|| cyclin-dependent kinase 2|| cyclin-dependent kinase 1	Y43|| Y15|| Y15	1.22662e+10	2.12408e+10	8.33452e+09	1.45703e+10	1.89096e+10	9.19579e+09	1.21236e+10	8.75778e+09	2.14129e+10	4.00501e+09	5.12145e+09	9.91717e+09	1.79094e+10	7.04663e+09	3.62536e+09	2.86436e+08	1.02757e+10	8.29277e+09	8.57819e+09	1.58099e+10	9.89142e+09	6.39642e+09	5.47912e+09	6.76814e+09	4.8012e+09	7.11267e+09
IGEGTyGVVYKGR	CDK1		XP_005270360.1,	cyclin-dependent kinase 1	Y15	0	3.02412e+07	0	2.98878e+07	0	0	0	0	0	0	0	0	2.61254e+07	0	0	532038	0	0	0	0	0	0	0	0	1.11948e+07	0
IGEGtyGVVYK	CDK3|| CDK2|| CDK1	0	XP_005256980.1|| NP_001789.2|| XP_005270360.1,	cyclin-dependent kinase 3|| cyclin-dependent kinase 2|| cyclin-dependent kinase 1	Y43, | T42|| Y15, | T14|| Y15, | T14	1.08424e+09	1.48506e+09	1.81442e+08	2.19489e+09	2.56462e+08	3.17377e+07	7.32389e+08	7.92574e+08	6.62953e+08	5.12033e+07	3.4012e+06	1.11743e+09	1.38915e+09	2.3808e+08	4.66117e+08	4.53919e+06	9.65888e+07	3.88027e+08	1.70843e+07	7.30321e+08	4.77004e+08	1.61478e+08	4.92568e+08	3.13615e+08	1.42347e+08	2.94499e+08
IGEGtyGVVYKGR	CDK1		XP_005270360.1,	cyclin-dependent kinase 1	Y15, | T14	0	0	0	5.51057e+06	0	0	0	0	0	0	0	0	0	0	0	0	0	0	0	0	0	0	0	0	0	0
IGITNHDEySLVR	TLN1|| LOC101930483		XP_005251621.1|| XP_005276024.1,	talin 1|| PREDICTED: talin-1-like	Y127|| Y17	7.71018e+06	0	0	0	0	0	1.72839e+06	0	0	0	0	0	0	0	0	0	0	0	0	0	2.91878e+07	0	0	1.40073e+06	0	0
IGSLGLGTGEDDDyVDDFNSTSHR	FGFR1OP		XP_005266863.1,	FGFR1 oncogene partner	Y337	0	0	0	0	0	0	0	0	0	598622	0	0	0	0	0	0	0	0	0	0	0	0	0	0	0	0
IGTAEPDYGALyEGRNPGFYVEANPMPTFK	PLCG1		XP_005260495.1,	phospholipase C, gamma 1	Y775	0	1.34105e+06	0	0	0	0	0	0	0	0	0	0	0	0	0	0	0	0	0	0	0	0	0	0	0	0
IGTAEPDyGALYEGR	PLCG1		XP_005260495.1,	phospholipase C, gamma 1	Y771	0	4.49117e+06	0	5.70671e+06	0	0	0	0	0	1.73381e+06	0	8.93942e+06	0	0	0	0	2.77591e+06	0	0	0	0	0	1.605e+06	0	0	2.82666e+07
IGVVGGCQEyTGAPYFAAISALK	CARKD		NP_060680.2,	carbohydrate kinase domain containing	Y85	1.23757e+07	0	0	1.43835e+06	1.80824e+07	0	4.86187e+06	1.53608e+06	0	3.62985e+06	1.15012e+06	2.74468e+06	5.135e+06	1.08778e+06	0	167482	3.53888e+06	0	0	0	1.62154e+07	0	8.02498e+06	0	5.91102e+06	1.2411e+07
IHFPLATyAPVISAEK	TUBA4A|| TUBA3E|| TUBA3D|| TUBA3C|| TUBA1C|| TUBA1B|| TUBA1A		NP_005991.1|| NP_997195.1|| NP_525125.2|| NP_005992.1|| XP_005269252.1|| NP_006073.2|| NP_001257328.1,	tubulin, alpha 4a|| tubulin, alpha 3e|| tubulin, alpha 3d|| tubulin, alpha 3c|| tubulin, alpha 1c|| tubulin, alpha 1b|| tubulin, alpha 1a	Y272|| Y272|| Y272|| Y272|| Y342|| Y272|| Y272	0	1.53906e+06	0	0	0	0	0	0	0	0	0	0	0	0	0	0	0	0	0	0	0	0	0	0	0	0
IHGSAAREEDEHPyELLLTAETK	ANKS1A		XP_005249020.1,	ankyrin repeat and sterile alpha motif domain containing 1A	Y476	8.58634e+07	6.82226e+06	0	0	1.7846e+07	0	0	1.16273e+07	0	4.04556e+06	0	0	0	0	0	0	0	0	0	0	0	0	0	0	0	0
IHKLDSSyFK	FAM83B		NP_001010872.1,	family with sequence similarity 83, member B	Y336	0	0	0	0	0	0	1.42996e+06	0	0	1.40936e+06	0	0	0	0	0	214235	0	0	0	0	0	0	3.14358e+06	0	0	0
IHNAENIQPGEQKyEYK	EIF4G1		XP_005247243.1,	eukaryotic translation initiation factor 4 gamma, 1	Y601	0	0	0	0	0	0	0	0	0	0	0	1.48758e+06	0	0	0	0	0	0	0	0	0	0	0	0	0	0
IHVYGySMAYGPAQHAISTEK	PHPT1		NP_054891.2,	phosphohistidine phosphatase 1	Y93	0	0	0	0	0	0	0	0	0	0	0	0	0	0	0	0	0	0	0	5.55705e+06	0	0	0	0	0	0
IIASLADRPyEEPPQKPPR	ANKS1A		XP_005249020.1,	ankyrin repeat and sterile alpha motif domain containing 1A	Y855	0	0	0	2.90472e+06	7.45749e+06	0	3.10861e+06	0	0	2.54495e+06	4.80689e+06	0	0	0	0	108301	0	0	0	0	2.04044e+07	862263	0	0	1.96632e+06	8.13816e+06
IIHEDGySEDECK	GNAI3		NP_006487.1,	guanine nucleotide binding protein (G protein), alpha inhibiting activity polypeptide 3	Y61	0	0	0	0	0	0	1.4424e+06	0	0	326281	0	0	0	0	0	0	0	0	0	0	0	0	0	0	0	0
IIHEDGySEEECR	GNAI2		NP_002061.1,	guanine nucleotide binding protein (G protein), alpha inhibiting activity polypeptide 2	Y61	0	0	283595	0	0	0	2.52419e+06	0	0	0	0	0	0	0	0	0	0	0	0	0	0	320056	541824	0	0	0
IIQLLDDyPK	RPLP0		NP_000993.1,	ribosomal protein, large, P0	Y24	2.54086e+07	1.57506e+07	1.20224e+07	3.79202e+06	5.75562e+07	1.01723e+07	8.04509e+06	2.03744e+07	0	5.69826e+06	1.07147e+07	0	0	1.37512e+07	1.75149e+07	0	0	7.2407e+06	1.45613e+07	0	0	1.45801e+07	7.91429e+06	4.05344e+06	6.05578e+06	0
IITITGTQDQIQNAQyLLQNSVK	HNRNPK		XP_005252017.1,	heterogeneous nuclear ribonucleoprotein K	Y449	0	614094	0	0	1.26458e+06	538564	0	0	0	0	0	0	0	0	0	28193.9	0	0	0	0	0	0	0	0	0	0
IKYSyDALEK	ATP13A1		XP_005260049.1,	ATPase type 13A1	Y181	0	0	1.54889e+06	0	4.45559e+06	0	0	0	0	0	0	0	0	2.08662e+06	0	86996.2	0	0	0	0	0	3.59015e+06	1.06561e+06	1.61146e+06	2.19552e+06	0
IKySYDALEK	ATP13A1		XP_005260049.1,	ATPase type 13A1	Y179	0	0	0	0	0	0	0	0	0	0	0	0	0	0	0	0	0	0	0	0	0	1.01904e+06	0	0	0	0
ILLRNPGNQAAyEHFETMK	VCL		XP_005270199.1,	vinculin	Y693	8.75062e+06	0	6.86676e+06	0	0	0	0	0	0	0	0	0	0	0	0	0	0	0	0	0	0	0	0	0	0	0
ILQySEPYKVQFK	AHNAK2		NP_612429.2,	AHNAK nucleoprotein 2	Y180	0	0	0	0	0	0	0	0	0	0	0	0	0	0	0	0	0	0	0	0	0	2.68869e+06	0	0	0	0
ILVGMyDK	BCAR1		NP_001164185.1,	breast cancer anti-estrogen resistance 1	Y113	0	0	0	0	0	0	2.69828e+06	0	0	0	0	0	0	0	0	0	0	0	0	0	0	0	0	0	0	0
INEELESQyQQSMDSK	C11orf58		NP_055082.1,	chromosome 11 open reading frame 58	Y84	0	0	0	0	0	0	0	0	0	0	0	1.22917e+06	0	0	0	0	0	0	0	0	0	0	0	0	0	0
INEWLGIKNETEDQyALMEDEDDLPHHEER	PIK3R2		NP_005018.1,	phosphoinositide-3-kinase, regulatory subunit 2 (beta)	Y605	1.88374e+08	4.02316e+06	0	0	0	0	1.06812e+07	0	0	0	0	0	0	2.545e+06	0	109485	0	0	0	0	0	0	1.45003e+07	0	0	0
INFDKYHPGyFGK	RPL27A		NP_000981.1,	ribosomal protein L27a	Y52	0	0	0	0	4.6565e+06	0	0	0	0	0	0	0	0	0	0	0	0	0	0	0	0	0	0	0	0	0
INKSESVVyADIR	MPZL1		NP_003944.1,	myelin protein zero-like 1	Y263	0	0	0	0	0	0	0	0	0	4.43086e+06	0	0	0	0	0	0	0	0	0	0	0	0	0	0	0	0
INNyLTVPAHK	SLC9A1		NP_003038.2,	solute carrier family 9, subfamily A (NHE1, cation proton antiporter 1), member 1	Y683	0	3.78915e+06	0	0	0	0	0	0	0	0	0	0	0	0	0	0	0	0	0	0	0	0	0	0	0	0
INNyLTVPAHKLDSPtMSR	SLC9A1		NP_003038.2,	solute carrier family 9, subfamily A (NHE1, cation proton antiporter 1), member 1	Y683, | T695	0	0	0	0	0	0	0	0	0	0	0	0	0	0	0	116587	0	0	0	0	0	0	0	0	0	0
INSDDSNLyLTASK	RAB34		XP_005258091.1,	RAB34, member RAS oncogene family	Y305	0	0	0	0	0	0	906844	0	0	0	0	1.22219e+06	0	0	0	0	0	0	0	0	0	0	0	0	0	0
INVYyNEATGGK	TUBB4B		NP_006079.1,	tubulin, beta 4B class IVb	Y51	0	0	601561	0	0	0	0	0	0	0	0	0	0	0	0	0	0	0	0	0	0	0	0	1.80979e+06	0	0
IPAHQVLySTSGENASGK	MYOF		XP_005269750.1,	myoferlin	Y798	0	0	0	0	0	0	0	0	0	0	0	0	0	0	0	65691	0	0	0	0	0	0	0	0	0	0
IPTyNTPLK	KIF23		XP_005254853.1,	kinesin family member 23	Y750	0	0	0	0	0	0	0	0	0	0	0	0	0	0	0	0	0	0	0	0	0	0	0	0	5.93515e+06	0
IPVIENPQyFR	NTRK3	RTK	NP_001012338.1,	neurotrophic tyrosine kinase, receptor, type 3	Y516	0	0	0	0	3.39192e+06	0	0	0	0	0	0	0	0	0	0	0	0	0	0	0	0	0	0	0	0	0
IPYDDyPVVFLPAYENPPAWIPPHER	PDZD11		XP_005262329.1,	PDZ domain containing 11	Y42	0	0	0	0	0	0	0	0	0	0	0	0	0	0	0	0	0	0	0	0	0	0	0	0	1.74918e+06	0
IPyDDYPVVFLPAYENPPAWIPPHER	PDZD11		XP_005262329.1,	PDZ domain containing 11	Y39	0	0	0	0	0	0	0	0	0	0	0	0	0	0	0	0	0	0	0	0	0	0	0	0	1.74918e+06	0
IQNTGDYyDLYGGEK	PTPN11		NP_002825.3,	protein tyrosine phosphatase, non-receptor type 11	Y63	1.52232e+08	0	0	0	0	0	0	0	0	0	0	0	1.26303e+08	0	0	0	0	0	0	0	2.3107e+08	0	0	0	0	0
IQNTGDyYDLYGGEK	PTPN11		NP_002825.3,	protein tyrosine phosphatase, non-receptor type 11	Y62	1.52232e+08	6.48925e+07	4.94171e+07	6.57532e+07	8.72208e+07	0	2.67341e+08	2.25078e+08	6.82309e+07	1.18629e+08	2.31006e+08	1.25711e+08	1.26303e+08	4.38533e+07	1.68032e+08	2.67498e+07	7.1427e+06	3.02624e+07	1.07408e+07	8.1409e+07	2.3107e+08	5.94961e+07	1.12903e+08	3.75594e+07	2.73837e+08	1.39361e+09
IRPGEyEQFESTIGFK	EPB41L1		NP_036288.2,	erythrocyte membrane protein band 4.1-like 1	Y343	1.00539e+07	0	0	0	1.52459e+07	0	1.66622e+07	1.08806e+07	0	5.21158e+07	3.30289e+07	0	3.94584e+07	0	0	0	0	0	0	0	2.43232e+07	0	0	0	0	0
IRPGEyEQFESTIGFKLPNHR	EPB41L1		NP_036288.2,	erythrocyte membrane protein band 4.1-like 1	Y343	2.36562e+06	0	0	0	0	0	0	0	0	1.59186e+07	0	0	0	0	0	0	0	0	0	0	0	0	0	0	0	0
IRPVPEyQK	AGPS		NP_003650.1,	alkylglycerone phosphate synthase	Y387	0	0	0	0	0	0	0	0	0	0	0	0	0	0	0	0	0	0	0	0	0	411770	0	0	0	0
ISAIFSTFIGEHyVHVNATyVNVK	MET	RTK	XP_005250410.1,	met proto-oncogene	Y1386, Y1393	0	0	0	0	0	0	0	0	0	0	0	0	0	0	0	0	0	0	0	0	0	0	0	0	0	0
ISEDKNPDyR	JUP		XP_005277071.1,	junction plakoglobin	Y698	0	0	0	0	0	0	0	0	0	0	0	0	0	0	0	61548.3	0	0	0	0	0	0	0	0	1.1588e+06	1.168e+06
ISGLIyEETR	HIST4H4|| HIST2H4B|| HIST2H4A|| HIST1H4L|| HIST1H4K|| HIST1H4J|| HIST1H4I|| HIST1H4H|| HIST1H4F|| HIST1H4E|| HIST1H4D|| HIST1H4C|| HIST1H4B|| HIST1H4A		XP_005253358.1|| NP_001029249.1|| XP_005277487.1|| NP_003537.1|| NP_003532.1|| NP_068803.1|| XP_005249493.1|| XP_005249501.1|| NP_003531.1|| NP_003536.1|| NP_003530.1|| NP_003533.1|| NP_003535.1|| NP_003529.1,	histone cluster 4, H4|| histone cluster 2, H4b|| histone cluster 2, H4a|| histone cluster 1, H4l|| histone cluster 1, H4k|| histone cluster 1, H4j|| histone cluster 1, H4i|| histone cluster 1, H4h|| histone cluster 1, H4f|| histone cluster 1, H4e|| histone cluster 1, H4d|| histone cluster 1, H4c|| histone cluster 1, H4b|| histone cluster 1, H4a	Y52|| Y52|| Y52|| Y52|| Y52|| Y52|| Y52|| Y52|| Y52|| Y52|| Y52|| Y52|| Y52|| Y52	0	0	0	0	0	0	3.12105e+06	0	0	0	0	2.19994e+06	0	0	0	0	0	0	0	0	0	0	0	0	0	0
ISHSLySGIEGLDESPSR	PARD3		NP_062565.2,	par-3 family cell polarity regulator	Y719	6.6588e+06	0	0	1.41967e+06	1.65459e+06	4.41072e+06	0	1.15206e+07	1.5364e+07	0	0	1.02664e+07	1.99995e+07	0	0	798944	0	3.05718e+06	0	0	3.09445e+06	0	4.25047e+07	6.60699e+06	0	6.78399e+06
ISIGGGSCAISGGyGSR	KRT6C|| KRT6B|| KRT6A		NP_775109.2|| NP_005546.2|| NP_005545.1,	keratin 6C|| keratin 6B|| keratin 6A	Y83|| Y83|| Y83	0	0	0	0	0	0	0	0	0	0	0	0	0	0	0	573465	0	0	0	0	0	0	1.45003e+06	0	0	0
ISVYyNEATGGK	TUBB		NP_821133.1,	tubulin, beta class I	Y51	0	0	1.68166e+06	650527	4.19558e+06	0	0	0	0	0	0	768232	0	0	0	0	0	0	405193	0	3.54037e+06	0	0	2.59073e+06	0	0
ITLDNAyMEK	PKM		NP_001193725.1,	pyruvate kinase, muscle	Y222	0	0	0	0	0	0	0	0	0	0	0	0	0	2.29186e+06	0	0	0	0	0	0	0	1.94401e+06	0	0	0	0
ITLDNAyMEKCDENILWLDYK	PKM		NP_001193725.1,	pyruvate kinase, muscle	Y222	0	1.28705e+06	1.45301e+06	0	0	0	0	0	0	0	0	0	2.32426e+06	0	0	0	0	0	0	0	0	3.63718e+06	0	0	0	0
IVATKPLyVALAQR	PABPC3|| PABPC1		NP_112241.2|| XP_005250919.1,	poly(A) binding protein, cytoplasmic 3|| poly(A) binding protein, cytoplasmic 1	Y364|| Y364	0	1.68306e+06	0	0	1.83187e+06	0	0	0	0	0	0	0	0	0	0	0	1.03796e+06	0	0	0	0	948489	0	0	0	0
IVNFVSVGPTyMR	IL4R		XP_005255362.1,	interleukin 4 receptor	Y881	0	2.40309e+06	0	0	0	0	0	0	0	0	0	0	0	0	0	0	0	0	0	0	0	0	0	0	0	0
IWHHSFyNELR	ACTG2|| ACTA2		NP_001606.1|| NP_001604.1,	actin, gamma 2, smooth muscle, enteric|| actin, alpha 2, smooth muscle, aorta	Y92|| Y93	0	0	0	0	0	0	0	0	0	0	0	0	0	3.98169e+06	0	0	0	0	0	0	0	0	0	0	0	0
IWHHTFyNELR	POTEJ|| POTEI|| POTEF|| POTEE|| ACTG1|| ACTC1|| ACTB|| ACTA1		NP_001264012.1|| NP_001264335.1|| NP_001093241.1|| NP_001077007.1|| NP_001605.1|| NP_005150.1|| XP_005249875.1|| NP_001091.1,	POTE ankyrin domain family, member J|| POTE ankyrin domain family, member I|| POTE ankyrin domain family, member F|| POTE ankyrin domain family, member E|| actin, gamma 1|| actin, alpha, cardiac muscle 1|| actin, beta|| actin, alpha 1, skeletal muscle	Y754|| Y791|| Y791|| Y791|| Y91|| Y93|| Y91|| Y93	3.71272e+07	8.16332e+07	2.61837e+07	3.8574e+07	4.77469e+07	3.0517e+07	5.40899e+07	2.09077e+07	4.98424e+07	9.2977e+06	0	5.23794e+07	1.83779e+08	8.75697e+07	0	3.58637e+06	4.48042e+07	3.62035e+06	3.15014e+07	1.10315e+08	9.81034e+07	5.15006e+07	5.25774e+07	6.02439e+07	4.10153e+07	7.28359e+07
IYIDPFTyEDPNEAVR	EPHB2|| EPHB1	RTK	XP_005245832.1|| NP_004432.1,	EPH receptor B2|| EPH receptor B1	Y602|| Y600	0	0	0	0	0	0	0	0	0	0	0	0	1.47924e+07	0	0	0	0	0	0	0	8.05367e+06	0	0	0	0	0
IYNGDYyR	AXL	RTK	NP_068713.2,	AXL receptor tyrosine kinase	Y703	0	0	3.18629e+07	0	0	3.56439e+07	0	0	0	476849	737941	0	1.26015e+06	9.78318e+07	0	0	1.86684e+07	1.3058e+08	0	7.19702e+06	1.64857e+06	5.33035e+06	0	5.64011e+07	0	0
IYNGDyYR	AXL	RTK	NP_068713.2,	AXL receptor tyrosine kinase	Y702	857539	1.06204e+07	3.18629e+07	6.6407e+07	1.24095e+06	3.56439e+07	2.17603e+06	0	0	476849	0	3.29641e+07	0	9.3727e+07	4.75708e+07	905470	0	1.23154e+08	764108	7.19702e+06	0	5.33035e+06	1.4611e+07	5.64011e+07	1.51998e+06	0
IYNGDyyR	AXL	RTK	NP_068713.2,	AXL receptor tyrosine kinase	Y702, Y703	0	0	0	1.10211e+06	0	0	0	0	0	0	0	0	0	3.80381e+06	0	0	0	7.11693e+06	0	0	0	0	0	0	0	0
IYQyIQSR	DYRK1B|| DYRK1A	0	XP_005259452.1|| NP_001387.2,	dual-specificity tyrosine-(Y)-phosphorylation regulated kinase 1B|| dual-specificity tyrosine-(Y)-phosphorylation regulated kinase 1A	Y333|| Y321	2.32182e+09	1.90807e+09	2.53723e+09	1.35429e+09	6.4411e+09	1.22882e+09	1.93977e+09	1.74942e+09	1.95982e+09	9.72355e+08	1.04198e+09	1.9555e+09	3.53144e+09	1.21093e+09	1.18927e+09	1.10077e+08	2.79215e+09	1.41101e+09	2.22745e+09	4.4126e+09	3.21606e+09	1.66965e+09	2.4241e+09	1.77261e+09	1.93013e+09	9.00588e+08
IYQyIQsR	DYRK1B|| DYRK1A	0	XP_005259452.1|| NP_001387.2,	dual-specificity tyrosine-(Y)-phosphorylation regulated kinase 1B|| dual-specificity tyrosine-(Y)-phosphorylation regulated kinase 1A	Y333, | S336|| Y321, | S324	0	0	0	0	5.36561e+06	0	0	0	0	0	0	0	0	0	0	0	0	0	0	0	0	0	2.2802e+06	0	0	0
IyAVSIR	EML6		NP_001034842.2,	echinoderm microtubule associated protein like 6	Y1311	0	0	0	0	0	0	0	0	0	0	0	0	0	0	0	0	0	0	0	0	0	0	0	0	0	0
IyDLNIPAFVK	NCK2		XP_005264087.1,	NCK adaptor protein 2	Y110	0	0	0	0	0	0	0	0	0	0	1.77924e+06	0	0	0	0	0	0	0	0	0	0	0	0	0	0	0
IyIDPFTyEDPNEAVR	EPHB2|| EPHB1	RTK	XP_005245832.1|| NP_004432.1,	EPH receptor B2|| EPH receptor B1	Y596, Y602|| Y594, Y600	0	0	0	0	0	0	0	0	0	0	0	0	0	0	0	0	0	0	0	0	5.32407e+06	0	0	0	0	0
IySLSSQPIDHEGIK	PACS1		NP_060496.2,	phosphofurin acidic cluster sorting protein 1	Y251	0	0	752319	0	0	0	0	0	0	0	0	0	0	0	0	0	0	0	0	0	0	625767	0	0	0	0
KAPTNEFyA	SDC4		NP_002990.2,	syndecan 4	Y197	0	0	0	0	0	2.33557e+07	7.38606e+07	0	0	4.50183e+07	0	2.67484e+07	0	0	0	2.95905e+06	0	0	0	0	0	0	0	0	0	0
KAQDCyFMK	RIPK2	0	NP_003812.1,	receptor-interacting serine-threonine kinase 2	Y381	1.05686e+07	4.50017e+07	1.99143e+06	4.62327e+07	7.80023e+07	4.94782e+06	5.37168e+07	2.95482e+07	7.2949e+07	3.95431e+07	9.44667e+07	1.46662e+08	9.3511e+07	8.48332e+07	8.95789e+06	6.45074e+06	2.38631e+07	2.6673e+07	6.50933e+07	0	3.63496e+07	2.08511e+07	5.81119e+07	1.7974e+06	3.7155e+07	6.63937e+07
KAQSNPyYNGPHLNLK	LMO7		XP_005266432.1,	LIM domain 7	Y185	0	0	0	0	0	0	0	0	0	0	0	0	0	0	0	0	0	0	0	0	0	0	0	0	0	0
KCyEMASHLR	PFN1		NP_005013.1,	profilin 1	Y129	0	0	0	0	0	0	0	0	0	0	0	0	0	0	0	0	0	0	236225	0	0	0	0	0	0	0
KDASSQDCyDIPR	GAB1		XP_005262938.1,	GRB2-associated binding protein 1	Y433	2.2123e+06	0	0	4.231e+06	0	0	6.39131e+06	0	0	3.75153e+06	0	2.79357e+06	0	0	0	88771.6	0	0	0	0	0	0	1.99241e+06	4.92115e+06	3.25709e+07	3.28682e+06
KDEGSyDLGK	SDC4		NP_002990.2,	syndecan 4	Y180	0	0	0	0	0	0	3.87955e+06	0	0	0	0	0	0	0	0	0	0	0	0	0	0	0	0	0	0	0
KDEGSySLEEPK	SDC1		XP_005262677.1,	syndecan 1	Y310	0	0	0	0	0	0	2.28794e+06	0	0	0	0	0	0	0	0	0	0	0	0	0	0	0	0	0	0	0
KDLyANTVLSGGTTMYPGIADR	ACTG1|| ACTB		NP_001605.1|| XP_005249875.1,	actin, gamma 1|| actin, beta	Y294|| Y294	0	0	0	0	0	0	0	0	0	0	0	0	0	0	0	140851	0	0	0	0	0	0	0	0	0	0
KDPDERPTFEYIQSFLEDYFTATEPQyQPGENL	YES1	TK	NP_005424.1,	v-yes-1 Yamaguchi sarcoma viral oncogene homolog 1	Y537	3.64701e+07	1.48506e+08	1.10635e+07	7.4346e+07	5.2947e+08	470369	5.07326e+07	0	0	4.78573e+06	0	2.01137e+08	9.40515e+07	1.06726e+07	0	1.91747e+07	1.14397e+06	5.82969e+06	0	0	1.83775e+08	2.29675e+07	5.0585e+07	0	0	0
KDPEERPTFEYLQSFLEDYFTATEPQyQPGENL	FYN	TK	XP_005266946.1,	FYN oncogene related to SRC, FGR, YES	Y531	0	1.32305e+06	0	0	0	0	0	0	0	0	0	0	0	0	0	0	0	0	0	0	0	0	0	0	0	0
KELNyFAK	PGK1		NP_000282.1,	phosphoglycerate kinase 1	Y196	0	2.12408e+06	0	0	3.52192e+06	0	0	0	0	0	0	0	0	0	0	0	0	0	1.70843e+06	0	0	741076	0	0	0	0
KEPEERPTFEYLQAFLEDYFTSTEPQyQPGENL	SRC	TK	NP_005408.1,	v-src avian sarcoma (Schmidt-Ruppin A-2) viral oncogene homolog	Y530	1.0722e+08	1.76407e+08	2.86176e+07	3.49314e+08	2.51735e+08	1.0091e+07	6.20479e+07	0	0	1.94674e+07	0	2.55612e+08	2.54047e+07	2.7434e+06	2.64709e+07	2.13052e+07	304701	89920.8	284234	0	1.11887e+07	7.14894e+06	3.36496e+07	0	0	0
KEPLyAAFPGSHLTNGDLR	SRCIN1		NP_079524.2,	SRC kinase signaling inhibitor 1	Y264	3.37321e+07	0	0	0	0	0	0	0	0	3.40679e+06	0	5.09827e+06	1.90986e+07	0	0	0	0	0	0	0	0	0	0	0	2.66599e+07	3.65494e+07
KESYSVYVyK	HIST2H2BF|| HIST1H2BN|| HIST1H2BM|| HIST1H2BL|| HIST1H2BK|| HIST1H2BI|| HIST1H2BH|| HIST1H2BG|| HIST1H2BF|| HIST1H2BE|| HIST1H2BD|| HIST1H2BC		XP_005277454.1|| XP_005249495.1|| NP_003512.1|| NP_003510.1|| NP_542160.1|| NP_003516.1|| XP_005249496.1|| NP_003509.1|| NP_003513.1|| NP_003514.2|| XP_005249096.1|| XP_005249497.1,	histone cluster 2, H2bf|| histone cluster 1, H2bn|| histone cluster 1, H2bm|| histone cluster 1, H2bl|| histone cluster 1, H2bk|| histone cluster 1, H2bi|| histone cluster 1, H2bh|| histone cluster 1, H2bg|| histone cluster 1, H2bf|| histone cluster 1, H2be|| histone cluster 1, H2bd|| histone cluster 1, H2bc	Y43|| Y43|| Y43|| Y43|| Y43|| Y43|| Y43|| Y43|| Y43|| Y43|| Y67|| Y43	0	0	1.18748e+06	0	2.2337e+06	0	1.74082e+06	0	0	588685	0	935846	0	0	0	0	0	0	915488	0	0	1.34043e+06	0	0	0	0
KFDESTDyICPMEPSDGVSDSHR	PPFIBP2		XP_005253231.1,	PTPRF interacting protein, binding protein 2 (liprin beta 2)	Y896	0	0	0	0	0	0	0	0	0	0	0	0	0	0	0	0	0	0	0	0	0	0	0	0	4.2101e+06	2.34021e+06
KGHEyTNIK	PTPN11		NP_002825.3,	protein tyrosine phosphatase, non-receptor type 11	Y542	0	0	0	0	0	0	0	0	0	0	0	1.00569e+06	0	0	0	0	0	0	0	0	0	0	0	0	0	0
KGSGDyMPMSPK	IRS1		XP_005246591.1,	insulin receptor substrate 1	Y632	0	0	0	0	0	0	0	0	0	0	0	0	0	0	0	0	0	0	0	0	0	885779	0	0	0	0
KIEIGDGAELTAEFLyDEVHPK	TWF2		NP_009215.1,	twinfilin actin-binding protein 2	Y309	0	3.31213e+06	0	324003	1.17098e+06	0	0	0	0	610992	0	0	2.09003e+06	1.4709e+06	0	0	0	0	1.78052e+06	0	0	3.48824e+06	1.04889e+06	0	0	0
KIQESYGDVyGICTK	ATP2B1		XP_005268976.1,	ATPase, Ca++ transporting, plasma membrane 1	Y57	0	0	0	0	0	0	0	0	0	529371	0	0	0	0	0	0	0	0	0	0	0	0	0	0	0	0
KIYNGDYyR	AXL	RTK	NP_068713.2,	AXL receptor tyrosine kinase	Y703	0	8.37932e+06	0	0	0	0	0	0	0	0	0	1.85074e+07	0	0	0	0	0	6.37429e+07	0	0	0	4.13886e+06	0	3.52042e+07	0	0
KIYNGDyYR	AXL	RTK	NP_068713.2,	AXL receptor tyrosine kinase	Y702	0	8.37932e+06	3.09779e+07	6.0803e+07	0	2.59598e+07	0	0	0	0	0	2.09518e+07	0	6.38301e+07	0	0	1.17043e+07	6.37429e+07	3948.85	3.33895e+06	0	4.13886e+06	1.17331e+07	4.16501e+07	9177.77	0
KIYNGDyyR	AXL	RTK	NP_068713.2,	AXL receptor tyrosine kinase	Y702, Y703	0	0	728570	3.2503e+06	7684.41	0	8462.89	0	0	0	0	852039	0	4.12536e+06	0	101200	0	2.41357e+06	0	0	0	68816.4	271521	0	0	0
KIYSGDyYR	TYRO3|| MERTK	RTK	NP_006284.2|| NP_006334.2,	TYRO3 protein tyrosine kinase|| c-mer proto-oncogene tyrosine kinase	Y685|| Y753	0	0	0	0	0	0	0	0	0	0	0	0	0	1.48458e+06	0	0	0	0	0	0	0	0	0	0	0	0
KLAAVTyNGVDNNK	2014-09-07		NP_001779.3,	septin 7	Y319	0	0	0	0	0	0	0	0	0	0	0	0	0	0	0	0	0	0	0	0	0	0	0	0	1.50791e+06	0
KLAEGSAYEEVPTSMMySENDISNSIK	PLCG1		XP_005260495.1,	phospholipase C, gamma 1	Y481	0	1.65606e+06	0	0	0	0	0	0	0	0	0	0	0	0	0	0	0	0	0	0	0	0	0	0	0	0
KLAQQYYLVyQEPIPTAQLVQR	PSMA2		NP_002778.1,	proteasome (prosome, macropain) subunit, alpha type, 2	Y101	0	0	0	0	0	0	0	0	0	0	0	0	0	0	0	84628.9	0	0	0	0	0	0	0	0	0	0
KLDMGGyYITTR	FGR	TK	NP_005239.1,	feline Gardner-Rasheed sarcoma viral oncogene homolog	Y208	0	0	0	0	0	0	0	0	0	0	0	0	0	0	0	0	0	0	0	0	0	0	0	0	5.95928e+06	0
KLDNGGyYITTR	YES1|| FYN	TK	NP_005424.1|| XP_005266946.1,	v-yes-1 Yamaguchi sarcoma viral oncogene homolog 1|| FYN oncogene related to SRC, FGR, YES	Y222|| Y213	6.62594e+07	8.13631e+06	8.40828e+06	3.2503e+07	2.41098e+08	3.58066e+06	2.67341e+07	2.00544e+07	1.06581e+08	2.09883e+07	1.27791e+07	3.01007e+07	5.09896e+07	2.50395e+07	1.66901e+07	3.61596e+06	3.14928e+07	1.0335e+07	8.93862e+06	2.10012e+07	1.48641e+08	2.34379e+07	6.85167e+07	1.83459e+07	1.68886e+07	3.20793e+07
KLNEWLGNENTEDQySLVEDDEDLPHHDEK	PIK3R1		XP_005248599.1,	phosphoinositide-3-kinase, regulatory subunit 1 (alpha)	Y607	0	0	0	0	0	0	0	0	0	0	0	0	0	4.01589e+06	0	0	0	0	0	0	0	0	0	0	0	0
KLPEEEAECyFHSRPK	PNPO		NP_060599.1,	pyridoxamine 5'-phosphate oxidase	Y157	0	0	0	0	0	0	0	0	0	0	0	0	0	0	0	0	0	0	0	0	0	0	0	0	0	4.04936e+06
KLSLGQyDNDAGGQLPFSK	TNS3		XP_005249880.1,	tensin 3	Y872	1.35804e+09	9.63037e+07	9.7359e+07	6.70608e+07	1.71369e+07	2.07516e+07	3.80494e+08	4.77891e+08	7.31909e+07	2.01771e+08	1.36638e+08	6.57886e+07	4.57645e+07	1.92927e+07	6.32999e+07	2.21337e+06	6.00636e+07	3.85552e+07	2.81134e+07	8.95499e+06	3.90522e+07	2.90818e+07	1.605e+08	1.30156e+08	1.05192e+08	4.24657e+07
KLsLGQyDNDAGGQLPFSK	TNS3		XP_005249880.1,	tensin 3	Y872, | S868	0	5.94023e+06	0	4.66063e+07	0	0	5.9934e+07	1.77076e+07	0	0	1.19927e+07	0	0	0	0	19855.3	0	0	0	0	8.7158e+06	0	0	0	0	0
KNLEATyGTVR	ANKRD26		XP_005252466.1,	ankyrin repeat domain 26	Y345	0	0	0	0	1.84369e+06	0	0	0	0	0	0	0	0	0	0	0	0	0	0	0	0	0	1.57179e+06	0	0	0
KNVSINTVTyEWAPPVQNQALAR	TES		NP_056456.1,	testis derived transcript (3 LIM domains)	Y111	0	0	0	0	1.9146e+06	0	0	0	0	0	0	0	0	0	0	82853.5	0	0	0	0	0	0	0	0	0	0
KPGMFFNPEESELDLTyGNR	G6PD		XP_005277890.1,	glucose-6-phosphate dehydrogenase	Y455	1.16091e+07	0	0	0	0	0	0	0	0	0	0	0	0	0	0	0	0	0	0	0	0	0	0	0	0	0
KPGMFFNPEESELDLTyGNRYK	G6PD		XP_005277890.1,	glucose-6-phosphate dehydrogenase	Y455	0	0	0	0	0	0	0	0	0	0	0	0	0	0	0	0	0	0	0	0	0	0	0	0	0	0
KPPRPGAPGHLGSLASLSSPADSyNEGVK	PTK2	TK	XP_005251060.1,	protein tyrosine kinase 2	Y983	2.61752e+06	0	0	0	0	0	0	0	0	0	0	0	0	0	0	0	0	0	0	0	0	0	2.70082e+06	0	0	0
KPQTVAASSIySMYTQQQAPGK	TP53BP2		NP_001026855.2,	tumor protein p53 binding protein, 2	Y616	0	0	0	0	0	0	0	0	0	0	0	0	0	0	0	0	2.01294e+06	0	0	0	0	0	0	0	0	0
KPSQPPPRPPPDyLR	ADAM19		XP_005266060.1,	ADAM metallopeptidase domain 19	Y797	0	1.35005e+07	0	0	0	0	0	0	0	0	0	0	0	0	0	0	0	0	0	0	0	0	0	0	0	0
KPSVPDSASPADDSFVDPGERLyDLNMPAYVK	NCK1		NP_006144.1,	NCK adaptor protein 1	Y105	1.48947e+07	0	0	0	2.97827e+06	0	0	0	0	5.96188e+06	6.89086e+06	0	7.36917e+07	1.69666e+06	0	281110	0	0	0	2.08832e+06	3.68901e+06	0	2.34661e+06	0	0	0
KPTyDPVSEDQDPLSSDFK	TNK2	TK	XP_005269325.1,	tyrosine kinase, non-receptor, 2	Y596	0	0	0	0	0	0	0	0	0	0	5.86854e+06	0	0	0	0	0	0	0	0	0	0	0	0	0	0	0
KPTyDPVSEDQDPLSSDFKR	TNK2	TK	XP_005269325.1,	tyrosine kinase, non-receptor, 2	Y596	8.87109e+06	0	0	0	0	0	0	0	0	0	0	0	0	0	0	0	0	0	1.73006e+06	0	0	0	0	0	0	0
KPyQLIAQDNETEKPIDSETK	SLC1A3		XP_005248399.1,	solute carrier family 1 (glial high affinity glutamate transporter), member 3	Y523	0	0	0	0	0	0	0	0	0	0	0	0	0	0	0	0	0	0	0	0	4.5133e+06	0	0	0	0	0
KSDYLySCGDETK	SPRED1		XP_005254259.1,	sprouty-related, EVH1 domain containing 1	Y306	0	0	0	0	0	0	0	0	0	0	0	0	0	0	0	0	0	0	0	0	0	0	225806	0	0	0
KSEyFELK	SLITRK4		XP_005278215.1,	SLIT and NTRK-like family, member 4	Y811	0	5.41821e+06	0	0	0	0	0	0	0	0	0	956798	0	0	0	0	0	0	0	0	0	0	0	0	0	0
KSFTPDHVVyAR	PTRF		NP_036364.2,	polymerase I and transcript release factor	Y308	0	6.06623e+07	0	3.46512e+07	1.9146e+06	0	3.33243e+07	0	0	1.3688e+07	0	2.07423e+07	0	1.97032e+08	6.38753e+07	7.98944e+06	7.79203e+07	1.70187e+07	3.0276e+06	3.63391e+07	1.34183e+07	5.69877e+07	3.47565e+07	1.05365e+08	0	0
KSFtPDHVVyAR	PTRF		NP_036364.2,	polymerase I and transcript release factor	Y308, | T302	0	0	0	2.40037e+06	0	0	0	0	0	0	0	0	0	3.44122e+06	0	0	1.41572e+06	0	0	0	0	0	0	0	0	0
KSLTETELTKPNYLyLLPTEK	OSMR		XP_005248442.1,	oncostatin M receptor	Y840	0	1.74607e+07	0	0	0	0	0	0	0	0	0	0	0	0	0	0	0	0	0	0	0	0	0	0	0	0
KSLTETELTKPNyLYLLPTEK	OSMR		XP_005248442.1,	oncostatin M receptor	Y838	0	2.90711e+07	0	0	0	0	0	0	0	0	0	0	0	0	0	0	0	0	0	0	0	0	0	0	0	0
KSLTETELTKPNyLyLLPTEK	OSMR		XP_005248442.1,	oncostatin M receptor	Y838, Y840	0	1.03504e+07	0	0	0	0	0	0	0	0	0	0	0	0	0	0	0	0	0	0	0	0	0	0	0	0
KSPATPQAKPDGVTATAADEEEDEySGGLC	NAPG		NP_003817.1,	N-ethylmaleimide-sensitive factor attachment protein, gamma	Y307	0	0	0	0	0	0	0	0	0	0	0	0	0	0	0	0	0	0	0	0	0	0	0	0	0	938978
KSPGGAGGGASGDGGFyDPK	PVRL2		NP_002847.1,	poliovirus receptor-related 2 (herpesvirus entry mediator B)	Y408	0	691677	0	0	0	0	0	0	0	0	0	0	0	0	0	0	0	0	0	0	0	0	0	0	0	0
KSTVLQQQyNR	TLN1		XP_005251621.1,	talin 1	Y436	1.17186e+07	1.39505e+06	0	1.46637e+06	472623	0	2.88479e+06	4.33089e+06	0	1.3181e+06	2.11346e+06	984733	0	2.545e+06	0	71609.1	1.96424e+06	1.19441e+06	1.0092e+06	0	1.74316e+07	987683	956688	4.05344e+06	1.42347e+06	0
KSVSSSPWLPQDGFDPSDyAEPMDAVVKPR	ARHGAP35		XP_005258880.1,	Rho GTPase activating protein 35	Y1087	4.00842e+06	0	3.63621e+06	0	3.15555e+06	0	0	0	1.5485e+07	0	933559	0	0	5.7536e+06	0	0	0	0	0	0	0	0	0	0	0	3.41829e+06
KTAGLSDLy	TSG101		NP_006283.1,	tumor susceptibility 101	Y390	2.14659e+06	0	0	0	0	0	0	0	0	0	0	0	0	0	0	0	0	0	0	0	0	0	0	0	0	0
KTEGTyDLPYWDR	DCBLD2		XP_005247175.1,	discoidin, CUB and LCCL domain containing 2	Y565	0	4.03216e+06	0	0	0	0	0	0	0	0	0	0	0	0	0	130198	0	0	0	0	0	0	0	0	0	0
KTGVAGEDMQDNSGTyGK	PRKCD	0	NP_997704.1,	protein kinase C, delta	Y334	0	0	0	0	3.42737e+06	0	500735	3.3175e+06	0	378336	0	0	0	0	0	0	0	0	0	0	1.02076e+06	0	0	0	618124	0
KTHIQDNHDGTyTVAYVPDVTGR	FLNA		NP_001104026.1,	filamin A, alpha	Y1604	0	0	0	0	0	0	0	0	0	0	0	1.41774e+06	0	0	0	0	0	0	0	0	0	0	0	0	0	0
KTPQGPPEIySDTQFPSLQSTAK	CDV3		XP_005247645.1,	CDV3 homolog (mouse)	Y190	2.95703e+07	3.61814e+07	7.36831e+06	5.74407e+07	5.03469e+07	6.6405e+06	1.4797e+08	0	9.01277e+07	3.41693e+07	4.99366e+07	1.75297e+08	5.47733e+07	1.49142e+07	4.33508e+07	6.27319e+06	2.14281e+07	4.34442e+07	2.45091e+07	8.95499e+06	4.86463e+07	8.38746e+07	2.54585e+07	0	3.65518e+07	7.17841e+07
KTTTYTQGVPPSQGDLEyQMSTTAR	JUP		XP_005277071.1,	junction plakoglobin	Y112	0	0	0	0	0	0	0	0	0	0	0	0	0	0	0	31673.7	0	0	0	0	0	0	0	0	7.44306e+06	0
KVEEPSIyESVR	DAPP1		NP_055210.2,	dual adaptor of phosphotyrosine and 3-phosphoinositides	Y139	1.3909e+06	0	0	0	7.32749e+06	0	4.63805e+06	5.00292e+06	0	0	0	0	5.11698e+07	0	0	0	0	0	0	0	3.49983e+07	0	0	0	1.04589e+07	0
KVIySQPSAR	F11R		NP_058642.1,	F11 receptor	Y280	0	0	0	2.29763e+06	1.03058e+07	0	6.34157e+06	4.32022e+06	2.04451e+07	4.57281e+06	6.24208e+06	5.14715e+06	2.75668e+07	0	0	692419	0	0	0	0	3.49983e+06	0	4.80392e+06	0	4.23422e+06	6.79714e+06
KVIySQPsAR	F11R		NP_058642.1,	F11 receptor	Y280, | S284	0	0	0	0	0	0	506953	0	0	426457	0	817119	0	0	0	0	0	0	0	0	0	0	0	0	0	0
KVSSTHYyLLPERPSYLER	TNK2	TK	XP_005269325.1,	tyrosine kinase, non-receptor, 2	Y938	0	0	0	0	0	0	0	0	0	0	0	0	0	0	0	0	0	0	0	0	0	0	0	0	1.85775e+07	0
KVVYENAyGQFIGPHR	TXNRD1		NP_001087240.1,	thioredoxin reductase 1	Y281	0	7.29028e+06	1.76279e+06	0	4.39649e+06	0	8.23161e+06	0	0	2.95052e+06	0	2.08819e+06	0	1.48458e+06	0	0	0	0	0	0	0	1.12094e+07	0	3.65678e+06	0	0
KVVyENAYGQFIGPHR	TXNRD1		NP_001087240.1,	thioredoxin reductase 1	Y277	0	0	0	0	0	0	733508	0	0	0	0	0	0	0	0	0	0	0	0	0	0	0	0	0	0	0
KVYNDGYDDDNyDYIVK	DYRK1A	0	NP_001387.2,	dual-specificity tyrosine-(Y)-phosphorylation regulated kinase 1A	Y145	0	0	1.48989e+06	930912	0	0	0	0	0	0	0	0	0	0	0	60956.5	0	0	0	0	0	0	7.34977e+06	0	0	0
KYDIyEK	IL13RA1		NP_001551.1,	interleukin 13 receptor, alpha 1	Y405	0	5.0942e+06	0	0	0	0	0	0	0	0	0	0	0	0	0	0	0	0	0	0	0	0	0	0	0	0
KYPDyIQIAMPTESR	SGMS2		XP_005262852.1,	sphingomyelin synthase 2	Y59	0	0	0	0	0	0	0	0	0	0	0	0	0	0	0	0	357135	0	0	0	0	0	0	0	0	0
KyGTDLSR	ATP1A1		XP_005270947.1,	ATPase, Na+/K+ transporting, alpha 1 polypeptide	Y24	0	0	0	0	0	0	993513	0	0	0	0	0	0	903063	0	0	0	0	4.39722e+06	0	0	0	0	0	0	0
KyPDYIQIAMPTESR	SGMS2		XP_005262852.1,	sphingomyelin synthase 2	Y56	0	0	0	0	0	0	0	0	0	0	0	0	0	0	0	0	1.22725e+06	0	0	0	0	0	0	0	0	0
LAAEVyKDMPETSFTR	MLLT4		XP_005267050.1,	myeloid/lymphoid or mixed-lineage leukemia (trithorax homolog, Drosophila); translocated to, 4	Y202	0	0	0	0	0	0	0	0	0	0	0	0	0	0	0	103567	0	0	0	0	0	0	0	0	0	0
LAAVTyNGVDNNK	2014-09-07		NP_001779.3,	septin 7	Y319	0	0	0	0	1.43004e+06	0	1.21858e+06	0	0	0	0	0	0	0	0	0	797710	0	0	0	4.18899e+06	1.6383e+06	0	0	4.87358e+06	0
LAAVTyNGVDNNKNK	2014-09-07		NP_001779.3,	septin 7	Y319	0	0	0	0	0	0	0	0	0	0	0	0	0	0	0	0	0	0	0	0	0	0	0	0	2.83488e+06	0
LAEGSAYEEVPTSMMySENDISNSIK	PLCG1		XP_005260495.1,	phospholipase C, gamma 1	Y481	0	1.86307e+06	0	0	0	0	0	0	0	0	0	0	0	0	0	0	0	0	0	0	0	0	0	0	0	0
LALPPPTENSSLSSITLLDPGEHyC	OSMR		XP_005248442.1,	oncostatin M receptor	Y979	0	0	0	0	0	0	0	0	0	0	0	0	0	0	0	0	0	0	0	0	0	0	0	0	0	0
LALPTAALyGLR	TENC1		NP_056134.2,	tensin like C1 domain containing phosphatase (tensin 2)	Y715	0	0	0	0	0	0	0	0	0	0	0	0	0	2.75024e+06	0	0	0	0	0	0	0	0	0	2.25605e+06	0	0
LAQDPyRLGHDPYR	SON		NP_620305.2,	SON DNA binding protein	Y928	0	0	0	0	0	0	0	0	0	0	0	0	0	0	0	286436	0	0	0	0	0	0	0	0	0	0
LAQQYYLVyQEPIPTAQLVQR	PSMA2		NP_002778.1,	proteasome (prosome, macropain) subunit, alpha type, 2	Y101	0	0	0	0	0	0	0	0	0	0	0	488386	0	0	0	82261.7	0	0	0	0	0	0	0	0	0	0
LAQSAEMYHyQHQR	NPDC1		NP_056207.3,	neural proliferation, differentiation and control, 1	Y251	0	3.86115e+06	0	0	0	0	0	0	0	0	0	0	0	0	0	0	0	0	0	0	0	0	0	0	0	0
LAQSAEMyHYQHQR	NPDC1		NP_056207.3,	neural proliferation, differentiation and control, 1	Y249	0	1.63806e+07	0	0	0	0	0	0	0	0	0	0	0	0	0	0	0	0	0	0	0	0	0	0	1.71299e+06	5.15373e+06
LAQSAEMyHyQHQR	NPDC1		NP_056207.3,	neural proliferation, differentiation and control, 1	Y249, Y251	0	5.98523e+06	0	0	0	0	0	0	0	0	0	0	0	0	0	0	0	0	0	0	0	0	0	0	0	0
LASyLDKVR	KRT19|| KRT17|| KRT16|| KRT15|| KRT14|| KRT12|| KRT10		NP_002267.2|| XP_005257406.1|| NP_005548.2|| XP_005257402.1|| NP_000517.2|| NP_000214.1|| XP_005257400.1,	keratin 19|| keratin 17|| keratin 16|| keratin 15|| keratin 14|| keratin 12|| keratin 10	Y94|| Y98|| Y131|| Y119|| Y129|| Y139|| Y160	0	0	0	0	0	0	0	0	0	0	0	0	0	0	0	213052	0	0	0	0	0	0	0	0	0	0
LATELyHQK	GFPT1		NP_001231639.1,	glutamine--fructose-6-phosphate transaminase 1	Y553	0	0	0	0	0	0	0	0	0	0	0	0	0	0	0	0	0	0	0	0	0	278040	0	0	1.25458e+06	0
LAyVAPTIPR	PPP1R12A		XP_005268942.1,	protein phosphatase 1, regulatory subunit 12A	Y496	0	0	0	0	1.95006e+06	0	0	0	0	0	0	1.49456e+06	0	0	0	140851	0	0	7.42482e+06	0	0	1.0112e+06	0	0	3.7155e+06	0
LCAAHLPtESDAPNHyQAVCR	SPIRE1		XP_005258179.1,	spire-type actin nucleation factor 1	Y217, | T209	0	0	0	0	0	0	2.05168e+08	0	0	0	1.31723e+08	4.36495e+07	0	0	0	0	0	1.59667e+08	1.99677e+08	0	0	0	0	0	0	0
LCDFGSASHVADNDITPyLVSR	PRPF4B	0	NP_003904.3,	PRP4 pre-mRNA processing factor 4 homolog B (yeast)	Y849	1.75231e+10	1.28705e+10	1.27599e+10	1.96139e+10	3.8883e+10	9.68406e+09	1.39266e+10	8.25642e+09	1.94773e+10	9.07464e+09	6.01599e+09	1.96248e+10	1.89184e+10	8.4149e+09	1.53838e+10	4.3794e+08	9.15564e+09	6.49806e+09	1.36242e+10	2.13551e+10	1.63506e+10	1.03472e+10	2.03668e+10	5.47897e+09	6.1161e+09	6.0083e+09
LCDFGSAsHVADNDITPyLVSR	PRPF4B	0	NP_003904.3,	PRP4 pre-mRNA processing factor 4 homolog B (yeast)	Y849, | S839	0	0	0	3.8107e+06	0	0	0	0	0	0	0	0	0	0	0	0	0	0	0	0	0	0	0	0	0	0
LDHKFDLMyAK	TUBAL3|| TUBA8|| TUBA4A|| TUBA3D|| TUBA3C|| TUBA1C|| TUBA1B|| TUBA1A		NP_079079.1|| NP_061816.1|| NP_005991.1|| NP_525125.2|| NP_005992.1|| XP_005269252.1|| NP_006073.2|| NP_001257328.1,	tubulin, alpha-like 3|| tubulin, alpha 8|| tubulin, alpha 4a|| tubulin, alpha 3d|| tubulin, alpha 3c|| tubulin, alpha 1c|| tubulin, alpha 1b|| tubulin, alpha 1a	Y406|| Y399|| Y399|| Y399|| Y399|| Y469|| Y399|| Y399	0	0	645225	0	3.23828e+06	0	0	0	0	0	0	0	0	0	0	0	0	0	0	0	0	0	0	0	0	0
LDNGGyYITTR	YES1|| FYN	TK	NP_005424.1|| XP_005266946.1,	v-yes-1 Yamaguchi sarcoma viral oncogene homolog 1|| FYN oncogene related to SRC, FGR, YES	Y222|| Y213	0	0	0	0	1.07194e+07	0	0	0	0	0	0	0	1.27204e+07	2.5792e+06	0	0	0	0	0	0	2.18908e+07	0	5.8444e+06	0	0	0
LDTASSNGyQRPGSVVAAK	ARHGAP42		NP_689645.2,	Rho GTPase activating protein 42	Y792	0	4.86919e+06	0	0	2.16279e+06	0	0	0	0	0	0	3.58974e+06	0	0	0	0	4.35055e+07	3.13764e+06	505176	3.18557e+06	0	0	0	0	0	0
LDVyTQWHQQSQSTKPK	PALLD		XP_005262918.1,	palladin, cytoskeletal associated protein	Y1343	0	0	0	0	0	0	0	0	0	0	0	2.00439e+06	0	7.04663e+06	0	0	0	0	0	0	0	0	0	1.21851e+07	0	0
LDyCGGSGEPGGVQR	SHB		NP_003019.2,	Src homology 2 domain containing adaptor protein B	Y114	8.57539e+06	1.12504e+07	1.27599e+06	4.1376e+06	1.57186e+07	4.53279e+06	7.0006e+06	0	1.98402e+07	4.59308e+06	0	5.71285e+06	2.39633e+08	4.66582e+06	1.45877e+07	1.63932e+06	2.71098e+06	3.4285e+06	0	0	1.6756e+07	0	8.71125e+06	1.80979e+06	0	5.00911e+06
LEDYFETDSSySDANNFIR	FRK	TK	XP_005266939.1,	fyn-related kinase	Y497	0	0	0	0	0	0	0	0	0	0	0	0	7.18899e+06	0	0	0	0	0	0	0	0	0	0	0	0	0
LEPQIASASEyAHR	PLIN3		NP_005808.3,	perilipin 3	Y95	0	0	0	0	0	0	0	0	0	0	0	782200	0	0	0	0	1.72074e+06	0	1.175e+06	0	0	1.48936e+06	0	0	0	0
LEQyTSAIEGTK	CALD1		XP_005250666.1,	caldesmon 1	Y686	0	0	0	0	7.15021e+06	0	0	0	0	0	0	7.75216e+06	0	5.7194e+06	0	42592.6	0	0	0	0	0	0	0	0	0	5.23261e+06
LFQQIySDGSDEVKR	SUGT1		NP_001124384.1,	SGT1, suppressor of G2 allele of SKP1 (S. cerevisiae)	Y317	0	0	0	0	0	0	0	0	0	0	0	1.22219e+06	0	0	0	0	0	0	0	0	0	0	0	0	0	0
LFyHIVDSDEVSTK	SMC3		NP_005436.1,	structural maintenance of chromosomes 3	Y560	0	2.83511e+06	0	0	0	0	0	0	0	0	0	0	0	0	0	0	0	0	541435	0	0	0	0	0	0	0
LGAAPEEESAyVAGEKR	NSFL1C		NP_001193665.1,	NSFL1 (p97) cofactor (p47)	Y169	0	0	0	0	0	0	0	0	0	2.61593e+06	0	3.82021e+06	0	0	0	0	0	0	0	0	0	0	850537	0	0	0
LGDLyEEEMR	VIM		NP_003371.2,	vimentin	Y150	0	0	0	0	0	0	0	0	0	0	0	0	0	0	0	0	0	0	0	0	0	674916	0	0	0	0
LGEGTyATVYK	CDK17|| CDK16		NP_002586.2|| XP_005272670.1,	cyclin-dependent kinase 17|| cyclin-dependent kinase 16	Y203|| Y274	0	1.76407e+06	1.37188e+06	0	0	0	6.51565e+07	0	0	0	0	0	0	2.99653e+06	0	3.03007e+06	4.12328e+06	0	2.25628e+06	0	0	3.25308e+07	3.01075e+06	0	0	0
LGEyEDVSR	TBCB		NP_001272.2,	tubulin folding cofactor B	Y98	0	1.35905e+06	0	1.69053e+06	3.5692e+06	0	5.54576e+06	0	0	4.97838e+06	1.14029e+07	1.18028e+07	7.78357e+06	4.57005e+06	0	213052	0	4.82094e+06	0	0	1.71613e+07	1.14446e+06	644987	0	0	1.32787e+07
LGEyEDVSRVEK	TBCB		NP_001272.2,	tubulin folding cofactor B	Y98	0	0	0	0	0	0	0	0	0	0	0	0	0	0	0	0	0	0	0	0	0	0	0	0	717888	0
LGGGQYGEVyEGVWK	ABL1	TK	NP_009297.2,	c-abl oncogene 1, non-receptor tyrosine kinase	Y276	0	0	0	0	0	0	0	0	0	0	0	0	0	0	0	0	557293	0	0	0	0	0	0	0	0	0
LGGGQYGEVyEGVWKK	ABL1	TK	NP_009297.2,	c-abl oncogene 1, non-receptor tyrosine kinase	Y276	0	1.70107e+06	0	0	0	0	0	0	0	0	0	0	0	0	0	0	0	0	0	0	0	0	0	0	0	0
LGHDPyR	SON		NP_620305.2,	SON DNA binding protein	Y935	0	0	0	0	0	0	0	0	0	0	0	0	0	0	0	0	0	0	0	9.47412e+06	0	0	0	0	0	0
LGHPEALSAGTGSPQPPSFTyAQQR	ZYX		XP_005250109.1,	zyxin	Y376	0	0	0	0	0	0	0	0	0	0	0	0	0	0	0	0	0	0	0	0	7.48613e+06	0	0	0	0	0
LGIyEAMK	DSP		NP_004406.2,	desmoplakin	Y2275	0	0	0	0	0	0	0	0	0	0	0	0	0	0	0	158013	0	0	0	0	0	0	0	0	0	0
LGLAPQIQDLyGKVDFTEEEINNMK	IQGAP1		NP_003861.1,	IQ motif containing GTPase activating protein 1	Y172	0	0	0	0	0	0	0	0	0	0	0	217829	0	0	0	0	0	0	0	0	0	0	0	0	0	0
LGQDPyR	SON		NP_620305.2,	SON DNA binding protein	Y949	0	0	643749	650434	0	0	0	0	0	0	0	0	0	0	0	115995	1.46377e+06	0	0	1.97033e+07	0	0	0	5.13188e+06	0	0
LGQDPyRLGHDPYR	SON		NP_620305.2,	SON DNA binding protein	Y949	0	0	0	4.65129e+06	0	0	0	0	0	0	0	0	0	0	0	645074	0	0	0	0	0	0	0	3.97907e+06	0	0
LGySIPSR	CLDN9		NP_066192.1,	claudin 9	Y200	0	0	0	0	0	0	2.12629e+06	0	0	1.04434e+06	0	0	0	0	0	0	0	0	0	0	0	0	0	0	0	0
LHEyNTQFQEK	PIK3R1		XP_005248599.1,	phosphoinositide-3-kinase, regulatory subunit 1 (alpha)	Y452	0	0	0	0	0	0	0	0	0	0	0	0	0	0	0	69241.9	489600	0	0	0	0	0	0	0	0	0
LIEDNEyTAR	YES1|| SRC|| LCK|| FYN	TK	NP_005424.1|| NP_005408.1|| XP_005270920.1|| XP_005266946.1,	v-yes-1 Yamaguchi sarcoma viral oncogene homolog 1|| v-src avian sarcoma (Schmidt-Ruppin A-2) viral oncogene homolog|| lymphocyte-specific protein tyrosine kinase|| FYN oncogene related to SRC, FGR, YES	Y426|| Y419|| Y452|| Y420	2.59562e+08	1.65606e+08	2.98715e+07	2.95142e+08	4.45559e+08	4.23169e+07	1.86517e+08	5.86697e+08	4.85117e+08	1.96702e+08	2.27074e+08	1.20124e+08	2.12607e+08	1.23145e+08	1.91242e+08	1.00016e+07	3.52265e+07	2.13508e+08	4.76486e+07	8.45945e+07	6.70238e+08	1.12878e+08	1.69355e+08	7.64824e+07	2.24378e+07	6.91546e+07
LIIPPVDyLPDNR	USP6NL		NP_001073960.1,	USP6 N-terminal like	Y746	0	0	0	0	0	0	0	0	0	0	0	0	0	0	0	0	0	0	0	0	0	0	0	0	0	4.29916e+06
LINSSQLLyQEYSDVVLNK	ARHGEF5		NP_005426.2,	Rho guanine nucleotide exchange factor (GEF) 5	Y1097	0	0	0	0	0	0	586906	0	0	0	0	0	0	0	0	42888.5	0	0	0	0	0	0	0	0	3.72756e+06	1.24662e+06
LISWYDNEFGySNR	GAPDH		NP_002037.2,	glyceraldehyde-3-phosphate dehydrogenase	Y320	0	0	0	0	2.16279e+06	0	0	0	0	0	0	0	0	0	0	0	0	0	0	0	0	0	0	0	0	0
LISWyDNEFGYSNR	GAPDH		NP_002037.2,	glyceraldehyde-3-phosphate dehydrogenase	Y314	0	0	0	0	2.16279e+06	0	0	0	0	1.9366e+06	1.80873e+06	0	0	0	0	0	0	0	0	0	0	1.56775e+06	0	0	982557	0
LIYTYSGIILVAMNPyK	MYO5C		NP_061198.2,	myosin VC	Y111	0	0	789198	0	0	5.63954e+06	0	0	0	0	0	0	0	0	0	0	0	0	0	0	8.85093e+07	0	0	0	0	0
LIyLVPEK	ITSN2		XP_005264394.1,	intersectin 2	Y578	8.40016e+06	0	1.70378e+06	0	0	6.38822e+06	9.53722e+06	1.48274e+07	0	3.69069e+06	7.11695e+06	0	0	3.49595e+06	0	333189	1.88308e+06	0	0	0	1.55398e+07	4.5308e+06	2.09203e+06	3.02459e+06	2.13521e+06	0
LIyVSER	FAM126A		NP_115970.2,	family with sequence similarity 126, member A	Y493	0	0	0	0	0	0	0	0	0	0	0	0	0	0	0	58559.7	0	0	0	0	0	0	0	0	0	0
LKGCSNEPyFGSLTALVCQHSITPLALPCK	TNS3		XP_005249880.1,	tensin 3	Y1348	6.98735e+06	0	0	0	0	0	0	0	0	0	0	0	0	0	0	0	0	0	0	0	0	0	0	0	0	0
LKLyALYK	ECI2		NP_996667.2,	enoyl-CoA delta isomerase 2	Y66	2.60657e+06	0	0	0	0	0	0	0	0	0	0	0	0	0	0	0	0	0	0	0	0	0	0	0	0	0
LKQPADCLDGLyALMSR	AXL	RTK	NP_068713.2,	AXL receptor tyrosine kinase	Y779	0	0	0	0	0	0	0	0	0	0	0	0	0	0	0	0	0	1.78233e+06	0	0	0	0	0	0	0	0
LKySQSDLEQTK	SMC1A		NP_006297.2,	structural maintenance of chromosomes 1A	Y714	0	0	0	919704	0	0	0	0	0	0	0	0	0	0	0	0	0	0	0	0	0	0	0	0	0	0
LLAQAEGEPCyIR	TYK2	TK	XP_005260106.1,	tyrosine kinase 2	Y292	9.49536e+07	8.12731e+07	1.37925e+08	8.76087e+07	3.2501e+08	1.48109e+08	1.25588e+08	1.18406e+08	2.34695e+08	8.09113e+07	4.91502e+07	1.34091e+08	3.98187e+08	1.93611e+08	9.16889e+07	8.10781e+06	3.52265e+08	3.68224e+08	1.23266e+08	2.46587e+06	6.94561e+08	1.58343e+08	1.23972e+08	1.26438e+08	1.11103e+08	0
LLDDFDGTyETQGGK	EPHA1	RTK	NP_005223.4,	EPH receptor A1	Y781	5.16933e+06	0	0	0	1.53641e+06	0	0	0	0	0	0	0	2.79272e+07	0	0	0	0	0	0	0	0	0	0	0	0	4.36489e+06
LLDDFDGTyETQGGKIPIR	EPHA1	RTK	NP_005223.4,	EPH receptor A1	Y781	1.00649e+08	0	0	0	2.48189e+07	0	0	1.3334e+07	0	1.17615e+07	8.3752e+06	0	1.52789e+08	0	0	3.13068e+06	0	0	0	0	0	0	0	0	1.30284e+07	2.69519e+07
LLDIDETEyHADGGK	ERBB2	RTK	NP_004439.2,	v-erb-b2 avian erythroblastic leukemia viral oncogene homolog 2	Y877	0	0	0	0	0	0	0	0	0	0	0	0	0	0	0	0	0	0	0	0	0	0	0	0	2.89519e+06	0
LLDIDETEyHADGGKVPIK	ERBB2	RTK	NP_004439.2,	v-erb-b2 avian erythroblastic leukemia viral oncogene homolog 2	Y877	6.56023e+06	0	0	0	3.95921e+07	0	0	2.21878e+07	1.09121e+07	0	1.63179e+07	5.51032e+06	7.18899e+06	0	0	271049	0	0	0	0	0	0	4.67109e+06	0	8.50463e+07	2.19559e+08
LLEGEDAHLSSQQASGQSySSR	KRT16		NP_005548.2,	keratin 16	Y438	0	0	0	0	0	0	0	0	0	0	0	0	0	0	0	104751	0	0	0	0	0	0	0	0	0	0
LLEGEDAHLTQyK	KRT17		XP_005257406.1,	keratin 17	Y398	0	0	0	0	0	0	0	0	0	0	0	0	0	0	0	226664	0	0	0	0	0	0	725679	0	0	0
LLGAEEKEyHAEGGK	EGFR	RTK	NP_005219.2,	epidermal growth factor receptor	Y869	0	0	0	0	0	0	0	0	0	0	0	0	0	0	0	0	0	0	0	0	2.91878e+06	0	0	0	0	0
LLGPGVNySGCQITWAK	STAT3		XP_005257670.1,	signal transducer and activator of transcription 3 (acute-phase response factor)	Y634	0	1.06204e+06	0	1.41967e+06	0	0	0	0	0	0	0	2.37453e+06	0	0	0	0	0	0	0	0	0	0	0	0	0	8.80867e+06
LLLELNAVQHNPPGFPADEANSSPPLPGALSPLyGVPETNSPLGGK	PXN		XP_005253967.1,	paxillin	Y187	3.88795e+07	8.04631e+07	0	4.08156e+07	0	0	9.78591e+07	2.38946e+07	0	5.58673e+06	0	5.61508e+07	2.61254e+06	2.545e+07	4.79545e+08	7.93026e+06	5.25962e+07	5.60071e+07	0	0	4.37817e+08	3.73125e+06	2.20272e+07	0	0	0
LLPQLTYLDGyDR	ANP32B|| ANP32A		XP_005251715.1|| NP_006296.1,	acidic (leucine-rich) nuclear phosphoprotein 32 family, member B|| acidic (leucine-rich) nuclear phosphoprotein 32 family, member A	Y148|| Y148	0	0	0	0	0	0	497254	0	0	0	1.19927e+07	0	0	0	0	78119	0	0	0	0	0	0	0	0	0	9.08476e+06
LLyCQR	MMP14		NP_004986.1,	matrix metallopeptidase 14 (membrane-inserted)	Y573	0	0	0	0	0	0	0	0	0	0	0	0	0	0	0	60364.7	0	0	0	0	0	0	0	0	0	0
LMTGDTyTAHAGAK	ABL2|| ABL1	TK	NP_009298.1|| NP_009297.2,	c-abl oncogene 2, non-receptor tyrosine kinase|| c-abl oncogene 1, non-receptor tyrosine kinase	Y439|| Y412	1.22662e+07	5.03119e+07	3.03878e+07	1.34495e+07	3.95921e+07	2.97846e+07	3.25783e+06	0	1.66948e+07	3.19387e+06	3.83372e+06	5.81063e+06	0	1.49826e+07	0	388228	1.86684e+07	1.26867e+07	3.13573e+06	1.68717e+08	3.2566e+07	3.6607e+07	1.3172e+07	1.36354e+07	3.24503e+06	0
LMyNSSNPVLK	MYO1D		NP_056009.1,	myosin ID	Y536	0	0	0	0	0	0	0	0	0	0	0	0	0	0	0	0	0	0	0	0	0	0	0	0	3.26916e+06	0
LMyQELK	PLD3		NP_001026866.1,	phospholipase D family, member 3	Y7	0	1.55706e+08	0	2.84868e+06	0	0	0	0	0	0	0	803151	0	0	0	0	0	0	0	0	0	1.3561e+06	0	6.73095e+06	0	0
LMyQELKVPAEEPANELPMNEIEAWK	PLD3		NP_001026866.1,	phospholipase D family, member 3	Y7	0	4.48217e+06	0	0	0	0	0	0	0	0	0	0	0	0	0	0	0	0	0	0	0	0	0	0	0	0
LNDGHFMPVLGFGTyAPAEVPK	LOC101930400|| AKR1C2|| AKR1C1		XP_005276151.1|| NP_995317.1|| NP_001344.2,	PREDICTED: aldo-keto reductase family 1 member C2-like isoform X1|| aldo-keto reductase family 1, member C2|| aldo-keto reductase family 1, member C1	Y24|| Y24|| Y24	0	0	0	0	0	0	914554	4.34155e+06	0	0	1.78907e+06	0	0	0	0	0	0	0	0	0	0	0	0	0	0	0
LNDGHFMPVLGFGTyAPPEVPR	AKR1C4|| AKR1C3		NP_001809.3|| NP_001240837.1,	aldo-keto reductase family 1, member C4|| aldo-keto reductase family 1, member C3	Y24|| Y24	0	0	0	0	0	0	2.5615e+06	0	0	1.64256e+06	1.14029e+06	0	0	0	0	0	0	0	0	0	0	0	0	0	0	0
LNEWLGNENTEDQySLVEDDEDLPHHDEK	PIK3R1		XP_005248599.1,	phosphoinositide-3-kinase, regulatory subunit 1 (alpha)	Y607	0	2.6821e+06	0	0	0	0	0	0	0	0	0	0	0	5.17209e+06	0	0	0	0	0	0	0	0	1.92599e+06	0	5.74214e+06	1.47249e+07
LNFSHGTHEyHAETIK	PKM		NP_001193725.1,	pyruvate kinase, muscle	Y157	0	0	0	0	0	0	0	0	0	0	0	0	0	0	0	0	0	0	1.00199e+06	0	0	3.57447e+06	0	0	3.19678e+06	0
LNGPQDHSHLLySTIPR	CTNND1		XP_005273842.1,	catenin (cadherin-associated protein), delta 1	Y157	0	3.79815e+06	0	0	0	0	0	0	0	0	0	0	0	0	0	0	1.96424e+07	0	0	0	0	0	0	0	0	0
LNLHyAVVSK	QARS		NP_005042.1,	glutaminyl-tRNA synthetase	Y491	0	0	0	0	0	0	0	0	0	0	0	0	0	0	0	0	0	0	0	0	0	0	0	0	0	0
LNPDyER	DLG5		NP_004738.3,	discs, large homolog 5 (Drosophila)	Y188	0	0	0	0	0	0	0	0	0	0	0	0	0	0	0	0	0	0	0	0	0	0	438330	0	0	0
LNyGIPAIVK	JUP		XP_005277071.1,	junction plakoglobin	Y518	0	0	0	0	0	0	698940	0	0	0	0	0	2.14409e+07	0	0	486468	0	0	0	0	0	0	0	0	0	0
LNyKMELSK	STMN3		NP_056978.2,	stathmin-like 3	Y138	0	891574	0	0	0	0	0	0	0	0	0	0	0	0	0	0	0	0	0	0	0	0	0	0	0	0
LNyLDPR	TOP1MT|| TOP1		XP_005250837.1|| NP_003277.1,	topoisomerase (DNA) I, mitochondrial|| topoisomerase (DNA) I	Y599|| Y723	0	2.5111e+06	0	0	0	0	0	0	0	0	0	0	0	0	0	0	0	0	0	0	0	0	0	0	0	0
LNyQTPGMR	PTPRF		NP_002831.2,	protein tyrosine phosphatase, receptor type, F	Y1321	0	0	0	0	1.90278e+06	0	0	0	0	0	0	0	0	0	0	0	0	0	0	0	0	0	0	0	0	0
LPDGyEFKFPNR	LGALS1		NP_002296.1,	lectin, galactoside-binding, soluble, 1	Y105	0	1.17905e+07	1.78491e+06	6.93958e+06	0	0	0	0	0	0	0	0	0	4.25534e+06	0	0	8.4576e+06	0	0	0	0	0	0	6.60699e+06	0	0
LPEEWSQWLGGSSWPGYVRPLPPAAIESPAVAAPAySR	HSPB1		NP_001531.1,	heat shock 27kDa protein 1	Y73	0	0	0	0	0	0	0	0	0	0	0	0	2.1621e+06	0	0	0	0	0	0	0	0	0	0	0	0	0
LPPRSEDIyADPAAYVMR	PLEKHA6		XP_005245023.1,	pleckstrin homology domain containing, family A member 6	Y600	0	0	0	0	2.8719e+07	0	3.95416e+06	0	0	0	0	0	0	0	0	323129	0	0	0	0	0	0	0	0	5.33198e+06	2.59001e+07
LPQDDDRPADEyDQPWEWNR	SHB		NP_003019.2,	Src homology 2 domain containing adaptor protein B	Y336	8.3673e+06	4.77018e+07	0	1.40099e+07	5.992e+07	0	6.76434e+07	1.19473e+07	9.23053e+06	2.32189e+07	0	1.61329e+07	1.5459e+08	0	0	911389	0	0	0	0	7.63477e+07	0	1.0759e+07	0	2.90726e+07	8.47999e+07
LPSPPGPQELLDSPPALyAEPLDSLR	DOK1		NP_001372.1,	docking protein 1, 62kDa (downstream of tyrosine kinase 1)	Y296	0	0	0	0	0	0	0	0	0	0	0	0	0	0	0	0	0	3.11288e+06	0	0	0	0	0	0	0	0
LPSSPVyEDAASFK	CTTN		NP_001171669.1,	cortactin	Y384	3.39511e+07	2.40309e+07	2.93552e+06	3.64258e+07	6.00381e+07	2.23791e+07	7.53528e+07	6.51767e+07	1.5727e+08	7.35096e+07	2.81139e+08	1.1314e+08	1.61077e+08	1.12883e+08	5.52435e+07	3.66331e+06	3.65252e+07	1.21297e+08	4.24585e+07	0	2.32421e+08	5.22845e+07	7.59329e+07	1.4999e+07	6.85196e+07	1.31473e+08
LPSsPVyEDAASFK	CTTN		NP_001171669.1,	cortactin	Y384, | S381	0	0	0	0	0	0	1.57918e+07	0	0	4.3396e+06	1.61213e+07	0	1.34411e+07	1.01252e+07	0	0	0	0	0	0	3.82414e+07	0	0	0	1.03021e+07	2.80037e+07
LQDEANYHLyGSR	RIPK1	0	XP_005249514.1,	receptor (TNFRSF)-interacting serine-threonine kinase 1	Y557	0	0	0	0	1.26458e+06	0	0	0	0	0	0	0	0	0	0	0	0	0	0	0	0	0	0	0	0	0
LQEyHSQYQEK	PIK3R3		XP_005271346.1,	phosphoinositide-3-kinase, regulatory subunit 3 (gamma)	Y230	0	0	0	0	0	0	1.31805e+06	0	0	0	0	0	0	0	0	0	0	0	0	0	0	0	0	0	0	0
LQHQQLYySQDDSNRK	PKP4		NP_003619.2,	plakophilin 4	Y1116	0	0	0	0	0	0	0	0	0	0	0	0	0	0	0	36502.9	0	0	0	0	0	0	0	0	0	0
LQHQQLyYSQDDSNRK	PKP4		NP_003619.2,	plakophilin 4	Y1115	2.5299e+06	0	0	0	0	0	736492	0	2.80666e+06	0	0	0	9.71145e+06	0	0	392371	0	0	0	0	0	0	0	0	2.31616e+06	0
LQLDNQyAVLENQK	CDV3		XP_005247645.1,	CDV3 homolog (mouse)	Y245	0	0	0	0	0	0	456593	0	0	0	0	0	0	0	0	745682	0	0	0	0	0	4.27212e+06	0	0	0	6.4816e+06
LQLGGLDyLDPACFTHSFH	PRLR		NP_000940.1,	prolactin receptor	Y611	0	0	0	0	0	0	0	0	0	0	0	0	0	0	0	0	0	0	0	0	0	0	0	0	0	0
LQNDPQLEAEyQQLQEDHQR	PPL		NP_002696.3,	periplakin	Y1070	0	0	0	0	0	0	0	0	0	0	0	0	0	0	0	0	0	0	0	0	0	0	0	0	3.32947e+06	1.60397e+07
LQPFHSTELEDDAIySVHVPAGLYR	GIT1		NP_001078923.1,	G protein-coupled receptor kinase interacting ArfGAP 1	Y554	0	0	0	1.44769e+08	0	0	1.22728e+07	0	0	8.15196e+07	4.22692e+07	0	0	0	4.87217e+07	4.30838e+06	0	0	1.03082e+06	0	1.91883e+08	3.65286e+07	2.52372e+07	0	0	1.06887e+07
LQPFHStELEDDAIySVHVPAGLYR	GIT1		NP_001078923.1,	G protein-coupled receptor kinase interacting ArfGAP 1	Y554, | T546	0	0	0	0	0	0	0	0	0	917907	0	0	0	0	0	0	0	0	0	0	0	0	0	0	0	0
LQQTyAALNSK	IQGAP1		NP_003861.1,	IQ motif containing GTPase activating protein 1	Y1510	6.80117e+06	4.29317e+06	0	2.53113e+06	2.94281e+06	1.1393e+06	2.81019e+06	0	0	5.78952e+06	6.39936e+06	1.69709e+06	6.54036e+06	0	0	132566	0	0	0	0	0	7.91714e+06	717488	0	1.77331e+06	0
LQQYIAPGMKVyIDPFTYEDPNEAVR	EPHB3	RTK	NP_004434.2,	EPH receptor B3	Y608	6.4069e+06	0	0	0	5.59016e+06	0	0	0	0	1.32824e+06	0	0	0	0	0	4.22553e+06	0	0	0	0	0	0	0	0	0	0
LQQYIAPGMKVyIDPFTyEDPNEAVR	EPHB3	RTK	NP_004434.2,	EPH receptor B3	Y608, Y614	0	0	0	0	0	0	0	0	0	0	0	0	0	0	0	478183	0	0	0	0	0	0	0	0	0	0
LQQyIAPGMK	EPHB3	RTK	NP_004434.2,	EPH receptor B3	Y600	7.62257e+06	0	0	0	1.01048e+07	0	1.4797e+07	0	0	2.81871e+06	0	3.79926e+06	0	0	0	2.09501e+06	0	0	0	0	0	0	0	0	0	0
LQQyIAPGMKVyIDPFTYEDPNEAVR	EPHB3	RTK	NP_004434.2,	EPH receptor B3	Y600, Y608	0	0	0	0	0	0	0	0	0	0	0	0	0	0	0	42202	0	0	0	0	0	0	0	0	0	0
LQSGMVPNQyNPLR	NOTCH1		NP_060087.3,	notch 1	Y2323	0	0	0	0	0	0	0	0	0	0	0	0	0	0	0	236132	0	0	0	0	0	0	0	0	0	0
LREDENAEPVGTTyQK	DBN1		XP_005265884.1,	drebrin 1	Y163	0	0	0	0	762295	0	0	0	0	0	0	0	0	0	0	0	0	0	0	0	0	0	0	0	0	0
LRQHHDEyEDEIR	CPD		NP_001295.2,	carboxypeptidase D	Y1344	0	0	0	0	0	0	0	0	0	0	0	0	0	0	0	0	0	0	0	0	0	0	0	0	3.13646e+06	0
LSADSGyIIPLPDIDPVPEEEDLGKR	PDGFRA	RTK	NP_006197.1,	platelet-derived growth factor receptor, alpha polypeptide	Y1018	0	0	0	0	1.57186e+06	0	0	0	0	0	0	0	0	2.07978e+06	0	0	0	0	0	0	0	0	0	0	0	0
LSDSySNTLPVR	BAIAP2		XP_005256999.1,	BAI1-associated protein 2	Y370	0	0	0	0	1.77278e+06	0	6.11775e+06	1.63208e+07	0	9.0138e+06	7.30372e+06	1.66916e+06	0	0	0	0	0	0	0	0	0	0	0	0	0	6.04774e+06
LSDSySNTLPVRK	BAIAP2		XP_005256999.1,	BAI1-associated protein 2	Y370	2.31087e+06	0	0	0	0	0	4.28989e+06	4.4909e+07	0	2.1191e+07	0	0	0	0	0	0	0	0	0	0	0	0	0	0	0	7.28359e+06
LSEAySR	BCAR3		NP_003558.1,	breast cancer anti-estrogen resistance 3	Y212	0	0	4.81632e+06	4.24034e+06	512333	1.46482e+07	1.0619e+07	0	0	4.59308e+06	1.27791e+07	3.86909e+06	0	0	0	0	6.6557e+06	0	0	0	0	4.17022e+06	1.29507e+06	0	1.4476e+07	0
LSHSSGYAQLNTySR	KIRREL		XP_005245362.1,	kin of IRRE like (Drosophila)	Y669	0	1.87207e+07	335593	0	2.89554e+06	0	0	0	0	0	0	0	0	1.97716e+06	0	0	1.49039e+06	0	0	0	2.70257e+06	3.2766e+06	8.1578e+06	1.08464e+07	0	0
LSHSSGyAQLNTYSR	KIRREL		XP_005245362.1,	kin of IRRE like (Drosophila)	Y663	0	1.14304e+07	0	0	0	0	0	0	0	0	0	0	0	0	0	0	0	0	0	0	0	0	0	0	0	0
LSHSSGyAQLNTySR	KIRREL		XP_005245362.1,	kin of IRRE like (Drosophila)	Y663, Y669	0	3.51014e+06	0	0	0	0	0	0	0	0	0	0	0	0	0	0	0	0	0	0	0	0	0	0	0	0
LSLEGDHSTPPSAyGSVK	ANXA2		XP_005254384.1,	annexin A2	Y52	7.7978e+08	2.93411e+08	1.81442e+08	4.31505e+08	1.0613e+09	5.72092e+08	8.39325e+08	7.36038e+08	1.25816e+09	5.63743e+08	5.09196e+08	7.26328e+08	2.50444e+09	2.9418e+08	1.58825e+09	1.05934e+08	7.61347e+08	3.86789e+08	1.18941e+08	8.96678e+08	1.60803e+09	1.1131e+09	6.35357e+08	1.05117e+09	4.70469e+08	2.68204e+08
LSLGQyDNDAGGQLPFSK	TNS3		XP_005249880.1,	tensin 3	Y872	1.6428e+08	6.08423e+06	5.95217e+06	6.6874e+06	0	0	6.65243e+07	4.26688e+07	1.85094e+07	1.50061e+07	4.06964e+07	1.2152e+07	8.70247e+06	9.3727e+06	0	0	2.24021e+07	1.86897e+07	4.01517e+06	0	1.62154e+07	6.27884e+06	4.01802e+07	1.83459e+07	1.58029e+07	7.41506e+06
LSPGESAyQK	PPP1R18		NP_001128342.1,	protein phosphatase 1, regulatory subunit 18	Y230	0	2.29509e+06	590276	626804	5.01106e+06	0	0	0	0	0	0	921878	0	0	0	189379	2.20774e+06	3.8122e+06	0	4.49519e+06	0	3.59799e+06	833823	0	0	0
LSQSVyHGASSEGSLSPDTR	WASF3		NP_006637.2,	WAS protein family, member 3	Y225	0	0	0	0	0	0	0	0	0	0	0	0	0	0	0	0	0	0	0	0	0	463427	0	0	0	0
LSSARPGGLGSSSLyGLGASRPR	KRT7		NP_005547.3,	keratin 7	Y40	9.82391e+07	0	0	3.80136e+07	1.0223e+07	0	1.16386e+08	7.30704e+07	0	5.5259e+08	1.84805e+07	0	1.65041e+07	0	6.4259e+07	2.04767e+06	0	0	0	0	0	0	2.70082e+08	0	5.31992e+07	2.87925e+07
LSSATANALySSNLR	FAM83H		XP_005276873.1,	family with sequence similarity 83, member H	Y1051	0	0	0	0	0	0	0	0	0	0	0	0	0	0	0	247969	0	0	0	0	0	0	0	0	0	0
LSSATANALySSNLRDDTK	FAM83H		XP_005276873.1,	family with sequence similarity 83, member H	Y1051	0	0	0	0	0	0	0	0	0	0	0	0	0	0	0	121913	0	0	0	0	0	0	0	0	0	0
LSTEHSSVSEYHPADGyAFSSNIYTR	EPS8		XP_005253396.1,	epidermal growth factor receptor pathway substrate 8	Y502	0	0	0	0	3.86466e+06	0	2.2009e+07	3.81886e+07	0	2.95052e+07	0	0	0	0	0	0	0	0	0	0	0	0	1.87065e+07	0	0	0
LSTEHSSVSEYHPADGyAFSSNIyTR	EPS8		XP_005253396.1,	epidermal growth factor receptor pathway substrate 8	Y502, Y509	0	0	0	0	0	0	0	0	0	0	0	0	4.50438e+06	0	0	0	0	0	0	0	0	0	0	0	0	0
LSTEHSSVSEyHPADGYAFSSNIYTR	EPS8		XP_005253396.1,	epidermal growth factor receptor pathway substrate 8	Y496	0	0	0	0	0	0	0	0	0	0	1.73009e+07	0	0	1.60773e+07	0	0	0	0	0	0	0	0	0	1.68584e+06	0	0
LSTEHSSVSEyHPADGyAFSSNIYTR	EPS8		XP_005253396.1,	epidermal growth factor receptor pathway substrate 8	Y496, Y502	0	0	0	0	0	0	0	0	0	0	6.62545e+06	0	0	0	0	0	0	0	0	0	0	0	0	0	0	0
LSYLSAPGSEySMYSTDSR	TJP1		XP_005254673.1,	tight junction protein 1	Y897	0	0	0	0	0	0	0	0	0	0	0	0	0	0	0	0	0	0	0	0	0	0	4.22833e+06	0	0	0
LTENVyK	BAIAP2		XP_005256999.1,	BAI1-associated protein 2	Y17	0	0	0	0	0	0	391312	0	0	665034	0	0	0	0	0	0	0	0	0	0	0	0	0	0	0	0
LTPDPyR	SON		NP_620305.2,	SON DNA binding protein	Y963	0	0	0	0	0	0	0	0	0	0	0	0	0	0	0	185237	0	0	0	2.27709e+07	0	0	0	0	0	0
LTTPTyGDLNHLVSATMSGVTTCLR	TUBB4B|| TUBB4A|| TUBB2B|| TUBB2A|| TUBB		NP_006079.1|| NP_006078.2|| NP_821080.1|| NP_001060.1|| NP_821133.1,	tubulin, beta 4B class IVb|| tubulin, beta 4A class IVa|| tubulin, beta 2B class IIb|| tubulin, beta 2A class IIa|| tubulin, beta class I	Y222|| Y222|| Y222|| Y222|| Y222	0	0	0	0	5.82654e+06	0	0	0	0	0	0	0	0	635496	0	0	0	631240	0	1.33322e+06	0	0	0	0	0	0
LVNEAPVySVYSK	STAM2		NP_005834.4,	signal transducing adaptor molecule (SH3 domain and ITAM motif) 2	Y371	0	0	0	0	0	0	0	0	0	0	0	0	0	0	0	0	0	0	2.68159e+06	0	3.99981e+06	0	0	0	0	0
LVPLYAVVSEEPIyIVTEFMSK	YES1	TK	NP_005424.1,	v-yes-1 Yamaguchi sarcoma viral oncogene homolog 1	Y345	998272	0	0	0	0	0	0	0	0	0	0	0	2.25219e+06	0	0	0	0	571768	0	0	0	0	0	0	0	0
LVPLyAVVSEEPIYIVTEFMSK	YES1	TK	NP_005424.1,	v-yes-1 Yamaguchi sarcoma viral oncogene homolog 1	Y336	0	0	0	0	0	0	0	0	0	0	0	0	1.45474e+06	0	0	18192.3	0	120802	0	0	592134	0	0	0	0	0
LVQAAQMLQSDPySVPAR	VCL		XP_005270199.1,	vinculin	Y100	0	0	0	604948	0	0	0	0	0	0	0	0	0	2.04557e+06	0	0	0	0	0	0	0	0	0	0	0	0
LVQSPNSyFMDVK	RPS27L|| RPS27		NP_057004.1|| NP_001021.1,	ribosomal protein S27-like|| ribosomal protein S27	Y31|| Y31	7.28306e+07	2.91611e+07	2.83964e+07	4.66997e+07	1.09558e+08	1.70081e+07	1.20365e+08	4.13888e+07	9.67814e+07	4.13682e+07	3.35205e+07	3.61069e+07	1.08466e+08	5.59625e+07	1.59727e+07	6.74664e+06	4.64275e+07	1.04588e+08	5.91102e+07	4.75476e+07	1.75667e+07	5.69093e+07	2.39089e+07	3.03698e+07	1.00367e+08	1.56453e+08
LVSSPCCIVTSTyGWTANMER	HSP90AB1		XP_005249132.1,	heat shock protein 90kDa alpha (cytosolic), class B member 1	Y596	0	6.28224e+06	0	4.83809e+06	0	0	3.74277e+06	0	0	0	0	5.98522e+06	0	0	0	0	0	0	3.79891e+06	0	0	0	0	0	0	0
LVTSPCCIVTSTyGWTANMER	HSP90AA1		NP_001017963.2,	heat shock protein 90kDa alpha (cytosolic), class A member 1	Y726	0	3.07812e+06	0	0	0	0	480467	0	0	1.84534e+06	0	0	0	0	0	44705.4	0	0	0	0	0	0	0	0	0	0
LVyDGIR	CTNNA1		NP_001894.2,	catenin (cadherin-associated protein), alpha 1, 102kDa	Y619	0	0	0	0	0	0	0	0	0	0	0	0	0	0	0	374616	0	0	0	0	0	0	0	0	0	0
LVyENINGLSIPSASGVR	FRS2		NP_001265286.1,	fibroblast growth factor receptor substrate 2	Y306	0	4.86919e+06	0	5.80945e+06	0	0	0	0	0	0	0	0	0	834649	0	126056	2.77591e+06	0	0	0	0	0	0	0	0	0
LVyQFVHPI	SPDEF		NP_036523.1,	SAM pointed domain containing ETS transcription factor	Y329	0	0	0	0	0	0	0	0	0	0	0	0	0	0	0	0	0	0	0	0	0	0	0	0	0	0
LWLEAMDGKEPIyTLPAIISK	ARHGAP42		NP_689645.2,	Rho GTPase activating protein 42	Y376	0	0	4.52129e+06	2.56848e+06	1.47732e+07	2.49019e+06	9.49992e+07	1.73876e+07	1.00048e+07	2.15966e+07	9.92835e+06	8.93942e+06	0	1.2725e+07	0	615483	3.63628e+07	1.64618e+07	8.36194e+06	3.25636e+07	0	0	3.77451e+07	0	0	0
LWLKPYVDLQAyEDPAQGALDFTR	EPHA1	RTK	NP_005223.4,	EPH receptor A1	Y605	3.95366e+06	0	0	0	0	0	0	0	0	0	0	0	0	0	0	123688	0	0	0	0	0	0	0	0	0	0
LWLKPyVDLQAYEDPAQGALDFTR	EPHA1	RTK	NP_005223.4,	EPH receptor A1	Y599	0	0	0	0	0	0	0	0	0	0	0	0	1.24321e+07	0	0	157422	0	0	0	0	0	0	0	0	0	0
LWLKPyVDLQAyEDPAQGALDFTR	EPHA1	RTK	NP_005223.4,	EPH receptor A1	Y599, Y605	0	0	0	0	0	0	0	0	0	0	0	0	2.21616e+07	0	0	41201.9	0	0	0	0	0	0	0	0	0	0
LWMEAMDGKEPIyHSPITK	OPHN1		NP_002538.1,	oligophrenin 1	Y370	3.59225e+07	7.38929e+06	6.09231e+06	4.78205e+06	2.95463e+07	5.58258e+07	2.64854e+06	0	2073.54	5.92133e+06	0	0	3.69359e+07	2.12083e+07	0	875880	1.35387e+07	4.3011e+07	3.18619e+06	2.79622e+07	4.2025e+07	0	1.12903e+07	8.40439e+06	3.67931e+07	3.56291e+07
LWMEAMDGREPVyNSNK	ARHGAP26		XP_005268455.1,	Rho GTPase activating protein 26	Y414	0	0	0	0	0	0	0	0	0	0	0	0	0	0	0	0	0	0	0	8.07011e+06	0	0	0	0	0	0
LYAVVTREEPIyIITEYMAK	LYN	TK	XP_005251290.1,	v-yes-1 Yamaguchi sarcoma viral related oncogene homolog	Y316	0	1.11604e+06	0	757470	0	0	1.49213e+06	0	0	855145	0	0	0	0	0	330822	0	0	0	0	0	0	0	0	0	0
LYDAyELK	ANXA5		NP_001145.1,	annexin A5	Y94	0	0	0	0	8.0366e+06	0	1.21584e+06	0	0	0	0	2.22787e+07	0	0	0	292946	8.29527e+06	0	4.33956e+07	0	8.63472e+06	2.04591e+07	8.88835e+06	0	0	0
LYDAyELKHALK	ANXA5		NP_001145.1,	annexin A5	Y94	4.18365e+06	0	0	0	0	0	0	0	0	0	0	0	0	0	0	0	0	0	4.50535e+06	0	0	0	0	0	0	0
LYEEyTR	PIK3R3|| PIK3R2|| PIK3R1		XP_005271346.1|| NP_005018.1|| XP_005248599.1,	phosphoinositide-3-kinase, regulatory subunit 3 (gamma)|| phosphoinositide-3-kinase, regulatory subunit 2 (beta)|| phosphoinositide-3-kinase, regulatory subunit 1 (alpha)	Y248|| Y467|| Y470	0	0	0	0	0	0	0	0	0	0	0	0	0	0	0	0	1.19786e+06	0	0	0	0	320918	400474	0	0	0
LYLQSPHSyEDPYFDDR	PKP4		NP_003619.2,	plakophilin 4	Y1139	0	0	0	0	0	0	0	0	0	0	0	0	0	0	0	138484	0	0	0	0	0	0	2.63441e+06	0	0	0
LYPELSQyMGLSLNEEEIR	SDCBP		XP_005251337.1,	syndecan binding protein (syntenin)	Y77	0	0	0	0	0	0	0	0	0	0	0	0	0	0	0	0	0	1.12014e+06	0	0	0	0	0	0	0	0
LYTyIQSR	DYRK3	0	NP_003573.2,	dual-specificity tyrosine-(Y)-phosphorylation regulated kinase 3	Y369	0	0	0	0	0	0	0	0	0	0	0	0	0	0	0	0	0	0	7.00673e+06	1.65178e+07	0	0	0	0	0	0
LyAVVTR	LYN	TK	XP_005251290.1,	v-yes-1 Yamaguchi sarcoma viral related oncogene homolog	Y306	0	0	0	0	0	0	0	0	0	0	0	0	0	0	0	0	0	0	0	0	0	0	0	0	0	0
LyDLNMPAYVK	NCK1		NP_006144.1,	NCK adaptor protein 1	Y105	0	5.79622e+06	0	2.21357e+06	6.09836e+06	0	1.26831e+07	0	4.50033e+07	1.32824e+07	7.04814e+07	7.89183e+06	9.15291e+06	0	0	304191	0	0	0	0	0	1.6383e+07	1.04269e+07	0	0	0
LyDSMK	ANXA2		XP_005254384.1,	annexin A2	Y303	0	0	0	0	0	0	0	0	0	0	0	489084	0	0	0	0	0	0	0	0	0	0	0	0	0	0
LyEEYTR	PIK3R3|| PIK3R2|| PIK3R1		XP_005271346.1|| NP_005018.1|| XP_005248599.1,	phosphoinositide-3-kinase, regulatory subunit 3 (gamma)|| phosphoinositide-3-kinase, regulatory subunit 2 (beta)|| phosphoinositide-3-kinase, regulatory subunit 1 (alpha)	Y245|| Y464|| Y467	0	0	0	0	0	0	0	0	0	0	0	441663	0	2.3808e+06	0	0	0	0	0	0	0	0	0	0	0	0
LyQVPNPQAAPR	NEDD9		NP_006394.1,	neural precursor cell expressed, developmentally down-regulated 9	Y92	6.79022e+06	0	0	5.95888e+06	6.37019e+06	0	2.17603e+07	6.81635e+07	0	1.49047e+07	1.14029e+07	0	0	0	0	0	0	1.81946e+07	5.24784e+06	0	7.81043e+07	0	0	0	0	0
MAGFDGSAWDEEEEEPPDHQYyNDFPGK	SHC1		XP_005245506.1,	SHC (Src homology 2 domain containing) transforming protein 1	Y350	0	0	0	0	0	0	5.9934e+06	0	0	0	3.44052e+06	0	0	0	0	0	0	0	0	0	9.22929e+06	0	1.89279e+06	0	0	0
MAGFDGSAWDEEEEEPPDHQYyNDFPGKEPPLGGVVDMR	SHC1		XP_005245506.1,	SHC (Src homology 2 domain containing) transforming protein 1	Y350	0	1.92607e+07	0	0	0	0	0	0	0	0	0	0	0	1.49826e+07	0	0	0	0	0	0	0	0	0	0	0	0
MAGFDGSAWDEEEEEPPDHQyyNDFPGKEPPLGGVVDMR	SHC1		XP_005245506.1,	SHC (Src homology 2 domain containing) transforming protein 1	Y349, Y350	5.84835e+07	8.45133e+06	1.29812e+07	1.76525e+08	1.52459e+07	0	2.94696e+08	0	0	1.10518e+08	0	7.05376e+07	4.81068e+08	0	1.60302e+07	1.6985e+06	0	0	0	0	2.75662e+08	2.43785e+07	4.47185e+07	0	5.50087e+06	2.05097e+06
MAGIAQGVySR	ACAD11		NP_115545.3,	acyl-CoA dehydrogenase family, member 11	Y324	0	0	0	0	0	0	0	0	0	0	0	0	0	0	0	0	0	0	0	0	0	0	0	0	0	0
MDKNASTFEDVTQVSSAyQK	CTTN		NP_001171669.1,	cortactin	Y297	0	0	0	0	0	0	0	0	0	0	0	0	0	0	0	0	0	0	3.66195e+06	0	0	0	0	0	1.55617e+06	0
MDSEDVyDDVETIPMK	PROM1		XP_005248251.1,	prominin 1	Y828	0	0	0	0	3.07282e+06	0	0	0	0	0	0	0	0	0	0	0	0	0	0	0	0	0	0	0	0	0
MDTCSSNLNNSIyK	F2R		NP_001983.2,	coagulation factor II (thrombin) receptor	Y420	0	0	0	0	0	0	0	0	0	0	0	0	0	0	0	0	666219	0	0	0	0	0	0	0	0	0
MDTCSSNLNNSIyKK	F2R		NP_001983.2,	coagulation factor II (thrombin) receptor	Y420	0	0	0	0	0	0	0	0	0	0	0	0	0	0	0	0	3.44148e+06	0	0	0	0	0	0	3.42126e+06	0	0
MESMNRPyTSLVPPLSPQPK	RAPH1		XP_005246836.1,	Ras association (RalGDS/AF-6) and pleckstrin homology domains 1	Y654	0	0	0	0	0	0	0	0	0	0	0	0	0	0	0	0	2.75968e+06	0	0	0	0	0	0	0	0	0
MGVPyCIIK	RPL7A		NP_000963.1,	ribosomal protein L7a	Y181	0	0	0	0	0	0	0	0	0	0	0	0	0	0	0	0	0	0	0	0	0	0	2.06989e+06	0	0	0
MHLPSPTDSNFyR	EGFR	RTK	NP_005219.2,	epidermal growth factor receptor	Y998	1.85088e+07	0	0	0	0	0	7.23685e+07	0	0	4.86684e+06	0	0	0	0	0	427879	0	0	0	0	5.6754e+07	0	1.05819e+07	0	0	0
MHLPSPtDSNFyR	EGFR	RTK	NP_005219.2,	epidermal growth factor receptor	Y998, | T993	0	0	0	0	0	0	3.43191e+06	0	0	0	0	0	0	0	0	0	0	0	0	0	0	0	0	0	0	0
MHLPsPTDSNFyR	EGFR	RTK	NP_005219.2,	epidermal growth factor receptor	Y998, | S991	0	0	0	0	0	0	0	0	0	0	0	0	0	0	0	0	0	0	0	0	0	0	0	0	0	0
MIyASSK	DSTN|| CFL2|| CFL1		NP_006861.1|| NP_619579.1|| NP_005498.1,	destrin (actin depolymerizing factor)|| cofilin 2 (muscle)|| cofilin 1 (non-muscle)	Y117|| Y117|| Y117	0	851073	8.85082e+06	0	0	0	879116	0	0	0	0	3.83417e+06	0	4.9258e+06	0	0	0	7.11693e+06	5.57943e+06	1.76976e+07	0	2.13998e+06	853193	7.4747e+06	0	0
MIyASSKDAIK	DSTN|| CFL2|| CFL1		NP_006861.1|| NP_619579.1|| NP_005498.1,	destrin (actin depolymerizing factor)|| cofilin 2 (muscle)|| cofilin 1 (non-muscle)	Y117|| Y117|| Y117	0	0	1.20961e+06	0	1.21731e+06	0	0	0	0	0	0	0	0	0	0	0	0	0	0	0	0	0	0	0	0	0
MKGDyDVTVPK	AHNAK		NP_001611.1,	AHNAK nucleoprotein	Y1469	0	0	0	1.38231e+06	0	0	2.21333e+06	0	0	0	0	2.9123e+06	0	0	0	338516	4.67522e+06	3.79363e+06	0	0	9.04011e+06	2.48488e+06	2.01455e+06	0	0	1.03469e+07
MLERPPALAMPMPTEGTPPPLSGTPIPVPAyFR	PKMYT1	0	XP_005255731.1,	protein kinase, membrane associated tyrosine/threonine 1	Y31	0	0	0	0	0	0	0	0	0	0	0	1.08251e+06	0	0	0	0	0	0	0	0	0	0	0	0	221241	0
MMNNNyDCPLPEEETNPK	PKP1		NP_000290.2,	plakophilin 1 (ectodermal dysplasia/skin fragility syndrome)	Y526	0	0	0	0	6.93748e+06	0	0	0	0	0	0	0	0	0	0	2.19562e+06	0	0	0	0	0	0	0	0	0	0
MPEKEPPPPyLPA	LAPTM4A		NP_055528.1,	lysosomal protein transmembrane 4 alpha	Y230	0	3.16812e+08	0	4.55789e+06	0	7.10436e+06	0	0	0	0	0	6.89313e+06	0	5.95885e+07	0	929143	7.17517e+07	2.31455e+07	0	0	0	1.48936e+07	0	7.71022e+06	0	0
MPNVPNTQPAIMKPTEEHPAyTQIAK	SCAMP1		XP_005248687.1,	secretory carrier membrane protein 1	Y73	0	4.77918e+06	0	0	0	0	0	0	0	0	0	0	0	0	0	0	0	0	0	0	0	0	0	0	0	0
MQAYSNPGySSFPSPTGLEPSCK	RFFL		NP_001017368.1,	ring finger and FYVE-like domain containing E3 ubiquitin protein ligase	Y34	0	1.76407e+07	0	0	4.1483e+06	0	0	0	0	0	0	0	0	0	0	341475	0	0	0	0	0	0	0	0	2.77456e+06	0
MQDIPIyANVHK	ARAP2		XP_005262696.1,	ArfGAP with RhoGAP domain, ankyrin repeat and PH domain 2	Y77	1.59899e+07	0	0	0	1.25276e+07	0	8.75385e+06	0	0	7.38138e+06	0	0	0	0	0	23873.6	0	0	0	0	4.18899e+07	0	0	0	0	0
MQNHGYENPTYKyLEQMQI	APLP2		NP_001633.1,	amyloid beta (A4) precursor-like protein 2	Y757	0	1.17905e+06	0	0	0	0	0	0	0	0	0	0	0	0	0	0	0	0	0	0	0	0	0	0	0	0
MQNHGYENPTyK	APLP2		NP_001633.1,	amyloid beta (A4) precursor-like protein 2	Y755	0	7.6413e+07	0	1.70921e+06	0	0	4.05363e+06	0	1.40333e+07	0	0	1.33393e+06	0	3.1744e+06	0	57991.5	1.36848e+06	1.6338e+07	1.14616e+06	1.19164e+07	0	556708	707969	1.71063e+06	0	0
MQNHGYENPTyKYLEQMQI	APLP2		NP_001633.1,	amyloid beta (A4) precursor-like protein 2	Y755	2.00421e+07	6.92127e+07	3.88698e+06	5.42651e+06	0	0	0	0	0	0	0	0	0	0	0	0	0	2.06081e+06	0	0	0	0	0	0	0	0
MQNHGYENPTyKyLEQMQI	APLP2		NP_001633.1,	amyloid beta (A4) precursor-like protein 2	Y755, Y757	0	7.09227e+06	0	0	0	0	0	0	0	0	0	0	0	0	0	0	0	0	0	0	0	0	0	0	0	0
MQNHGyENPTYK	APLP2		NP_001633.1,	amyloid beta (A4) precursor-like protein 2	Y750	1.78517e+06	7.7583e+07	0	0	0	0	2.37498e+06	0	0	1.58172e+06	0	586440	0	0	0	78710.8	0	3.18715e+06	1.91027e+06	0	1.63506e+06	0	0	0	0	0
MQNHGyENPTyK	APLP2		NP_001633.1,	amyloid beta (A4) precursor-like protein 2	Y750, Y755	0	5.76022e+06	0	0	0	0	0	0	0	0	0	0	0	0	0	0	0	0	0	0	0	0	0	0	0	0
MQNHGyENPtYKYLEQMQI	APLP2		NP_001633.1,	amyloid beta (A4) precursor-like protein 2	Y750, | T754	0	8.43333e+06	0	0	0	0	0	0	0	0	0	0	0	0	0	0	0	0	0	0	0	0	0	0	0	0
MQQNGYENPTyK	APP		NP_000475.1,	amyloid beta (A4) precursor protein	Y762	0	1.00804e+07	0	0	0	0	0	0	0	0	0	2.37453e+06	0	2.00453e+06	0	45752.9	923681	0	0	0	0	0	0	0	0	0
MQQNGYENPTyKFFEQMQN	APP		NP_000475.1,	amyloid beta (A4) precursor protein	Y762	0	5.1572e+07	0	0	0	0	0	0	0	0	0	2.64691e+06	0	0	0	0	0	0	0	0	0	0	0	0	0	2.81352e+06
MQQNGyENPTYK	APP		NP_000475.1,	amyloid beta (A4) precursor protein	Y757	3.84414e+06	3.02412e+07	848203	3.2503e+06	1.82005e+06	0	2.36255e+06	0	0	1.12546e+06	0	4.80494e+06	0	3.55752e+06	0	264539	1.73697e+06	1.31818e+06	1.34079e+06	0	4.22953e+06	0	1.77103e+06	0	1.66474e+06	3.22108e+06
MQQNGyENPTyK	APP		NP_000475.1,	amyloid beta (A4) precursor protein	Y757, Y762	0	787530	0	0	0	0	0	0	0	0	0	0	0	0	0	0	0	0	0	0	0	0	0	0	0	0
MQQYTEHFMAAGyTAIEK	EPHA2	RTK	NP_004422.2,	EPH receptor A2	Y930	0	5.49021e+06	0	0	0	0	0	0	0	0	0	0	0	0	0	0	0	0	0	0	0	0	0	0	0	5.48241e+06
MQQyTEHFMAAGYTAIEK	EPHA2	RTK	NP_004422.2,	EPH receptor A2	Y921	0	502669	0	0	0	0	0	0	0	0	0	0	0	0	0	0	0	0	0	0	0	0	0	0	0	0
MQSLDEPWTEEEGDGSDHPyYNSIPSK	SHC3		NP_058544.3,	SHC (Src homology 2 domain containing) transforming protein 3	Y341	0	0	0	0	0	0	720576	0	0	0	0	0	0	0	0	0	0	0	0	0	0	0	0	0	0	0
MREDyDSVEQDGDEPGPQR	RBM8A		NP_005096.1,	RNA binding motif protein 8A	Y54	0	0	0	0	0	0	0	0	0	0	0	1.02664e+06	0	0	0	0	0	0	0	0	0	0	0	0	0	0
MTLDTLSIyETPSMGLLDKK	EIF3B		NP_001032360.1,	eukaryotic translation initiation factor 3, subunit B	Y449	0	0	0	0	0	0	0	0	0	0	0	5.53127e+06	0	0	0	0	0	0	0	0	0	0	0	0	0	0
MTTNPIyEHIGYATLLR	CHN2		XP_005249654.1,	chimerin 2	Y166	0	0	0	0	4.12467e+06	0	0	0	0	1.51075e+06	0	0	0	0	0	0	0	0	0	0	0	0	0	0	0	0
MTTTSAAAyGTHLSPHVPHR	ITGB4		XP_005257368.1,	integrin, beta 4	Y1469	0	0	0	0	0	0	0	0	2.33485e+07	0	0	0	0	0	0	0	0	0	0	0	0	0	0	0	0	0
MVVESAyEVIK	LDHB		NP_002291.1,	lactate dehydrogenase B	Y240	0	5.1122e+06	0	1.26089e+06	1.22913e+07	6.24988e+06	2.98427e+06	0	0	2.69704e+06	0	5.70587e+06	0	2.92127e+06	0	100016	0	0	3.56103e+06	0	0	0	5.15812e+06	0	0	0
MySYPAR	HNRNPC		NP_001070910.1,	heterogeneous nuclear ribonucleoprotein C (C1/C2)	Y137	0	0	0	0	0	0	1.22728e+06	0	0	0	0	3.86909e+06	0	0	0	63915.6	0	0	0	0	0	420784	577245	0	0	0
MyVDPSEINPSMPQR	PLCG2		NP_002652.2,	phospholipase C, gamma 2 (phosphatidylinositol-specific)	Y759	0	0	0	0	1.09771e+06	0	0	0	0	0	0	0	0	0	0	0	0	0	0	0	0	0	0	0	0	0
MyYSR	TMEM123|| DSP|| ATP8B4		NP_443164.2|| NP_004406.2|| NP_079113.2,	transmembrane protein 123|| desmoplakin|| ATPase, class I, type 8B, member 4	Y190|| Y41|| Y364	0	0	0	0	0	0	0	0	0	0	0	392078	0	0	0	327863	0	0	0	0	0	0	0	0	0	0
NADHSMNYQyR	ILF3		XP_005259951.1,	interleukin enhancer binding factor 3, 90kDa	Y897	0	0	0	0	0	0	0	0	0	0	0	281312	0	0	0	0	0	0	0	0	0	0	0	0	0	0
NAFDyFNNMR	WDR44		NP_061918.3,	WD repeat domain 44	Y546	0	0	0	0	0	0	0	0	0	0	0	0	0	0	0	0	0	0	0	0	0	0	0	0	0	3.91789e+06
NAGNEQDLGIQyK	CTNNA1		NP_001894.2,	catenin (cadherin-associated protein), alpha 1, 102kDa	Y177	2.06992e+06	0	973590	0	0	0	0	0	0	0	0	0	0	0	0	154463	0	0	0	0	0	0	373134	0	2.30409e+06	2.52428e+06
NAIKVPIVINPNAYDNLAIyK	PEAK1		XP_005254733.1,	PREDICTED: pseudopodium-enriched atypical kinase 1 isoform X7	Y641	0	0	0	0	0	0	0	0	0	0	0	0	0	0	0	45155.2	5.12976e+06	0	0	0	0	3.1355e+07	4.29475e+06	2.33042e+06	0	0
NAIKVPIVINPNAyDNLAIYK	PEAK1		XP_005254733.1,	PREDICTED: pseudopodium-enriched atypical kinase 1 isoform X7	Y635	8.58634e+07	6.20124e+07	4.24839e+07	2.16687e+08	9.12391e+06	0	3.82981e+07	1.29073e+07	9.3757e+06	7.13804e+06	7.50032e+06	7.40296e+07	0	9.44111e+07	3.79799e+08	1.96481e+06	9.72381e+07	5.22321e+06	1.47055e+07	0	3.24309e+07	7.07055e+07	4.10657e+07	4.58647e+07	2.01457e+07	0
NAIKVPIVINPNAyDNLAIyK	PEAK1		XP_005254733.1,	PREDICTED: pseudopodium-enriched atypical kinase 1 isoform X7	Y635, Y641	2.43134e+07	8.08231e+06	2.4561e+06	0	0	0	0	0	0	0	0	7.1236e+06	0	1.03305e+07	1.00954e+07	511324	2.02918e+06	0	0	0	8.99957e+06	2.01456e+07	4.30582e+06	0	0	0
NALKQETEVELyNEFPEPIK	RAB7A		NP_004628.4,	RAB7A, member RAS oncogene family	Y183	0	1.31405e+06	0	0	0	0	2.18846e+07	0	0	0	0	0	0	0	0	0	0	0	0	0	0	0	0	0	0	1.60397e+07
NAVEEYVyDFRDR	HSPA4L		NP_055093.2,	heat shock 70kDa protein 4-like	Y629	0	0	0	0	0	0	0	0	0	0	0	0	0	0	0	60956.5	0	0	0	0	0	0	0	0	0	0
NAVEEYVyEFRDK	HSPH1		XP_005266292.1,	heat shock 105kDa/110kDa protein 1	Y645	0	0	0	0	0	0	0	0	0	2.79844e+06	0	1.92058e+06	0	0	0	221337	0	0	0	0	0	0	0	0	0	0
NAVEEYVyEMRDK	HSPA4		NP_002145.3,	heat shock 70kDa protein 4	Y626	0	0	0	0	0	0	0	0	0	923281	0	0	0	0	0	90547	0	0	0	0	0	0	0	0	0	0
NCEPVVPNAPPAyEK	MLANA		XP_005251466.1,	melan-A	Y104	0	0	0	0	0	0	0	0	0	0	0	0	0	0	0	0	0	0	1.58588e+06	0	0	0	0	0	0	0
NCTAGAVyTYHEK	NOSIP		XP_005259021.1,	nitric oxide synthase interacting protein	Y14	0	0	0	0	0	0	0	0	0	0	0	471904	0	0	0	0	0	0	0	0	0	0	0	0	0	0
NDLyPNPKPEVLHMIYMR	NUF2		NP_663735.2,	NUF2, NDC80 kinetochore complex component	Y37	0	0	0	0	0	0	0	0	0	0	0	0	0	0	0	0	0	0	1.5138e+06	0	0	0	0	0	0	0
NDSDPTyGQQGHPNTWK	LPP		XP_005247501.1,	LIM domain containing preferred translocation partner in lipoma	Y347	0	0	0	0	1.0684e+07	0	2.41228e+06	0	0	0	0	0	0	6.15725e+07	0	0	0	0	9.37114e+06	0	0	0	0	0	0	0
NDSDPTyGQQGHPNTWKR	LPP		XP_005247501.1,	LIM domain containing preferred translocation partner in lipoma	Y347	0	0	0	9.71354e+06	0	0	0	0	0	0	0	0	0	0	0	0	0	0	0	0	0	0	0	0	0	0
NEDADENyFINEEDENLPHYDEK	PIK3R3		XP_005271346.1,	phosphoinositide-3-kinase, regulatory subunit 3 (gamma)	Y387	0	0	0	0	0	0	4.4391e+06	0	0	0	0	0	0	0	0	0	0	0	0	0	0	0	0	0	5.89896e+06	5.33779e+06
NEEENIySVPHDSTQGK	ARHGAP35		XP_005258880.1,	Rho GTPase activating protein 35	Y1105	3.20893e+08	9.81038e+08	5.54651e+08	2.66188e+08	4.1483e+08	3.21446e+08	2.05168e+08	2.61347e+08	1.68158e+09	1.71353e+08	3.02765e+08	1.55742e+08	5.135e+08	6.25987e+08	1.33122e+08	1.12444e+07	4.07458e+07	3.41612e+08	3.1141e+07	1.4394e+08	4.35114e+08	3.33147e+08	2.14737e+08	5.65251e+08	3.03995e+08	9.33456e+08
NEGFYADPyLYHEGR	KIAA1217		XP_005252557.1,	KIAA1217	Y424	2.15754e+06	0	0	5.03423e+06	0	0	0	0	0	0	0	0	0	0	0	234949	0	0	0	0	0	0	0	0	2.97964e+06	4.89078e+06
NEGFyADPYLYHEGR	KIAA1217		XP_005252557.1,	KIAA1217	Y420	6.02358e+07	2.5921e+06	0	2.45641e+07	4.56195e+07	0	0	0	6.70211e+06	0	0	6.62076e+06	1.81977e+08	7.73077e+06	5.29417e+07	6.15483e+06	0	6.62184e+06	0	0	2.06747e+07	0	5.47912e+06	5.83845e+06	3.26916e+07	1.49879e+08
NEGTATyAAAVLFR	JUP		XP_005277071.1,	junction plakoglobin	Y682	0	0	0	0	0	0	0	0	0	0	0	0	0	0	0	246785	0	0	0	0	0	0	0	0	0	0
NEKAPVDFGyVGIDSILEQMR	2014-09-09		NP_001106963.1,	septin 9	Y278	0	1.00804e+06	0	844891	1.66641e+06	0	0	0	0	0	0	0	0	0	0	0	0	0	0	0	0	0	0	0	349474	0
NEPADyATLYYR	N4BP3		NP_055926.1,	NEDD4 binding protein 3	Y83	1.6866e+06	0	0	0	0	0	0	0	0	0	0	0	0	0	0	0	0	0	0	0	0	0	0	0	4.55993e+06	0
NETEDQyALMEDEDDLPHHEER	PIK3R2		NP_005018.1,	phosphoinositide-3-kinase, regulatory subunit 2 (beta)	Y605	1.76327e+07	1.13404e+07	4.56555e+06	0	0	0	1.62891e+07	0	0	0	0	1.49456e+07	0	4.01589e+07	0	1.24872e+06	0	0	0	0	4.86463e+07	8.46585e+06	3.97375e+07	7.43751e+06	4.28248e+07	1.52508e+07
NFDAyR	PKP4		NP_003619.2,	plakophilin 4	Y1129	0	0	0	0	0	0	0	0	0	0	0	0	0	0	0	58240.1	0	0	0	0	0	0	0	0	0	0
NFGSyVTHETK	DYNLL2|| DYNLL1		NP_542408.1|| NP_001032584.1,	dynein, light chain, LC8-type 2|| dynein, light chain, LC8-type 1	Y65|| Y65	0	0	0	0	0	0	0	0	0	0	0	0	0	0	0	44072.1	0	0	0	0	0	1.04255e+06	796410	0	0	0
NFHQySVEGGK	S100A14		XP_005245419.1,	S100 calcium binding protein A14	Y32	0	0	0	0	0	0	1.89004e+06	0	0	0	0	0	1.30447e+07	0	0	239683	0	0	0	0	0	0	0	0	7.97385e+06	3.31311e+06
NFHQySVEGGKETLTPSELR	S100A14		XP_005245419.1,	S100 calcium binding protein A14	Y32	0	0	0	0	0	0	0	0	0	0	0	0	0	0	0	0	0	0	0	0	0	0	0	0	2.11108e+06	0
NFHYPPDGySR	CTNND1		XP_005273842.1,	catenin (cadherin-associated protein), delta 1	Y274	0	0	0	0	0	0	0	0	0	0	0	0	0	0	0	0	0	0	0	0	0	0	0	0	4.18597e+07	0
NFNNLyGTK	TRIM29		XP_005271545.1,	tripartite motif containing 29	Y506	0	0	0	0	0	0	0	0	0	0	0	0	0	0	0	120729	0	0	0	0	0	0	0	0	0	0
NFNyR	YBX1|| PRG3|| FAM208A		NP_004550.2|| NP_006084.2|| XP_005265056.1,	Y box binding protein 1|| proteoglycan 3|| family with sequence similarity 208, member A	Y287|| Y146|| Y145	0	0	0	0	2.97827e+06	0	0	0	0	0	0	0	0	0	0	0	0	0	0	0	0	0	0	0	0	0
NFRHPEIVGySVPGR	DNMBP		NP_056036.1,	dynamin binding protein	Y1477	0	3.78915e+06	0	0	0	2.70991e+06	0	0	0	0	0	0	0	0	0	0	0	0	0	0	0	0	0	0	0	0
NGDVSQFPyVEFTGR	TMEM106B		XP_005249846.1,	transmembrane protein 106B	Y50	0	9.27036e+06	679005	0	1.61914e+06	0	5.14786e+06	0	0	1.98729e+06	0	4.74907e+06	1.40176e+07	1.23145e+07	0	78710.8	6.49336e+06	0	0	0	0	823069	0	0	0	5.0617e+06
NGILYLEDPVNHEWyPHYFVLTSSK	PLCG1		XP_005260495.1,	phospholipase C, gamma 1	Y506	0	0	0	0	0	0	0	0	0	0	0	5.83856e+06	0	604642	0	0	3.14928e+06	0	0	0	0	0	0	0	0	0
NGLTSTyAGIR	ROBO1		NP_002932.1,	roundabout, axon guidance receptor, homolog 1 (Drosophila)	Y932	0	0	0	0	5.94472e+06	0	0	0	0	3.27498e+06	0	0	0	7.32028e+06	0	0	3.96095e+06	0	3.28711e+06	0	0	0	1.30613e+07	0	0	0
NGLYPAyTGLPGSR	HEG1		XP_005247723.1,	heart development protein with EGF-like domains 1	Y1450	1.0043e+07	3.80715e+06	0	0	0	0	0	0	0	0	0	0	0	0	0	0	0	0	0	0	0	0	0	0	0	0
NGNGGPGPyVGQAGTATLPR	CTNND1		XP_005273842.1,	catenin (cadherin-associated protein), delta 1	Y254	0	0	0	0	0	0	0	0	0	0	0	0	0	0	0	0	0	0	0	0	0	0	0	0	6.82783e+06	0
NHSGPGPCICFENLTyNQAASDSGSCGHVPVSPK	OSMR		XP_005248442.1,	oncostatin M receptor	Y862	0	7.49729e+07	0	0	0	0	0	0	0	0	0	0	2.19814e+06	0	0	0	0	0	0	0	0	0	0	0	0	0
NIILEEGKEILVGDVGQTVDDPyATFVK	CFL1		NP_005498.1,	cofilin 1 (non-muscle)	Y68	4.61078e+06	6.90327e+06	1.06947e+07	0	1.30004e+07	0	7.11251e+06	0	0	2.5044e+07	0	5.16112e+06	1.80175e+07	8.8938e+06	6.25326e+06	1.34341e+06	0	1.21916e+07	2.20582e+06	1.02056e+07	0	0	3.02182e+06	0	0	0
NINSINFDNPVyQK	LDLR		NP_000518.1,	low density lipoprotein receptor	Y828	0	568192	0	0	0	0	4.37693e+06	0	0	0	0	2.42342e+06	0	0	0	0	0	3.75031e+06	0	0	0	0	0	0	0	0
NIySDIPPQVPVRPISYTPSIPSDSR	FAT1		XP_005262892.1,	FAT atypical cadherin 1	Y4242	0	2.28609e+07	0	0	0	0	0	0	0	0	0	0	0	0	0	65691	0	1.80708e+06	0	0	0	0	776818	0	0	0
NIyYLCAPNR	TRAP1		NP_057376.2,	TNF receptor-associated protein 1	Y498	0	0	0	0	0	0	0	0	0	0	0	0	0	0	0	0	0	0	0	0	0	1.31691e+06	0	0	0	0
NKPyISWPSSGGSEPSVTVPLR	CDC42BPB	0	XP_005268284.1,	CDC42 binding protein kinase beta (DMPK-like)	Y1655	0	0	0	0	0	0	2.28794e+06	0	0	1.09504e+06	0	1.37583e+06	0	0	0	0	2.09411e+06	0	0	0	0	0	0	0	0	3.23423e+06
NLDNGGFyISPR	LCK	TK	XP_005270920.1,	lymphocyte-specific protein tyrosine kinase	Y250	0	0	0	1.68119e+07	0	0	0	0	0	0	0	0	0	0	0	0	0	0	0	0	0	0	3.37602e+06	0	0	0
NLEEDDyLHKDTGETSMLK	STEAP1		NP_036581.1,	six transmembrane epithelial antigen of the prostate 1	Y27	0	0	0	0	0	0	0	0	0	0	0	0	0	0	0	0	0	0	0	0	0	0	0	0	2.43679e+06	0
NLHYFNSDSFASHPNYPYSDEy	AKR1C3		NP_001240837.1,	aldo-keto reductase family 1, member C3	Y323	0	0	0	0	0	0	0	0	0	0	0	0	0	0	0	0	0	0	0	0	0	0	0	0	0	0
NLHyFNSDSFASHPNYPYSDEY	AKR1C3		NP_001240837.1,	aldo-keto reductase family 1, member C3	Y305	0	0	0	0	0	0	0	0	0	0	0	0	0	0	0	0	0	0	0	0	0	0	0	0	0	0
NLIyDNADNKLALVEENGIFELLR	PKP3		XP_005252817.1,	plakophilin 3	Y405	2.97894e+06	0	0	0	1.77278e+06	0	0	0	0	0	0	0	0	0	0	160973	0	0	0	0	0	0	0	0	0	0
NLLHADSNGyTNLPDVVQPSHSPTENSK	MINK1	0	XP_005256721.1,	misshapen-like kinase 1	Y943	0	0	0	0	0	0	0	0	0	0	0	0	0	0	0	0	0	0	0	0	0	0	0	0	5.57325e+06	9.24253e+06
NLLyEDAHR	ARHGEF10L		NP_060595.3,	Rho guanine nucleotide exchange factor (GEF) 10-like	Y152	0	0	0	0	0	0	0	0	0	0	0	8.03151e+06	1.69185e+07	0	0	0	0	0	0	0	0	0	0	0	0	0
NLNIINTHAYNQPEDLVySQPEMR	PTPN14		NP_005392.2,	protein tyrosine phosphatase, non-receptor type 14	Y485	0	0	0	0	0	0	0	0	0	0	0	0	0	0	0	160381	0	0	0	0	0	0	0	0	0	0
NLPyKVTQDELK	NCL		NP_005372.2,	nucleolin	Y402	0	0	1.43826e+06	0	0	0	0	0	0	0	0	0	0	0	0	0	0	0	879445	0	0	0	0	0	0	0
NLQEAEEWyK	VIM|| PRPH		NP_003371.2|| XP_005269082.1,	vimentin|| peripherin	Y291|| Y287	0	0	0	0	0	0	0	0	0	0	0	0	0	0	0	0	0	0	0	0	0	995521	0	0	0	0
NLQYyDISAK	RAN		NP_006316.1,	RAN, member RAS oncogene family	Y147	0	0	0	0	3.94739e+06	0	0	0	0	0	0	0	0	0	0	0	0	0	0	0	0	0	0	0	0	0
NLSALENyNFELVDGVK	NRP1		NP_003864.4,	neuropilin 1	Y899	0	2.5741e+06	0	0	0	0	0	0	0	0	0	0	0	0	0	0	0	0	0	0	0	0	0	0	0	0
NLSEGNNANYTEyVATR	CDKL5	0	NP_001032420.1,	cyclin-dependent kinase-like 5	Y171	0	0	1.85867e+06	0	0	0	0	0	0	0	0	907910	0	1.42985e+06	0	0	1.50808e+07	0	1.98236e+06	0	0	389194	0	2.56594e+06	0	0
NLSyQVHR	CTNND1		XP_005273842.1,	catenin (cadherin-associated protein), delta 1	Y649	0	0	0	0	796569	0	0	0	0	0	0	0	0	0	0	0	0	0	0	0	0	0	0	0	0	0
NLTEQNSySNIPHEGK	FAM120A|| C9orf129		XP_005251897.1|| NP_001092278.1,	family with sequence similarity 120A|| chromosome 9 open reading frame 129	Y418|| Y67	0	0	0	0	0	0	0	0	0	0	0	1.80185e+06	0	0	0	0	0	0	0	0	0	0	0	0	0	0
NLYSGDyYR	DDR2	RTK	XP_005245277.1,	discoidin domain receptor tyrosine kinase 2	Y755	0	1.30505e+07	0	0	0	0	0	0	0	0	0	0	0	0	0	0	0	0	0	1.41581e+07	0	1.18365e+07	0	0	0	0
NLyAGDYYR	DDR1	RTK	XP_005275514.1,	discoidin domain receptor tyrosine kinase 1	Y818	0	0	0	0	0	0	0	0	0	0	0	0	0	0	0	73384.5	0	0	0	0	0	1.34043e+06	0	0	0	0
NLySGDYYR	DDR2	RTK	XP_005245277.1,	discoidin domain receptor tyrosine kinase 2	Y751	0	0	0	0	0	0	0	0	0	0	0	0	0	0	0	0	0	0	0	0	0	2.49272e+07	0	0	0	0
NLySGDyYR	DDR2	RTK	XP_005245277.1,	discoidin domain receptor tyrosine kinase 2	Y751, Y755	0	6.70526e+06	0	0	0	0	0	0	0	0	0	0	0	0	0	0	0	0	0	0	0	2.6495e+07	0	0	0	0
NMAEQIIQEIySQIQSK	TKT		NP_001244957.1,	transketolase	Y283	2.70514e+07	3.00612e+07	3.09041e+06	8.07905e+06	3.40374e+07	2.01005e+06	2.32524e+07	373992	0	9.88578e+06	0	7.68232e+06	7.69349e+07	1.03989e+07	1.6575e+07	2.02991e+06	0	1.51003e+07	1.28312e+06	1.91134e+07	1.8918e+07	3.48824e+07	7.3055e+06	0	0	0
NMDDyEDFDEKHSIYPSEK	LMBRD2		NP_001007528.1,	LMBR1 domain containing 2	Y290	1.60994e+06	0	0	0	0	0	0	0	0	0	0	0	0	0	0	0	0	0	0	0	0	0	0	0	2.73837e+06	3.65494e+06
NMGGPYGGGNyGPGGSGGSGGYGGR	HNRNPA2B1		XP_005249786.1,	heterogeneous nuclear ribonucleoprotein A2/B1	Y336	0	0	0	0	3.45101e+06	0	0	0	0	0	0	0	8.75652e+06	0	0	517243	0	0	0	0	0	0	4.02909e+06	0	4.29454e+06	2.93184e+06
NMGGPyGGGNYGPGGSGGSGGYGGR	HNRNPA2B1		XP_005249786.1,	heterogeneous nuclear ribonucleoprotein A2/B1	Y331	0	0	0	1.43835e+06	5.98018e+06	0	2.25064e+06	0	0	0	0	1.05457e+06	0	0	0	130198	0	0	535885	0	0	514300	2.35768e+06	0	2.50917e+06	0
NNASTDyDLSDK	RPL3		NP_000958.1,	ribosomal protein L3	Y307	0	0	0	0	703793	0	658901	0	0	285319	0	1.27806e+06	0	0	0	0	0	0	0	0	0	0	433681	0	0	0
NNCPFSADENyRPLAK	PCM1		XP_005273568.1,	pericentriolar material 1	Y1005	0	6.39025e+06	0	0	0	0	0	0	0	0	0	0	0	0	0	0	0	0	0	6.20596e+06	0	0	0	0	0	0
NNLKECGLy	GNAI3		NP_006487.1,	guanine nucleotide binding protein (G protein), alpha inhibiting activity polypeptide 3	Y354	0	0	0	0	0	0	0	0	0	0	0	0	0	0	0	0	0	0	0	0	0	0	0	0	2.06283e+06	0
NNSYTSyTMAICGMPLDSFR	SLC20A1		NP_005406.3,	solute carrier family 20 (phosphate transporter), member 1	Y421	0	5.80522e+06	0	0	0	0	0	0	0	0	0	0	0	0	0	0	0	0	0	0	0	0	0	0	0	0
NNYALNTTATyAEPYRPIQYR	PKP4		NP_003619.2,	plakophilin 4	Y478	0	0	0	5.21169e+07	7.80023e+07	3.37721e+07	0	1.01018e+07	2.23807e+07	0	0	1.92756e+07	4.68456e+08	0	1.59209e+08	2.36724e+07	9.70758e+06	2.63017e+07	1.47776e+07	0	0	6.80404e+06	1.11796e+08	2.05771e+07	4.76501e+07	0
NNyALNTTATYAEPYRPIQYR	PKP4		NP_003619.2,	plakophilin 4	Y470	0	0	0	0	0	0	0	0	0	0	0	0	5.2431e+06	0	1.0573e+07	0	0	0	0	0	1.79721e+06	0	0	0	0	0
NNyALNTTATyAEPYRPIQYR	PKP4		NP_003619.2,	plakophilin 4	Y470, Y478	0	0	0	0	0	0	0	0	0	0	0	0	0	0	9.33002e+06	1.89379e+06	0	0	0	0	0	0	6.71884e+06	0	0	0
NNyALNTTAtYAEPYRPIQYR	PKP4		NP_003619.2,	plakophilin 4	Y470, | T477	0	0	0	0	0	0	0	0	0	0	0	0	0	0	0	170441	0	0	0	0	0	0	0	0	0	0
NPGFyVEANPMPTFK	PLCG1		XP_005260495.1,	phospholipase C, gamma 1	Y783	1.51137e+06	1.16104e+07	1.49726e+06	1.17683e+06	5.9329e+06	2.58784e+06	5.08569e+06	0	0	0	0	4.55352e+06	0	2.92811e+06	0	0	2.43501e+06	2.03606e+06	0	0	0	0	0	0	0	4.78561e+06
NPGNQAAyEHFETMK	VCL		XP_005270199.1,	vinculin	Y693	2.67228e+07	1.74607e+07	2.13157e+07	0	1.53641e+06	0	0	0	0	6.02272e+06	0	0	0	0	0	0	6.31479e+06	1.75138e+07	0	0	3.74306e+07	1.3561e+07	0	0	0	0
NQGGYGGSSSSSSyGSGR	HNRNPA1		XP_005268883.1,	heterogeneous nuclear ribonucleoprotein A1	Y366	0	0	0	0	0	0	0	0	0	0	0	1.36187e+06	0	0	0	0	0	0	251291	0	0	877940	708412	528435	0	0
NQGGyGGSSSSSSYGSGR	HNRNPA1		XP_005268883.1,	heterogeneous nuclear ribonucleoprotein A1	Y357	0	0	451687	354171	802124	0	370298	0	0	0	0	747280	0	226176	0	21228.3	0	0	416367	0	0	692475	429475	0	328243	0
NRPPFGQGYTQPGPGyR	TFG		NP_001007566.1,	TRK-fused gene	Y399	0	0	0	0	0	0	3.6806e+06	0	0	0	0	0	0	0	0	0	0	0	0	0	0	0	0	0	0	0
NRPPFGQGyTQPGPGYR	TFG		NP_001007566.1,	TRK-fused gene	Y392	0	0	0	1.86799e+06	0	0	0	0	0	0	0	0	0	0	0	0	0	0	843402	0	0	0	0	0	1.01175e+06	0
NSFNNPAyYVLEGVPHQLLPPEPPSPAR	INPPL1		XP_005274036.1,	inositol polyphosphate phosphatase-like 1	Y1008	1.62089e+08	2.5741e+08	5.78991e+07	3.22228e+07	1.61914e+08	5.95692e+07	1.35536e+08	5.12026e+07	2.29856e+07	8.31419e+06	1.21893e+07	6.08998e+06	1.90986e+08	5.17893e+07	1.24106e+08	9.35061e+06	6.20116e+07	8.84974e+07	4.53419e+07	2.67824e+08	8.52662e+07	5.51064e+08	1.39469e+08	0	1.99045e+08	5.0617e+07
NSFNNPAyYVLEGVPHQLLPPEPPSPARAPVPSAtK	INPPL1		XP_005274036.1,	inositol polyphosphate phosphatase-like 1	Y1008, | T1035	0	0	0	0	0	0	0	0	0	0	0	0	0	0	0	0	0	0	0	0	0	0	0	0	877847	0
NSFNNPAyYVLEGVPHQLLPPEPPsPAR	INPPL1		XP_005274036.1,	inositol polyphosphate phosphatase-like 1	Y1008, | S1025	0	1.93507e+06	0	0	0	0	0	0	0	0	0	0	0	0	0	0	0	0	0	1.92314e+06	0	5.80851e+06	0	0	0	0
NSMIALVDNLASKEPYyVR	MYO1D		NP_056009.1,	myosin ID	Y586	0	0	0	0	0	0	0	0	0	0	0	0	0	0	0	0	0	0	0	0	0	0	0	0	3.42598e+06	0
NSNSYGIPEPAHAyAQPQTTTPLPAVSGSPGAAITPLPSTQNGPVFAK	CRKL		NP_005198.1,	v-crk avian sarcoma virus CT10 oncogene homolog-like	Y207	2.57371e+09	1.11604e+10	1.74804e+09	2.48443e+09	1.64278e+09	1.09047e+10	5.38412e+09	2.78414e+09	4.60921e+09	0	1.97584e+09	5.9084e+09	0	8.96221e+08	9.55253e+09	1.48544e+08	4.20445e+09	3.54609e+08	8.43402e+07	1.71077e+09	1.40534e+09	7.99553e+09	7.03984e+09	2.23125e+09	1.25458e+10	1.17247e+06
NSNSyGIPEPAHAYAQPQTTTPLPAVSGSPGAAITPLPSTQNGPVFAK	CRKL		NP_005198.1,	v-crk avian sarcoma virus CT10 oncogene homolog-like	Y198	0	0	0	0	0	0	0	0	0	0	0	0	0	0	0	0	0	0	0	0	0	0	2.57906e+06	0	5.87483e+07	0
NSNSyGIPEPAHAyAQPQTTTPLPAVSGSPGAAITPLPSTQNGPVFAK	CRKL		NP_005198.1,	v-crk avian sarcoma virus CT10 oncogene homolog-like	Y198, Y207	0	1.51206e+06	0	0	0	0	0	0	0	0	0	0	0	0	0	0	0	0	0	0	0	0	0	0	0	0
NSQEAEVSCPFIDNTySCSGK	RBCK1		XP_005260702.1,	RanBP-type and C3HC4-type zinc finger containing 1	Y347	0	0	0	0	0	0	0	0	0	0	0	0	0	0	0	0	0	0	0	0	0	0	0	0	0	1.26477e+07
NSSyFVEWIPNNVK	TUBB6|| TUBB4B|| TUBB4A|| TUBB3|| TUBB2B|| TUBB2A|| TUBB		NP_115914.1|| NP_006079.1|| NP_006078.2|| NP_006077.2|| NP_821080.1|| NP_001060.1|| NP_821133.1,	tubulin, beta 6 class V|| tubulin, beta 4B class IVb|| tubulin, beta 4A class IVa|| tubulin, beta 3 class III|| tubulin, beta 2B class IIb|| tubulin, beta 2A class IIa|| tubulin, beta class I	Y340|| Y340|| Y340|| Y340|| Y340|| Y340|| Y340	0	0	0	0	0	0	0	0	0	0	0	0	0	0	0	0	0	1.21916e+06	0	0	0	0	0	0	0	0
NSYVAGQyDDAASYQR	G6PD		XP_005277890.1,	glucose-6-phosphate dehydrogenase	Y142	2.62847e+06	0	0	630446	0	0	2.5988e+06	0	0	760140	0	1.75297e+06	0	0	0	0	0	0	0	0	0	0	0	0	0	3.10276e+06
NTDYTELHQQNTDLIyQTGPK	GOLGA5		NP_005104.3,	golgin A5	Y54	0	0	0	0	0	0	0	0	0	0	0	0	0	0	0	246785	0	0	0	0	0	0	0	0	0	0
NTPyKTLEPVKPPTVPNDYMTSPAR	ABI1		XP_005252388.1,	abl-interactor 1	Y215	0	0	0	0	0	2.03447e+06	0	0	0	0	0	0	0	0	0	0	0	0	0	0	0	0	0	0	0	0
NTPyKTLEPVKPPTVPNDYMtSPAR	ABI1		XP_005252388.1,	abl-interactor 1	Y215, | T232	0	7.56029e+06	0	0	0	6.17664e+06	0	0	0	2.01771e+06	0	3.24752e+06	0	0	0	0	0	0	0	0	0	1.33259e+07	9.46394e+06	0	0	0
NTPyKTLEPVKPPTVPNDyMTSPAR	ABI1		XP_005252388.1,	abl-interactor 1	Y215, Y230	5.19123e+06	0	0	0	1.66641e+07	0	0	0	0	0	0	0	0	0	0	0	0	0	2.00398e+06	5.06151e+06	0	1.33259e+07	0	0	0	3.22108e+07
NTVTyTSLK	PNPLA8		XP_005250452.1,	patatin-like phospholipase domain containing 8	Y701	3.78938e+06	0	0	0	0	0	0	0	0	0	0	0	0	0	0	0	0	0	0	0	0	0	0	0	0	0
NTyNQTALDIVNQFTTSQASR	CASKIN2		NP_065804.2,	CASK interacting protein 2	Y253	1.79612e+07	8.28032e+06	1.77016e+07	1.94271e+07	0	6.39636e+06	0	0	9.3515e+06	3.31554e+06	2.86054e+06	3.18467e+07	1.46483e+07	0	4.48854e+07	294130	4.93496e+06	0	1.4345e+07	0	1.581e+07	3.12766e+07	2.43517e+07	0	0	961197
NVPAAyR	M6PR		XP_005253433.1,	mannose-6-phosphate receptor (cation dependent)	Y255	0	0	0	0	0	0	0	0	0	0	0	0	0	0	0	0	0	0	0	0	0	1.46585e+06	0	0	0	0
NVPEIAVYPAFEAPPQyVLPTYEMAVK	LAPTM4A		NP_055528.1,	lysosomal protein transmembrane 4 alpha	Y210	0	2.5111e+07	0	0	0	0	0	0	0	0	0	0	0	0	0	0	7.8732e+06	0	0	0	0	0	0	0	0	0
NVPPGLDEyNPFSDSR	SCAMP1		XP_005248687.1,	secretory carrier membrane protein 1	Y37	0	1.80007e+06	0	0	0	0	0	0	0	0	0	0	0	0	0	0	0	0	0	0	0	0	0	0	0	0
NVSAGTQDVPSPPSDyVER	OCLN		NP_002529.1,	occludin	Y315	0	0	0	0	0	0	0	0	0	0	0	0	0	0	0	0	0	0	0	0	0	0	0	0	0	1.61711e+07
NVSINTVTyEWAPPVQNQALAR	TES		NP_056456.1,	testis derived transcript (3 LIM domains)	Y111	0	0	0	0	0	0	0	0	0	0	0	0	0	0	0	197665	0	0	0	0	0	0	0	0	0	0
NVVHQLSVTLEDLyNGATR	DNAJA1		XP_005251502.1,	DnaJ (Hsp40) homolog, subfamily A, member 1	Y119	0	0	1.0326e+06	0	0	0	0	0	0	0	0	1.67614e+06	8.0178e+06	0	0	0	0	1.34293e+06	0	0	0	0	0	0	0	0
NVyYELNDVR	KIAA1217		XP_005252557.1,	KIAA1217	Y271	5.00505e+07	0	0	8.42463e+06	2.12734e+07	0	0	0	0	0	0	0	8.23401e+07	0	2.93481e+07	1.59197e+06	0	0	0	0	2.91878e+07	0	0	0	8.77003e+07	2.28762e+08
NYGSySTQASAAAATAELLK	SCAMP3		NP_005689.2,	secretory carrier membrane protein 3	Y86	0	3.28513e+06	0	0	0	0	0	0	0	0	0	0	0	0	0	0	0	0	0	0	0	0	0	0	0	0
NYMNSLGEIPAGETSLNyVSQLASPMFGDKDSLPTNPVEAPHCSEyK	OSMR		XP_005248442.1,	oncostatin M receptor	Y918, Y946	0	1.60206e+06	0	0	0	0	0	0	0	0	0	0	0	0	0	0	0	0	0	0	0	0	0	0	0	0
NYMSNPSYNyEIVNR	DYNC1H1		NP_001367.2,	dynein, cytoplasmic 1, heavy chain 1	Y3379	0	0	0	0	0	0	0	0	0	0	0	536784	0	0	0	0	0	0	0	0	0	0	0	0	0	0
PDyLGADQR	PSMC2		NP_002794.1,	proteasome (prosome, macropain) 26S subunit, ATPase, 2	Y4	0	0	0	0	0	0	0	0	0	0	0	0	0	0	0	0	0	0	0	0	0	0	0	0	0	0
PLyEGLGSGGEK	ACTR10		NP_060947.1,	actin-related protein 10 homolog (S. cerevisiae)	Y4	0	0	0	0	0	0	0	0	0	0	0	0	0	0	0	121913	0	1.6895e+06	0	0	0	0	0	0	0	0
PPYTVVyFPVR	GSTP1		NP_000843.1,	glutathione S-transferase pi 1	Y8	0	0	0	2.83934e+06	3.36828e+06	0	0	0	0	0	0	0	0	0	0	134933	0	0	0	0	0	0	1.70462e+06	0	0	0
PyQYPALTPEQK	ALDOA		NP_001230106.1,	aldolase A, fructose-bisphosphate	Y57	0	0	0	0	0	0	0	0	0	0	0	0	0	0	0	0	0	0	0	0	0	1.48152e+06	0	0	0	0
QADTTQyVPMLER	PDGFRA	RTK	NP_006197.1,	platelet-derived growth factor receptor, alpha polypeptide	Y742	0	0	0	0	0	0	0	0	0	0	0	0	0	0	0	0	0	0	0	0	0	0	0	2.61553e+06	0	0
QAHDSLyR	TTYH3		XP_005249912.1,	tweety family member 3	Y439	0	0	0	0	2.57644e+06	0	0	0	0	0	0	0	0	0	0	0	0	0	0	0	0	0	0	0	0	0
QANGGAYQKPTKQEEFyA	SDC1		XP_005262677.1,	syndecan 1	Y333	0	0	1.74804e+07	8.49935e+06	3.75829e+07	0	2.2009e+07	8.69378e+06	0	1.23699e+07	4.62995e+06	2.94023e+06	5.47733e+07	0	0	5.79383e+06	0	0	2.48696e+06	0	0	0	6.12112e+06	1.14724e+06	2.49711e+07	2.97128e+07
QASEQNWANySAEQNR	GJA1		NP_000156.1,	gap junction protein, alpha 1, 43kDa	Y313	0	8.09131e+07	0	0	0	0	0	0	0	0	0	0	0	0	0	0	0	0	0	0	0	0	0	0	0	0
QATTNVyQVQTGSEYTDTSNHSSLK	GIT2		XP_005254052.1,	G protein-coupled receptor kinase interacting ArfGAP 2	Y486	0	0	0	573659	0	0	0	0	0	0	0	0	0	0	0	0	0	0	0	0	0	0	0	0	0	0
QAWFIENEEQEyVQTVK	ANXA1		XP_005252007.1,	annexin A1	Y32	0	0	0	0	0	0	0	0	0	1.79465e+06	0	0	0	0	0	104751	0	0	0	0	0	0	0	0	0	0
QAYEPPPPPAyR	TRIP6		NP_003293.2,	thyroid hormone receptor interactor 6	Y131	0	2.76311e+06	0	0	0	0	0	0	0	0	0	86111.8	0	0	0	175176	0	1.0892e+06	0	0	0	1.19149e+06	0	0	0	0
QAyEPPPPPAYR	TRIP6		NP_003293.2,	thyroid hormone receptor interactor 6	Y123	0	0	0	0	933191	0	0	0	0	0	0	1.49456e+06	0	0	0	238500	0	0	0	0	0	0	1.47217e+06	0	0	0
QDDPSyR	CTNNB1		XP_005264945.1,	catenin (cadherin-associated protein), beta 1, 88kDa	Y716	1.05303e+06	0	0	0	0	0	0	0	0	0	0	0	0	0	0	0	0	0	0	0	0	0	0	0	2.90726e+06	3.5892e+06
QDLAyER	EIF3L		NP_057175.1,	eukaryotic translation initiation factor 3, subunit L	Y36	0	0	0	0	541643	0	377261	0	0	416521	0	886958	0	0	0	0	0	0	0	0	0	0	0	0	0	0
QDPVyIPPISCNK	PKP1		NP_000290.2,	plakophilin 1 (ectodermal dysplasia/skin fragility syndrome)	Y214	0	0	0	1.59713e+06	1.17594e+07	0	0	0	0	0	0	0	1.27924e+07	0	0	3.97105e+06	0	0	0	0	0	0	3.85199e+06	0	0	0
QDVyGPQPQVR	CTNND1		XP_005273842.1,	catenin (cadherin-associated protein), delta 1	Y318	3.54844e+06	2.10608e+06	0	3.36238e+06	7.65841e+06	0	1.04325e+07	8.90712e+06	1.59689e+07	5.64757e+06	8.38503e+06	4.22527e+06	1.35131e+07	2.15504e+06	0	929143	0	0	922696	0	8.08069e+06	373673	5.68943e+06	0	1.36315e+07	1.38046e+07
QDyCSICLQQYK	VPS8		NP_001009921.1,	vacuolar protein sorting 8 homolog (S. cerevisiae)	Y1257	0	0	0	0	0	0	0	0	0	0	0	0	0	0	0	0	0	0	0	0	0	0	0	0	0	0
QEDAPVVyLGSFR	SGK223		XP_005272427.1,	PREDICTED: tyrosine-protein kinase SgK223 isoform X2	Y132	0	2.23209e+06	0	0	0	0	0	0	0	0	0	0	0	0	0	0	0	0	0	0	0	0	0	0	0	0
QEDGGVySSSGLK	FER	RTK	NP_005237.2,	fer (fps/fes related) tyrosine kinase	Y714	0	1.60206e+06	0	633061	1.96188e+06	1.06606e+06	0	0	0	721003	0	7.54264e+06	0	0	0	158013	0	2.6116e+06	0	0	0	815230	3.15465e+06	0	0	0
QEDHAEAALyK	KIT	RTK	XP_005265797.1,	v-kit Hardy-Zuckerman 4 feline sarcoma viral oncogene homolog	Y704	0	0	0	346512	436340	0	0	0	0	0	0	845055	0	0	0	0	1.13244e+06	0	0	0	0	0	0	0	0	0
QEEAEyVR	CRK		NP_058431.2,	v-crk avian sarcoma virus CT10 oncogene homolog	Y136	0	0	0	0	0	0	959691	0	0	0	0	0	0	383665	0	0	0	0	0	0	0	208197	0	0	3.52249e+06	3.68124e+06
QERyEIEETETVTK	CALD1		XP_005250666.1,	caldesmon 1	Y165	0	0	0	0	0	0	0	0	0	0	0	0	0	120682	0	0	0	0	0	0	0	0	0	0	0	0
QESTVSFNPyEPELAPWAADKGPQR	SYK	TK	XP_005252204.1,	spleen tyrosine kinase	Y323	8.99156e+06	0	0	0	2.47007e+07	0	2.18846e+07	0	2.55261e+07	2.49426e+07	1.98567e+07	1.51551e+07	0	0	0	656910	0	0	0	0	2.85121e+07	0	0	0	0	8.44055e+06
QEVAPVQyNIVEQNK	ROBO1		NP_002932.1,	roundabout, axon guidance receptor, homolog 1 (Drosophila)	Y1114	0	6.23724e+06	0	0	0	0	0	0	0	0	0	0	0	0	0	0	0	0	0	0	0	0	0	0	0	0
QEVAPVQyNIVEQNKLNK	ROBO1		NP_002932.1,	roundabout, axon guidance receptor, homolog 1 (Drosophila)	Y1114	0	6.94827e+06	0	0	0	0	0	0	0	0	0	0	0	0	0	0	0	0	0	0	0	0	0	0	0	0
QEyDESGPSIVHR	POTEJ|| POTEI|| POTEF|| POTEE|| ACTG1|| ACTB		NP_001264012.1|| NP_001264335.1|| NP_001093241.1|| NP_001077007.1|| NP_001605.1|| XP_005249875.1,	POTE ankyrin domain family, member J|| POTE ankyrin domain family, member I|| POTE ankyrin domain family, member F|| POTE ankyrin domain family, member E|| actin, gamma 1|| actin, beta	Y1025|| Y1062|| Y1062|| Y1062|| Y362|| Y362	0	0	0	0	1.06532e+06	0	514413	0	0	0	0	0	0	0	0	0	0	0	1.28312e+06	0	0	0	0	1.31396e+06	0	0
QFLAPWIESQDWAyAASK	STAT3		XP_005257670.1,	signal transducer and activator of transcription 3 (acute-phase response factor)	Y140	0	0	0	0	0	0	0	0	0	0	0	1.57837e+06	0	0	0	0	0	0	0	0	0	0	0	0	0	0
QFLPVAFPVGNAFSyYQSNR	ATP13A1		XP_005260049.1,	ATPase type 13A1	Y202	0	0	0	0	0	0	0	0	0	0	0	0	0	0	0	0	0	0	242712	0	0	1.70101e+06	0	0	0	0
QGAMyHTQHLR	TNS1		XP_005246878.1,	tensin 1	Y489	0	0	0	0	0	0	0	0	0	0	0	0	0	5.78781e+06	0	0	0	0	0	0	0	0	0	0	0	0
QGSGSSQPMEVQEGYGFGSGDDPySSAEPHVSGVK	TRIM28	0	NP_005753.1,	tripartite motif containing 28	Y458	0	0	0	0	0	0	0	0	0	0	0	2.85643e+06	0	0	0	0	0	0	0	0	0	0	0	0	0	0
QGyVIYR	RPL15		XP_005265420.1,	ribosomal protein L15	Y59	0	0	0	0	2.06824e+06	0	0	0	0	444708	0	0	0	0	0	0	0	0	1.0957e+06	0	0	0	576913	0	0	0
QHHDEyEDEIR	CPD		NP_001295.2,	carboxypeptidase D	Y1344	0	1.49406e+06	0	0	0	0	0	0	0	0	0	0	0	0	0	0	0	0	0	0	0	0	0	0	4.51168e+06	0
QHSLPSSEHLGADGGLyQIPPQPR	NCKIPSD		NP_909119.1,	NCK interacting protein with SH3 domain	Y161	0	0	0	0	0	5.07803e+06	0	0	0	0	0	2.10915e+06	0	0	0	0	0	0	3.97913e+06	0	0	1.30123e+06	6.45319e+06	0	1.82156e+07	0
QHSLPSsEHLGADGGLyQIPPQPR	NCKIPSD		NP_909119.1,	NCK interacting protein with SH3 domain	Y161, | S151	0	0	0	0	0	0	0	0	0	0	0	0	0	0	0	0	0	0	0	0	0	0	0	0	5.0304e+06	0
QHSSSFTEPIQEANyVPMTPGTFDFSSFGMQVPPPAHMGFR	GAB1		XP_005262938.1,	GRB2-associated binding protein 1	Y499	3.80033e+06	0	0	0	0	0	4.20284e+06	0	0	3.24456e+06	0	0	0	542317	0	40432.5	556806	0	0	0	0	0	724240	0	0	0
QKPATETSMNTASHSLCEQTMVNSENTySSGSSFPVPK	DSG2		NP_001934.2,	desmoglein 2	Y882	0	0	0	2.91406e+06	1.9146e+06	0	0	0	0	0	0	2.5631e+06	1.92788e+07	0	0	242051	0	0	0	0	0	0	4.28368e+06	0	0	0
QLEyNAR	PKP1		NP_000290.2,	plakophilin 1 (ectodermal dysplasia/skin fragility syndrome)	Y499	0	0	0	0	468132	0	0	0	0	0	0	0	0	0	0	0	0	0	0	0	0	0	0	0	0	0
QLLySENK	FRK	TK	XP_005266939.1,	fyn-related kinase	Y132	3.877e+07	0	0	3.04482e+06	0	0	0	0	0	6.74261e+06	1.00266e+07	0	0	0	0	1.97073e+06	0	0	0	0	0	0	2.03668e+06	0	0	7.27044e+06
QLLySENKTGSFLIR	FRK	TK	XP_005266939.1,	fyn-related kinase	Y132	0	0	0	0	0	0	0	0	0	0	0	0	0	0	0	308925	0	0	0	0	0	0	0	0	0	0
QLNNLALLCQNQGKYEEVEyYYQR	KLC1		XP_005267656.1,	kinesin light chain 1	Y360	0	0	0	0	0	0	2.28794e+06	0	0	0	0	0	0	0	0	0	0	0	0	0	0	0	0	0	0	0
QLQQAVTGISNAAQATASDDASQHQGGGGGELAyALNNFDK	CTNNA1		NP_001894.2,	catenin (cadherin-associated protein), alpha 1, 102kDa	Y280	0	0	0	0	0	0	0	0	0	0	0	0	2.63056e+06	1.13567e+06	0	0	0	0	0	0	0	0	0	0	0	0
QLSyFDRR	TJP1		XP_005254673.1,	tight junction protein 1	Y1428	0	0	0	0	0	0	0	0	0	0	0	0	0	0	0	0	0	0	0	0	0	0	0	0	2.31616e+06	0
QLVRGEPNVSyICSR	GSK3B|| GSK3A	0	NP_002084.2|| NP_063937.2,	glycogen synthase kinase 3 beta|| glycogen synthase kinase 3 alpha	Y216|| Y279	0	0	681660	0	0	0	0	0	0	0	0	0	0	0	0	0	0	0	0	0	0	0	0	0	0	0
QMNySSLPEK	RAP2C		NP_001258115.1,	RAP2C, member of RAS oncogene family	Y166	0	8.77534e+06	0	0	0	0	0	0	0	0	0	0	0	0	0	0	0	0	0	0	5.40515e+06	355566	0	0	0	0
QMPIGGDVPALQLQyDHCK	UTRN		XP_005267184.1,	utrophin	Y2604	3.14321e+06	0	0	0	0	0	0	0	0	0	0	0	0	0	0	0	0	0	0	0	0	0	0	0	0	0
QMVEDyQWLR	PTK2B	TK	XP_005273504.1,	protein tyrosine kinase 2 beta	Y819	0	0	0	1.55043e+06	0	0	0	0	0	0	0	0	0	0	0	0	0	0	0	0	7.21587e+06	0	0	0	0	0
QMVEDyQWLRQEEK	PTK2B	TK	XP_005273504.1,	protein tyrosine kinase 2 beta	Y819	0	0	0	1.44769e+06	0	0	0	0	0	0	0	0	0	0	0	0	0	0	0	0	0	0	0	0	0	0
QNHLQADNFyQTV	CRIM1		NP_057525.1,	cysteine rich transmembrane BMP regulator 1 (chordin-like)	Y1033	0	0	0	0	0	0	0	0	0	0	0	0	0	0	0	0	0	0	0	0	0	0	0	0	0	0
QNLLSQSHAyQQFLR	SPTBN1		XP_005264574.1,	spectrin, beta, non-erythrocytic 1	Y1171	0	0	0	0	0	4.15845e+06	0	0	0	0	0	0	0	0	0	0	0	1.86278e+06	0	0	0	0	0	0	0	0
QNSTPESDyDNTPNDMEPDGMGSSR	GIT2		XP_005254052.1,	G protein-coupled receptor kinase interacting ArfGAP 2	Y594	0	0	0	0	0	0	0	0	0	0	0	0	0	2.91443e+07	0	0	0	0	0	0	0	0	0	0	0	0
QNVPVINITyDSTPEDVK	EPS8		XP_005253396.1,	epidermal growth factor receptor pathway substrate 8	Y734	0	0	0	0	0	0	0	0	0	3.51832e+06	0	0	0	0	0	0	0	0	0	0	0	0	0	0	0	0
QPAPKPEPSFSEyASVQVPR	SIRPA		XP_005260727.1,	signal-regulatory protein alpha	Y500	0	7.25428e+06	0	0	0	0	1.00843e+07	0	0	5.93147e+06	0	1.50154e+07	7.6034e+06	4.46742e+06	0	103567	0	0	9.08279e+06	0	0	0	0	1.15492e+06	0	0
QPHySAFGSVGEWLR	EPHB4	RTK	NP_004435.3,	EPH receptor B4	Y906	0	0	0	0	0	0	0	0	0	0	0	0	0	0	0	115403	0	0	0	0	0	0	0	0	0	0
QQPTQFINPETPGyVGFANLPNQVHR	2014-09-02		XP_005247066.1,	septin 2	Y52	0	4.80619e+06	0	0	5.83835e+06	0	0	0	0	0	6.07497e+06	0	4.08998e+07	3.01705e+06	0	621401	6.08753e+06	2.18459e+06	1.18941e+07	0	0	6.83539e+06	5.51233e+06	3.40886e+06	1.35109e+07	2.07727e+07
QQQMVVAHQySFAPDGEAR	TNS3		XP_005249880.1,	tensin 3	Y693	8.43301e+07	2.05208e+07	9.80966e+06	3.60522e+07	0	6.94974e+06	3.80494e+07	0	0	1.87576e+07	0	1.89963e+07	0	0	0	0	4.49665e+06	5.16132e+06	3.59707e+06	0	6.35105e+07	5.785e+06	2.83365e+07	4.23938e+07	1.89394e+07	1.21612e+07
QQSADQDAESAyTEPYK	FGD5		XP_005264957.1,	FYVE, RhoGEF and PH domain containing 5	Y887	0	0	0	0	0	0	0	0	0	0	0	0	0	0	0	0	0	0	0	0	0	0	0	0	0	1.15959e+07
QQSADQDAESAyTEPYKVCPISSAAPK	FGD5		XP_005264957.1,	FYVE, RhoGEF and PH domain containing 5	Y887	0	0	0	0	0	0	0	0	0	0	0	0	0	0	0	0	0	0	0	0	0	0	0	0	0	3.05017e+06
QQSTNDyIR	CMTM4		NP_848933.1,	CKLF-like MARVEL transmembrane domain containing 4	Y187	0	0	0	0	0	0	1.76569e+06	0	0	679837	0	0	0	0	0	0	0	0	0	0	0	0	686274	0	3.43804e+06	0
QQSTTLSTLyPSTSSLLTNHQHEGR	STAM		NP_003464.1,	signal transducing adaptor molecule (SH3 domain and ITAM motif) 1	Y198	0	0	0	0	0	0	0	0	0	0	0	0	0	0	0	0	0	0	2.19861e+06	0	0	0	0	0	0	0
QQyESVAAK	VIM		NP_003371.2,	vimentin	Y276	0	0	0	0	0	0	0	0	0	0	0	0	0	0	0	0	1.31085e+06	0	0	0	0	893618	0	0	0	0
QRPYSVAVPAFSQGLDDyGAR	BAIAP2		XP_005256999.1,	BAI1-associated protein 2	Y538	0	0	0	0	0	0	3.82981e+06	0	0	5.88077e+06	0	0	0	0	0	0	0	0	0	0	0	0	0	0	0	0
QRPySVAVPAFSQGLDDyGAR	BAIAP2		XP_005256999.1,	BAI1-associated protein 2	Y524, Y538	0	0	0	0	0	0	0	0	0	2.53481e+06	0	0	0	0	0	0	0	0	0	0	0	0	0	0	0	0
QSPEDVyFSK	EPHA2	RTK	NP_004422.2,	EPH receptor A2	Y575	0	2.96111e+07	0	0	0	0	0	0	0	0	0	0	0	0	0	0	0	0	0	0	0	0	0	0	0	0
QSPEDVyFSKSEQLKPLK	EPHA2	RTK	NP_004422.2,	EPH receptor A2	Y575	2.42038e+07	1.48506e+08	3.96074e+06	3.51182e+07	0	4.73624e+07	5.89393e+07	8.56577e+07	8.87969e+07	1.95688e+07	1.19927e+07	3.67354e+07	7.00882e+07	1.56668e+07	0	3.48577e+06	1.18179e+07	3.30473e+07	0	0	1.56749e+07	0	3.37602e+07	0	2.72631e+07	3.19479e+07
QSSSTNyTNELK	LIMA1		NP_001107018.1,	LIM domain and actin binding 1	Y287	0	0	0	0	0	0	0	0	0	0	0	327127	0	0	0	0	0	0	0	0	0	0	0	0	0	0
QSSVTVVSQYDNLEDyHSLPQHQR	ARHGAP32		NP_001136157.1,	Rho GTPase activating protein 32	Y2029	0	0	0	0	0	0	0	0	0	0	0	0	0	0	0	0	0	0	0	0	0	0	0	0	1.21839e+07	8.66405e+06
QSSVTVVSQyDNLEDYHSLPQHQR	ARHGAP32		NP_001136157.1,	Rho GTPase activating protein 32	Y2023	1.06672e+07	0	0	0	2.29279e+06	0	0	0	0	0	0	0	5.49535e+06	0	0	0	0	0	0	0	0	0	7.82574e+06	566986	2.08695e+07	2.10356e+07
QSSVTVVSQyDNLEDyHSLPQHQR	ARHGAP32		NP_001136157.1,	Rho GTPase activating protein 32	Y2023, Y2029	0	0	0	0	0	0	0	0	0	0	0	0	0	0	0	0	0	0	0	0	0	0	0	0	2.78662e+06	0
QTMLSHyRPFYVNK	TRIM29		XP_005271545.1,	tripartite motif containing 29	Y571	0	0	0	0	0	0	0	0	0	0	0	0	0	0	0	214827	0	0	0	0	0	0	0	0	0	0
QTPHHPFPSPATDLYQVPPGPGGPAQDIYQVPPSAGMGHDIyQVPPSMDTR	BCAR1		NP_001164185.1,	breast cancer anti-estrogen resistance 1	Y238	0	0	0	0	0	0	622966	0	0	0	0	0	0	0	0	0	0	0	0	0	0	0	0	0	0	0
QTPHHPFPSPATDLYQVPPGPGGPAQDIyQVPPSAGMGHDIYQVPPSMDTR	BCAR1		NP_001164185.1,	breast cancer anti-estrogen resistance 1	Y225	0	0	0	0	0	0	0	0	0	0	0	0	0	0	0	0	0	0	0	0	0	1.12094e+06	0	0	0	0
QTPHHPFPSPATDLYQVPPGPGGPAQDIyQVPPSAGMGHDIyQVPPSMDTR	BCAR1		NP_001164185.1,	breast cancer anti-estrogen resistance 1	Y225, Y238	0	0	0	0	0	0	1.64135e+07	0	0	0	0	0	0	0	0	36473.3	0	0	0	0	0	0	0	0	0	0
QTSNPNGPTPQyQTTAR	PKP4		NP_003619.2,	plakophilin 4	Y306	0	0	0	0	0	0	0	0	0	0	0	0	0	0	0	86996.2	0	0	0	0	0	0	0	0	0	0
QVAYIyK	CAP1		NP_006358.1,	CAP, adenylate cyclase-associated protein 1 (yeast)	Y354	0	4.39217e+06	0	0	3.17918e+06	0	0	0	0	0	0	0	0	0	0	0	0	0	0	0	0	3.75476e+06	0	0	0	0
QVVESAyEVIK	LDHA		NP_001158886.1,	lactate dehydrogenase A	Y268	0	0	0	0	0	1.35902e+07	0	0	0	0	0	0	0	1.12199e+07	0	0	0	1.13252e+07	9.94782e+06	0	9.26982e+06	2.70437e+07	0	6.99126e+06	4.52374e+06	0
QVyDAHTK	CAV1		NP_001744.2,	caveolin 1, caveolae protein, 22kDa	Y42	0	0	0	0	0	0	0	0	0	0	0	0	0	0	0	37580	1.24526e+06	2.06081e+06	0	0	0	0	0	0	0	0
QWTTITAHSLEEGHyVIGPK	GAREM		NP_001229338.1,	GRB2 associated, regulator of MAPK1	Y74	0	0	0	0	0	0	0	7.10436e+06	0	9.82494e+06	0	0	0	0	0	0	0	0	0	0	0	0	2.99968e+06	0	0	0
QYAGyDYSQQGR	YIPF5		XP_005268571.1,	Yip1 domain family, member 5	Y42	0	0	0	0	0	0	0	0	0	0	0	726328	0	0	0	0	0	0	268375	0	0	0	0	0	2.06283e+06	0
QYATLDVyNPFETR	SCAMP3		NP_005689.2,	secretory carrier membrane protein 3	Y41	0	4.42817e+06	0	0	0	0	0	0	0	0	0	0	0	0	0	0	0	0	0	0	0	0	0	0	0	0
QyATLDVYNPFETR	SCAMP3		NP_005689.2,	secretory carrier membrane protein 3	Y35	0	5.98523e+06	0	0	0	0	0	0	0	0	0	0	0	2.07294e+06	0	0	0	2.15364e+06	2.41487e+06	0	0	4.24076e+06	0	0	0	0
QyHEQEETPEMMAAR	EPS8		XP_005253396.1,	epidermal growth factor receptor pathway substrate 8	Y263	0	0	0	0	0	0	0	0	0	3.39665e+06	0	0	0	0	0	0	0	0	0	0	0	0	0	0	0	0
RAGQTPTTPGTSEGAPGRPQLLAPLSFQNPVyQMAAGLPLSPR	DAB2IP		XP_005251776.1,	DAB2 interacting protein	Y833	5.47598e+06	1.82707e+07	0	0	7.98933e+06	0	0	3.04016e+07	0	851089	0	0	0	0	0	3.33189e+06	0	4.54246e+06	0	0	3.62145e+06	0	1.05609e+06	0	9.4697e+06	0
RAQADLAyQLQVAK	FLOT1		XP_005275559.1,	flotillin 1	Y238	0	1.71007e+06	0	0	0	0	0	0	0	0	0	0	0	0	0	0	0	0	0	0	0	0	0	0	0	0
RAQIPEGDyLSYR	ERBB2IP		XP_005248611.1,	erbb2 interacting protein	Y1104	2.04802e+07	3.65414e+07	8.40828e+06	6.9209e+07	5.55471e+07	3.80852e+07	3.46921e+07	6.42166e+07	5.43186e+07	1.15588e+07	0	1.20822e+07	1.35131e+07	0	2.03327e+07	8.10781e+06	9.35044e+06	1.55335e+07	0	0	0	1.4972e+07	4.19513e+07	3.73115e+07	1.10741e+08	1.74859e+08
RDNEVDGQDyHFVVSR	DLG3		XP_005262303.1,	discs, large homolog 3 (Drosophila)	Y691	1.73041e+07	0	0	7.65875e+06	4.63286e+07	0	1.29318e+08	1.71742e+08	0	5.83007e+07	6.49766e+07	5.66396e+06	4.57645e+07	0	0	597729	0	0	0	0	1.34183e+08	0	1.03162e+07	0	7.2018e+08	6.19236e+08
REEPEALyAAVNK	ITSN2		XP_005264394.1,	intersectin 2	Y980	8.70681e+06	0	0	4.87545e+06	3.41556e+06	1.26137e+07	1.18873e+07	0	0	4.27877e+06	0	2.15105e+07	0	4.77529e+07	0	279335	1.46912e+07	2.25885e+07	4.19539e+07	0	4.17547e+07	2.06943e+07	1.45003e+07	5.18147e+06	9.43351e+06	0
RESSVGyR	RIN1		NP_004283.2,	Ras and Rab interactor 1	Y295	0	0	0	0	0	0	0	0	0	0	0	0	0	0	0	0	0	0	0	6.57171e+06	0	617223	0	0	0	0
REVAPPyQGADPILATALASDPIPNPLQK	TNFRSF1A		NP_001056.1,	tumor necrosis factor receptor superfamily, member 1A	Y318	0	8.21732e+06	0	0	0	0	0	0	0	0	0	0	0	0	0	0	0	0	0	0	0	0	0	0	0	0
REVGDyGQLHETEVLLK	JAK2	TK	XP_005251512.1,	Janus kinase 2	Y570	0	7.20028e+06	2.17583e+06	0	9.26573e+06	0	0	0	0	0	0	2.94023e+06	1.645e+07	8.14125e+06	0	499488	9.78874e+06	0	1.36242e+07	1.55739e+07	5.90512e+06	1.06607e+07	0	4.58647e+06	0	0
RGDyDNLEGLSWVDYGER	SLC12A4		NP_005063.1,	solute carrier family 12 (potassium/chloride transporter), member 4	Y17	3.41701e+06	0	0	0	0	0	0	0	0	0	0	0	0	0	0	0	0	0	0	0	0	0	0	0	0	2.48483e+06
RGQMPENPySEVGK	SHANK2		XP_005277987.1,	SH3 and multiple ankyrin repeat domains 2	Y989	0	0	0	0	1.45368e+07	0	3.10861e+06	0	0	2.61593e+06	0	0	0	0	0	0	0	0	0	0	0	0	0	0	0	0
RGSGHPAyAEVEPVGEK	PLXDC2		NP_116201.7,	plexin domain containing 2	Y511	0	0	0	0	0	0	0	0	0	0	0	726328	0	0	0	0	0	0	0	0	0	0	0	0	0	0
RGVITDQNSDGyCQTGTMSR	DSP		NP_004406.2,	desmoplakin	Y56	0	0	0	0	2.38734e+06	0	0	0	0	0	0	0	0	0	0	242051	0	0	0	0	0	0	0	0	0	0
RHQSLSPNHPPPQLGQSVGSQNDAyDVPR	NEDD9		NP_006394.1,	neural precursor cell expressed, developmentally down-regulated 9	Y317	3.57034e+08	0	0	1.96139e+08	9.75029e+07	0	4.67535e+07	1.03472e+09	0	1.94674e+08	1.91686e+08	1.75297e+07	0	9.09904e+07	0	0	4.07458e+06	0	6.02636e+07	0	6.66184e+08	1246.36	9.95097e+06	3.17334e+07	4.06534e+07	0
RHQYSDyDYHSSSEK	TJP2		XP_005252368.1,	tight junction protein 2	Y485	0	0	0	0	0	0	0	0	0	0	0	0	0	0	0	147361	0	0	0	0	0	0	0	0	0	0
RISHSLySGIEGLDESPSR	PARD3		NP_062565.2,	par-3 family cell polarity regulator	Y719	0	0	0	7.4346e+06	0	0	0	0	0	0	0	0	0	0	0	364555	0	0	0	0	6.83751e+06	0	0	0	0	0
RISHsLySGIEGLDESPSR	PARD3		NP_062565.2,	par-3 family cell polarity regulator	Y719, | S717	0	0	0	4.30571e+06	0	0	0	0	0	0	0	0	0	0	0	0	0	0	0	0	0	0	6.23181e+06	0	0	0
RLDEDLAAyCR	CNP		XP_005277062.1,	2',3'-cyclic nucleotide 3' phosphodiesterase	Y197	0	0	0	0	0	0	0	0	0	0	0	956798	0	0	0	0	0	0	0	0	0	0	0	0	0	0
RLLyCQR	MMP14		NP_004986.1,	matrix metallopeptidase 14 (membrane-inserted)	Y573	0	4.12216e+06	0	0	0	0	0	0	0	0	0	0	0	0	0	0	0	0	0	0	0	0	0	0	0	0
RMDSEDVyDDVETIPMK	PROM1		XP_005248251.1,	prominin 1	Y828	0	0	0	0	7.83569e+06	0	0	0	0	0	0	0	8.25203e+06	0	0	0	0	0	0	0	0	0	0	0	0	0
RPAGSVQNPVyHNQPLNPAPSR	EGFR	RTK	NP_005219.2,	epidermal growth factor receptor	Y1110	3.97556e+07	3.36613e+06	0	1.81195e+07	2.39916e+07	1.49737e+07	1.15516e+09	2.12278e+08	3.84706e+07	5.9416e+07	3.63712e+08	2.45136e+07	5.63949e+07	0	0	2.68682e+06	2.09411e+07	3.62654e+07	0	0	1.95937e+09	0	7.40512e+07	0	1.38728e+07	9.374e+07
RPGPGTLyDVPR	BCAR1		NP_001164185.1,	breast cancer anti-estrogen resistance 1	Y433	4.51221e+08	2.7091e+08	8.55579e+07	5.75341e+08	5.53107e+07	1.09861e+08	4.99865e+08	8.53377e+08	2.51632e+08	2.46384e+08	4.15811e+08	1.0406e+08	0	1.17672e+08	1.19311e+08	1.04751e+07	1.28082e+08	1.65236e+08	4.8009e+07	0	9.98601e+08	1.09743e+08	6.89595e+07	1.18504e+08	1.30284e+08	0
RPGYGAyDAFK	EIF2S1		XP_005267447.1,	eukaryotic translation initiation factor 2, subunit 1 alpha, 35kDa	Y150	0	0	0	0	0	0	0	0	0	0	0	0	0	0	0	0	0	0	0	0	0	979844	0	0	0	0
RPHGDIyGINQALGATAK	DGKA		XP_005268745.1,	diacylglycerol kinase, alpha 80kDa	Y661	0	0	0	0	0	0	0	0	0	0	0	0	0	0	0	155054	0	0	0	0	0	0	0	0	0	0
RPHKEEEEEAYyPPAPPPYSETDSQASR	LSR		NP_991403.1,	lipolysis stimulated lipoprotein receptor	Y616	0	0	0	0	0	0	0	0	0	0	0	0	0	0	0	0	0	0	0	0	0	0	0	0	0	1.45935e+07
RPHLDAySSFGQPSDCQPR	LRIG3		NP_700356.2,	leucine-rich repeats and immunoglobulin-like domains 3	Y1053	0	4.14916e+06	0	0	0	0	0	0	0	0	0	0	0	0	0	0	0	0	0	0	0	0	0	0	0	0
RPLEQQQPHHIPTSAPVYQQPQQQPVAQSyGGYKEPAAPVSIQR	LASP1		NP_006139.1,	LIM and SH3 protein 1	Y183	0	0	0	0	0	0	0	0	0	0	6.63528e+06	0	6.73856e+07	0	0	0	3.74992e+07	0	0	0	2.81068e+07	0	0	0	2.1714e+06	0
RPLEQQQPHHIPTSAPVyQQPQQQPVAQSYGGYKEPAAPVSIQR	LASP1		NP_006139.1,	LIM and SH3 protein 1	Y171	0	0	0	0	0	0	0	0	0	0	0	0	0	0	0	0	0	0	0	0	0	932811	9.9399e+06	0	0	0
RPLHPALNQPGGLQPLSFQNPVyHLNNPIPAMPK	RASAL2		XP_005245676.1,	RAS protein activator like 2	Y934	2.16849e+08	0	0	0	2.49371e+07	3.92245e+07	4.25258e+06	0	0	1.27755e+07	9.00432e+07	0	0	0	0	722009	6.4609e+07	1.47908e+07	0	6.28855e+07	1.17967e+09	7.44681e+06	1.23972e+08	7.53668e+07	0	0
RPPGLEYCyNPSHNPEEQLSSK	FGFR1	RTK	NP_001167538.1,	fibroblast growth factor receptor 1	Y616	0	1.26005e+07	0	0	0	0	0	0	0	0	0	0	0	0	0	0	0	0	0	0	0	0	0	0	0	0
RPPGLEyCYNPSHNPEEQLSSK	FGFR1	RTK	NP_001167538.1,	fibroblast growth factor receptor 1	Y614	0	9.45036e+07	0	0	0	0	0	0	0	0	0	0	0	2.75024e+06	0	0	2.41878e+06	0	0	0	0	0	0	0	0	0
RPPGLEyCyNPSHNPEEQLSSK	FGFR1	RTK	NP_001167538.1,	fibroblast growth factor receptor 1	Y614, Y616	0	2.15108e+07	0	0	0	0	0	0	0	0	0	0	0	0	0	0	0	0	0	0	0	0	0	0	0	0
RPPSAFFLFCSEyRPK	HMGB1		XP_005266424.1,	high mobility group box 1	Y109	0	0	0	0	0	0	0	0	0	0	0	2.41644e+06	0	0	0	0	0	0	0	0	0	0	0	1.0834e+06	0	0
RPVSPYSGYNGQLLTSVyQPTEMALMHK	GPRC5C		XP_005257569.1,	G protein-coupled receptor, family C, group 5, member C	Y470	0	0	0	0	0	0	0	0	0	0	0	0	3.3873e+06	0	0	0	6.7531e+06	0	0	0	0	0	0	0	0	0
RPVSPYSGyNGQLLTSVyQPTEMALMHK	GPRC5C		XP_005257569.1,	G protein-coupled receptor, family C, group 5, member C	Y461, Y470	0	0	0	0	0	0	0	0	0	0	0	0	0	0	0	0	2.11034e+06	0	0	0	0	0	0	0	0	0
RPVsPYSGYNGQLLTSVyQPTEMALMHK	GPRC5C		XP_005257569.1,	G protein-coupled receptor, family C, group 5, member C	Y470, | S456	0	0	0	0	0	0	0	0	0	0	0	0	0	0	0	0	2.11034e+06	0	0	0	0	0	0	0	0	0
RQSSVTVVSQyDNLEDYHSLPQHQR	ARHGAP32		NP_001136157.1,	Rho GTPase activating protein 32	Y2023	0	0	0	0	0	0	0	0	0	0	0	0	0	0	0	0	0	0	0	0	0	0	0	0	3.28122e+06	0
RSDSASSEPVGIyQGFEK	PRKCD	0	NP_997704.1,	protein kinase C, delta	Y313	4.54507e+07	0	0	1.27023e+07	1.00694e+08	0	4.12824e+07	1.72809e+08	5.52864e+07	3.93403e+07	2.75241e+07	6.59981e+06	9.42317e+07	0	1.73653e+07	465163	0	1.54716e+07	0	0	1.08103e+08	0	1.08143e+07	0	2.77456e+07	0
RSDSASsEPVGIyQGFEK	PRKCD	0	NP_997704.1,	protein kinase C, delta	Y313, | S307	0	0	0	0	0	0	7.7964e+06	4.82158e+07	0	1.17615e+06	0	0	0	0	0	0	0	0	0	0	4.91868e+07	0	0	0	0	0
RSDsASSEPVGIyQGFEK	PRKCD	0	NP_997704.1,	protein kinase C, delta	Y313, | S304	0	0	0	0	0	0	0	1.69609e+07	0	1.17615e+06	0	0	0	0	0	0	0	0	0	0	1.55398e+07	0	0	0	0	0
RSGLyYSTK	GRB7		NP_001229371.1,	growth factor receptor-bound protein 7	Y282	0	0	0	0	0	0	0	0	0	0	0	0	0	0	0	0	0	0	0	0	0	0	0	0	0	3.76012e+06
RTALLNyENLPSLPPVWEAR	FRS2		NP_001265286.1,	fibroblast growth factor receptor substrate 2	Y349	0	0	0	2.57782e+06	0	0	0	0	0	0	0	1.06156e+06	0	0	0	0	0	0	0	0	0	0	0	0	0	0
RTEELIyLSQK	ARHGEF5		NP_005426.2,	Rho guanine nucleotide exchange factor (GEF) 5	Y1370	0	0	0	0	0	0	0	0	0	0	0	0	0	0	0	194114	0	0	0	0	0	0	0	0	0	0
RVGFQYEGTyK	G6PD		XP_005277890.1,	glucose-6-phosphate dehydrogenase	Y538	5.09266e+07	0	0	0	0	0	3.59356e+07	0	0	0	0	0	0	0	0	0	0	0	0	0	0	0	3.22106e+06	0	0	0
RVGFQyEGTYK	G6PD		XP_005277890.1,	glucose-6-phosphate dehydrogenase	Y534	1.80707e+08	2.6641e+06	1.65215e+06	558435	0	0	4.61318e+07	4.91758e+07	0	2.06841e+07	2.08397e+07	0	0	1.49142e+06	0	0	0	2.5559e+06	1.05966e+06	0	7.55369e+06	0	0	8.49116e+06	1.17376e+07	2.12986e+07
RVPCAyDK	CRKL		NP_005198.1,	v-crk avian sarcoma virus CT10 oncogene homolog-like	Y251	3.11036e+07	4.05916e+06	1.23174e+07	3.75466e+07	3.64011e+07	1.10675e+07	3.81738e+07	2.49613e+07	3.21798e+07	8.41558e+06	2.34938e+07	2.15803e+07	3.04496e+07	1.59404e+07	2.18672e+07	757518	9.59394e+06	7.17881e+06	9.51531e+06	2.69004e+06	1.20535e+07	2.7906e+06	1.49431e+07	2.42959e+07	2.94345e+07	2.4191e+06
RVPEYYGPYSSQYPDDyQYYPPGVRPESICSMPAYDR	PLEKHA6		XP_005245023.1,	pleckstrin homology domain containing, family A member 6	Y470	0	0	0	0	0	0	0	0	0	0	0	0	0	0	0	0	0	0	0	0	0	0	0	0	0	7.03379e+06
RVPNAyDK	CRK		NP_058431.2,	v-crk avian sarcoma virus CT10 oncogene homolog	Y251	2.13563e+06	0	0	1.31693e+06	1.71369e+06	0	2.03925e+06	0	0	828175	0	998701	0	0	0	57666	1.41572e+06	0	0	0	0	2.71221e+06	2.43517e+06	0	0	0
RYDEVPSDLPyQDTTIR	MARVELD2		XP_005276816.1,	MARVEL domain containing 2	Y23	0	0	0	0	0	0	0	0	0	0	0	0	0	0	0	0	0	0	0	0	0	0	0	0	0	3.31311e+07
SAEEAPLySK	PTPN18		NP_055184.2,	protein tyrosine phosphatase, non-receptor type 18 (brain-derived)	Y389	0	0	0	0	0	0	0	0	0	0	0	1.16632e+06	0	0	0	0	0	0	453851	0	0	0	0	0	0	0
SAENGIySVSGDEK	SLC6A8		NP_005620.1,	solute carrier family 6 (neurotransmitter transporter), member 8	Y11	0	0	0	0	552044	0	0	0	0	0	0	0	0	0	0	99424.2	0	0	0	0	0	429564	0	0	2.65393e+06	0
SAENGIySVSGDEKK	SLC6A8		NP_005620.1,	solute carrier family 6 (neurotransmitter transporter), member 8	Y11	0	1.06204e+06	0	0	0	0	0	0	0	0	0	0	0	0	0	85220.7	0	0	0	0	0	0	0	0	0	0
SAFSNLFGGEPLSyTR	TFRC		NP_001121620.1,	transferrin receptor	Y20	0	1.09804e+07	0	0	0	1.04165e+07	0	4.4909e+06	1.12145e+07	0	0	0	0	1.69666e+06	0	427287	0	0	0	0	0	0	0	0	0	0
SAIyQLEEEYENLLK	DSP		NP_004406.2,	desmoplakin	Y249	0	0	0	0	1.56005e+06	0	0	0	0	0	0	0	1.46879e+06	0	0	76343.6	0	0	0	0	0	0	0	0	0	0
SALySGVHK	SASH1		XP_005266931.1,	SAM and SH3 domain containing 1	Y343	0	0	0	0	2.35189e+06	0	0	0	0	0	0	0	0	0	0	0	0	0	0	0	0	0	0	0	0	0
SAPAMQSSGSFNyARPK	PALLD		XP_005262918.1,	palladin, cytoskeletal associated protein	Y731	0	0	0	0	0	0	0	0	0	0	0	1.81582e+06	0	0	0	0	0	0	0	0	0	0	0	0	5.24754e+06	0
SAQPSPHYMAAPSSGQIyGSGPQGYNTQPVPVSGQCPPPSTR	LPP		XP_005247501.1,	LIM domain containing preferred translocation partner in lipoma	Y274	0	0	0	2.22291e+06	0	0	1.97708e+07	0	0	1.24713e+06	1.87754e+06	1.90661e+06	4.70258e+07	3.20861e+07	0	0	1.55224e+06	2.07938e+06	1.95352e+07	0	4.52681e+06	764905	1.21758e+06	0	0	0
SASSVEGPGGALyAR	SCARF2		NP_699165.2,	scavenger receptor class F, member 2	Y628	0	0	0	0	0	0	0	0	0	0	0	0	0	0	0	0	962803	0	0	0	0	1.47369e+06	0	0	0	0
SATLLyDQPLQVFTGSSSSSDLISGTK	ERBB2IP		XP_005248611.1,	erbb2 interacting protein	Y920	0	1.16104e+06	0	0	0	0	0	0	0	0	0	0	0	0	4.20273e+06	0	0	0	0	0	0	0	0	0	418476	269913
SAVGFDyQGKTEK	CTTN		NP_001171669.1,	cortactin	Y178	0	0	0	0	0	0	0	0	0	0	0	0	0	0	0	0	0	0	0	0	0	0	0	0	1.21839e+06	0
SAVKNEEyFMFPEPK	MELK	0	NP_055606.1,	maternal embryonic leucine zipper kinase	Y438	0	0	0	0	0	0	0	0	0	0	0	0	0	0	0	0	0	0	0	0	0	0	0	0	0	1.86691e+07
SAVSPDLHITPIyEGR	PKP4		NP_003619.2,	plakophilin 4	Y415	3.83319e+07	0	0	1.82129e+06	3.13191e+06	1.92867e+06	0	0	0	1.91632e+06	0	872991	3.58549e+07	0	5.92334e+06	2.37316e+06	0	0	0	0	1.71613e+07	0	1.39469e+07	0	0	0
SAyGGPVGAGIR	KRT7		NP_005547.3,	keratin 7	Y55	8.53158e+06	0	0	7.50932e+06	2.44644e+06	0	2.2755e+07	1.12006e+07	0	7.88834e+06	0	5.07731e+06	0	0	6.98792e+06	342658	0	0	0	0	0	0	6.59708e+06	0	2.24378e+07	0
SCAHDWVyE	NME2|| NME1-NME2		NP_001018149.1|| NP_001018146.1,	NME/NM23 nucleoside diphosphate kinase 2|| NME1-NME2 readthrough	Y151|| Y266	0	0	0	0	0	0	0	0	0	0	0	0	0	0	0	0	0	0	0	0	0	0	0	0	0	0
SCDPVFyR	PCDHGC3		NP_002579.2,	protocadherin gamma subfamily C, 3	Y797	0	4.83319e+06	0	0	0	0	0	0	0	0	0	0	0	0	0	0	0	0	0	0	0	0	0	0	0	0
SDDyMPMSPASVSAPK	IRS2		NP_003740.2,	insulin receptor substrate 2	Y675	0	0	980966	0	0	0	0	0	0	5.96188e+06	0	0	0	0	0	686500	1.73697e+06	0	4.00075e+06	0	0	3.01792e+07	2.08096e+07	4.87157e+06	0	0
SDKMMNNNyDCPLPEEETNPK	PKP1		NP_000290.2,	plakophilin 1 (ectodermal dysplasia/skin fragility syndrome)	Y526	0	0	0	0	0	0	0	0	0	0	0	0	0	0	0	172217	0	0	0	0	0	0	0	0	0	0
SDLQPPNYYEVMEFDPLAPAVTTEAIyEEIDAHQHK	TOM1L1		NP_005477.2,	target of myb1 (chicken)-like 1	Y460	0	0	0	0	0	0	0	0	0	1.80479e+07	0	0	0	0	0	0	0	0	0	0	0	0	0	0	0	0
SDLySSGR	RBMX		NP_002130.2,	RNA binding motif protein, X-linked	Y335	0	0	0	0	0	0	0	0	0	0	0	1.22917e+06	0	0	0	0	0	0	0	0	1.37831e+06	0	756008	0	1.49585e+06	0
SDNNySTPNER	CTNND1		XP_005273844.1,	catenin (cadherin-associated protein), delta 1	Y938	0	0	0	0	0	0	0	0	0	0	0	0	0	0	0	30933.9	0	0	0	0	0	0	0	0	0	1.24465e+06
SDPyHATSGALSPAK	GJA1		NP_000156.1,	gap junction protein, alpha 1, 43kDa	Y247	0	2.6911e+07	0	0	0	0	0	0	0	0	0	0	0	0	0	0	0	0	0	0	0	0	0	0	0	0
SDPyHATSGALSPAKDCGSQK	GJA1		NP_000156.1,	gap junction protein, alpha 1, 43kDa	Y247	0	1.89907e+06	0	0	0	0	0	0	0	0	0	0	0	0	0	0	0	0	0	0	0	0	0	0	0	0
SDSASSEPVGIyQGFEK	PRKCD	0	NP_997704.1,	protein kinase C, delta	Y313	2.33277e+07	0	0	5.32377e+06	2.18643e+07	0	2.71071e+07	1.16273e+08	3.56881e+07	1.22685e+07	5.31805e+07	1.14536e+07	6.21605e+07	0	1.23243e+07	384677	0	1.22535e+07	0	0	8.94552e+07	0	3.23213e+06	0	8.43225e+06	0
SDSASSEPVGIyQGFEKK	PRKCD	0	NP_997704.1,	protein kinase C, delta	Y313	2.62847e+07	0	0	5.23037e+06	1.50095e+07	0	1.70352e+07	1.49341e+08	2.04451e+07	1.14574e+07	1.3074e+07	1.36885e+06	4.90077e+07	0	1.40219e+07	0	0	4.45581e+06	0	0	2.28367e+07	0	3.36496e+06	0	8.16686e+06	0
SDSASsEPVGIyQGFEK	PRKCD	0	NP_997704.1,	protein kinase C, delta	Y313, | S307	0	0	0	0	0	0	0	0	0	0	0	0	0	0	0	0	0	0	0	0	1.03914e+07	0	0	0	0	0
SDSySQSLK	PLEKHF2		NP_078889.1,	pleckstrin homology domain containing, family F (with FYVE domain) member 2	Y227	0	0	0	0	0	0	0	0	0	0	0	0	0	0	0	0	0	0	0	0	0	0	0	0	976646	0
SDsASSEPVGIyQGFEK	PRKCD	0	NP_997704.1,	protein kinase C, delta	Y313, | S304	0	0	0	0	0	0	0	0	0	0	0	0	0	0	0	0	0	0	0	0	1.03914e+07	0	0	0	0	0
SDyDGIGSR	DDX3X		XP_005272647.1,	DEAD (Asp-Glu-Ala-Asp) box helicase 3, X-linked	Y194	1.18281e+06	1.76407e+06	1.38663e+06	3.2503e+06	0	0	3.49408e+06	0	0	1.68312e+06	0	4.14845e+06	8.12591e+06	2.83917e+06	0	0	1.54818e+06	2.9396e+06	1.11733e+06	0	7.71584e+06	2.73572e+06	0	6.33428e+06	5.73007e+06	1.34102e+07
SEDAMTGDTDKyLGPQDLK	ANK3		XP_005269772.1,	ankyrin 3, node of Ranvier (ankyrin G)	Y901	0	0	0	0	0	0	0	0	0	0	0	0	0	0	0	0	0	0	0	0	0	0	0	0	0	6.16607e+06
SEDIyADPAAYVMR	PLEKHA6		XP_005245023.1,	pleckstrin homology domain containing, family A member 6	Y600	3.95366e+07	0	0	5.73473e+06	1.43004e+08	0	2.98427e+07	0	0	6.5601e+06	0	4.35797e+06	3.47738e+08	0	5.06399e+07	3.8231e+06	0	2.02368e+07	0	0	8.52662e+07	0	2.32448e+07	0	4.42723e+07	8.34852e+07
SEGTyCCGPVPVR	TGM2		XP_005260595.1,	transglutaminase 2	Y369	0	0	0	494.55	0	0	2.13873e+06	0	0	0	0	4.52558e+06	0	0	0	0	0	4.60434e+06	3948.85	0	0	0	0	0	0	0
SELPyEELWLEEGKPSHQPLTR	GAREM		NP_001229338.1,	GRB2 associated, regulator of MAPK1	Y453	9.4406e+06	0	0	1.94271e+07	0	0	6.26696e+07	3.43484e+07	0	2.12924e+07	1.76941e+07	2.67484e+06	0	0	2.743e+07	0	0	0	0	0	2.04044e+07	0	3.94054e+07	0	3.9447e+07	0
SENEDIyYK	LPHN2		XP_005270723.1,	latrophilin 2	Y1406	0	1.98008e+06	0	0	3.54556e+06	0	0	0	0	0	0	0	0	0	0	0	0	0	0	0	0	0	730107	0	0	0
SEPDLyCDPR	PKP1		NP_000290.2,	plakophilin 1 (ectodermal dysplasia/skin fragility syndrome)	Y160	0	0	0	0	1.0684e+07	0	0	0	0	0	0	0	0	0	0	3.38516e+06	0	0	0	0	0	0	2.61227e+06	0	0	0
SEQENPLFPIyENVNPEYHR	PTPRB		NP_001103224.1,	protein tyrosine phosphatase, receptor type, B	Y2199	0	0	0	4.75403e+06	0	0	0	0	0	0	0	0	0	0	0	0	0	0	0	0	0	0	0	0	0	0
SEQLKPLKTyVDPHTYEDPNQAVLK	EPHA2	RTK	NP_004422.2,	EPH receptor A2	Y588	0	0	0	0	0	0	0	0	0	0	0	0	0	0	0	8.58126e+06	0	0	0	0	0	0	0	0	0	0
SEQLKPLKTyVDPHTyEDPNQAVLK	EPHA2	RTK	NP_004422.2,	EPH receptor A2	Y588, Y594	0	0	0	0	0	0	0	0	0	0	8.11962e+07	0	7.76556e+08	0	0	0	0	0	0	0	0	0	2.68975e+08	0	0	0
SESVVyADIR	MPZL1		NP_003944.1,	myelin protein zero-like 1	Y263	0	1.53906e+07	0	0	1.20549e+06	0	2.11386e+06	0	0	1.12546e+07	1.09113e+07	0	4.59447e+07	2.72971e+07	6.04994e+06	395921	2.75968e+07	1.01494e+08	0	2.73723e+07	0	0	3.76344e+06	0	0	3.76012e+07
SETEPHLDPPPEyEDIVNSNSASAIPMVPVVTTIK	PRRG1		XP_005277861.1,	proline rich Gla (G-carboxyglutamic acid) 1	Y221	0	1.53906e+06	0	0	0	0	0	0	0	0	0	0	0	0	0	0	0	0	0	0	0	0	0	0	0	0
SEWIyDTPVSPGK	CASS4		NP_065089.2,	Cas scaffolding protein family member 4	Y244	0	0	0	0	0	0	0	0	0	0	0	0	0	2.11399e+06	0	0	0	0	0	0	0	0	0	0	0	0
SEyAPSEK	PHYH		NP_006205.1,	phytanoyl-CoA 2-hydroxylase	Y111	0	0	0	0	0	0	0	0	0	0	0	0	0	0	0	0	0	0	0	556884	0	0	0	0	0	0
SFIKDyPVVSIEDPFDQDDWGAWQK	ENO1		NP_001419.1,	enolase 1, (alpha)	Y287	0	0	1.51201e+06	3.49314e+06	0	0	1.49213e+06	0	0	0	0	0	0	471371	0	305966	0	0	0	0	0	2.93169e+06	1.16224e+06	0	0	0
SFLDSGyR	VCL		XP_005270199.1,	vinculin	Y823	4.65459e+07	5.34621e+08	6.83726e+07	0	2.44644e+08	7.16946e+07	0	0	0	1.16601e+07	0	1.76693e+07	0	6.10252e+07	4.41181e+07	3.43842e+06	8.86344e+07	0	0	0	1.32967e+08	1.05039e+08	6.79633e+06	6.75574e+07	0	0
SFLDSGyRILGAVAK	VCL		XP_005270199.1,	vinculin	Y823	0	0	0	0	0	0	0	0	0	0	0	0	0	0	0	0	0	1.99893e+06	0	0	0	0	0	0	0	0
SFTPDHVVyAR	PTRF		NP_036364.2,	polymerase I and transcript release factor	Y308	0	9.36036e+07	4.14513e+07	2.80198e+07	2.24552e+06	3.94686e+07	3.50651e+07	3.2215e+07	1.35494e+08	1.22685e+07	0	2.33263e+07	0	6.27355e+07	0	7.16091e+06	2.22398e+07	1.6895e+07	0	0	0	6.56887e+07	3.79664e+07	1.05861e+08	9177.77	0
SGDLPyDGR	LSR		NP_991403.1,	lipolysis stimulated lipoprotein receptor	Y586	0	0	0	815844	2.4228e+06	0	2.06412e+06	0	0	616974	0	0	8.21599e+06	0	0	0	0	0	0	0	7.16182e+06	0	0	0	8.67352e+06	3.76012e+07
SGDSEVyQLGDVSQK	SSBP1		XP_005250108.1,	single-stranded DNA binding protein 1, mitochondrial	Y73	0	2.6551e+06	0	0	0	0	0	0	0	0	0	0	0	0	0	0	0	0	0	0	0	1.40314e+06	0	0	0	0
SGDySTMEGPELR	ARHGAP39		NP_079527.1,	Rho GTPase activating protein 39	Y448	0	0	0	0	1.37095e+07	0	0	0	0	0	0	0	0	0	0	188788	0	0	0	0	0	0	788772	0	0	0
SGFEPPGDFPFEDYSQHIyR	FNBP1L		NP_001157945.1,	formin binding protein 1-like	Y291	0	0	0	0	1.02585e+07	0	0	0	0	1.59186e+06	0	0	0	0	0	0	0	0	0	0	0	0	0	0	0	0
SGLSSPIyIDLR	UMPS		NP_000364.1,	uridine monophosphate synthetase	Y37	0	0	0	0	0	0	0	0	0	0	0	0	0	0	0	54570.9	0	0	0	0	0	2.05375e+06	0	0	0	0
SGLyYSTK	GRB7		NP_001229371.1,	growth factor receptor-bound protein 7	Y282	0	0	0	0	0	0	0	0	0	0	0	0	0	0	0	0	0	0	0	0	0	0	0	0	0	2.4191e+07
SGQSLTVPESTyTSIQGDPQR	PAG1		NP_060910.3,	phosphoprotein associated with glycosphingolipid microdomains 1	Y341	0	0	0	0	0	0	0	0	0	0	0	0	2.25219e+06	0	0	231990	0	0	3.00597e+06	0	0	0	0	0	0	0
SGSySYLEER	PPP1R12A		XP_005268942.1,	protein phosphatase 1, regulatory subunit 12A	Y911	0	0	0	0	0	0	0	0	0	0	0	1.88566e+06	0	855173	0	0	0	0	0	0	0	0	0	0	0	0
SGyFDER	CKMT1B|| CKMT1A		XP_005254205.1|| NP_001015001.1,	creatine kinase, mitochondrial 1B|| creatine kinase, mitochondrial 1A	Y184|| Y153	1.42376e+06	0	0	0	0	0	0	0	0	0	0	0	0	0	0	181686	0	0	0	0	0	0	696015	0	7.86528e+06	5.16688e+06
SHAGyQTI	LAMP1		NP_005552.3,	lysosomal-associated membrane protein 1	Y414	0	0	0	0	0	0	0	0	0	0	0	0	0	0	0	0	0	0	0	0	0	0	0	0	0	0
SHAPWEENGPQSGLyNSPSDR	EPB41L4A		NP_071423.3,	erythrocyte membrane protein band 4.1 like 4A	Y424	0	0	0	0	0	0	0	0	0	0	0	0	0	0	0	0	0	0	0	0	0	0	0	0	0	1.86691e+06
SHLIFPQPNyADTLINQESYEK	PCDHGA6		XP_005268539.1,	protocadherin gamma subfamily A, 6	Y1612	0	0	0	0	0	0	0	0	0	0	0	0	0	0	0	0	0	0	0	0	0	0	0	0	0	0
SHNSALySQVQK	DOK1		NP_001372.1,	docking protein 1, 62kDa (downstream of tyrosine kinase 1)	Y449	0	0	1.14323e+06	276929	0	2.45764e+06	0	0	0	560295	0	94981.4	0	0	0	0	420445	3.76888e+06	282576	0	0	0	0	0	0	0
SHPSLSTTNQQMSPIIQSGSSKPSPIyISSYSSPAR	PKP4		NP_001005476.1,	plakophilin 4	Y1051	0	0	0	0	0	0	0	0	0	0	0	0	0	0	0	242051	0	0	0	0	0	0	0	0	0	0
SHSITNMEIGGLKIyDILSDNGPQQPSTTVK	ERBB2IP		XP_005248611.1,	erbb2 interacting protein	Y884	0	0	0	0	0	0	0	0	0	0	0	0	0	0	0	439715	0	0	0	0	0	0	0	0	0	0
SHyADVDPENQNFLLESNLGK	SLC38A2		NP_061849.2,	solute carrier family 38, member 2	Y41	0	6.49825e+07	0	0	0	0	0	0	0	0	0	0	0	2.0661e+07	0	241459	1.48698e+07	0	0	0	0	0	0	0	0	4.32545e+06
SHyADVDPENQNFLLESNLGKK	SLC38A2		NP_061849.2,	solute carrier family 38, member 2	Y41	0	9.90038e+07	0	0	0	1.06606e+07	0	0	0	0	0	0	0	0	0	0	0	0	0	0	0	0	1.64927e+06	1.42552e+06	1.94219e+06	0
SIDQDyER	TJP2		XP_005252368.1,	tight junction protein 2	Y308	0	0	0	516873	2.63553e+06	0	1.96464e+06	0	0	0	0	1.3479e+06	0	0	0	128423	0	0	0	0	0	0	0	0	0	0
SIITYVSSLyDAMPR	PLEC		XP_005276883.1,	plectin	Y401	1.47852e+06	0	0	0	0	0	0	0	0	0	0	0	0	0	0	0	0	0	0	0	0	0	0	0	0	0
SIITYVVTYYHyFSK	SPTBN1		XP_005264574.1,	spectrin, beta, non-erythrocytic 1	Y276	0	0	0	0	0	726386	0	0	0	0	0	0	0	0	0	0	0	0	0	0	0	0	0	0	0	0
SILyDER	PSMA2		NP_002778.1,	proteasome (prosome, macropain) subunit, alpha type, 2	Y57	0	0	1.37925e+06	2.03611e+06	2.34007e+06	0	0	0	0	0	0	1.46662e+06	0	0	0	0	0	0	0	0	0	0	1.23972e+06	0	0	0
SIPAYLAETLYyAMK	ANXA5		NP_001145.1,	annexin A5	Y257	0	0	0	0	0	0	0	0	0	0	0	0	0	0	0	0	0	0	0	0	0	547066	0	0	0	0
SISLyYTGEK	NCL		NP_005372.2,	nucleolin	Y462	0	0	0	0	0	0	0	0	0	0	0	0	0	0	0	0	0	0	0	0	0	559452	0	0	0	0
SIyYITGESK	HSP90AB1		XP_005249132.1,	heat shock protein 90kDa alpha (cytosolic), class B member 1	Y484	2.79275e+06	2.6911e+06	0	2.5498e+06	2.68281e+06	0	3.08374e+06	0	0	0	0	2.63992e+06	0	0	0	0	0	0	2.11932e+06	0	0	2.95521e+06	0	0	0	0
SKEyFSK	PRDX2|| PRDX1		NP_005800.3|| XP_005270964.1,	peroxiredoxin 2|| peroxiredoxin 1	Y193|| Y194	0	0	1.82179e+06	637918	2.94281e+06	0	6.76434e+06	1.02939e+07	6.83519e+06	4.53225e+06	9.69242e+06	3.83417e+06	8.17996e+06	3.07178e+06	0	0	2.19151e+06	0	0	5.8756e+06	9.79683e+06	3.28444e+06	1.51644e+06	3.43365e+06	0	8.70349e+06
SKFDNLyGCR	AHCY		NP_000678.1,	adenosylhomocysteinase	Y193	0	0	0	0	0	0	0	0	0	0	0	0	0	0	0	0	0	0	0	0	0	1.12094e+06	0	0	0	0
SKNWVyK	TNK1	TK	NP_001238831.1,	tyrosine kinase, non-receptor, 1	Y77	0	0	0	0	818197	0	0	0	0	0	0	0	0	0	0	0	0	0	0	0	0	0	0	0	0	0
SKPPYTDyVSTR	ICK	0	NP_055735.1,	intestinal cell (MAK-like) kinase	Y159	0	1.96208e+06	6.82988e+06	0	0	0	0	0	0	4.74517e+06	1.45485e+07	2.16502e+06	0	7.79918e+06	0	342067	3.13305e+06	0	1.11733e+06	0	0	1.06607e+07	0	4.56167e+06	1.94219e+06	0
SKPPYtDyVSTR	ICK	0	NP_055735.1,	intestinal cell (MAK-like) kinase	Y159, | T157	0	0	0	0	0	0	0	0	0	2.58551e+06	0	0	1.05042e+07	0	0	0	0	0	0	0	0	0	0	0	0	0
SKPPyTDyVSTR	ICK	0	NP_055735.1,	intestinal cell (MAK-like) kinase	Y156, Y159	0	0	1.97668e+06	0	0	0	0	0	0	2.58551e+06	0	0	0	2.6613e+06	0	0	0	0	0	0	0	0	0	0	0	0
SLDNGGYyISPR	LYN	TK	XP_005251290.1,	v-yes-1 Yamaguchi sarcoma viral related oncogene homolog	Y194	1.04153e+07	0	0	0	2.62371e+07	0	3.92929e+07	0	0	1.83521e+07	7.58879e+06	2.98912e+06	1.16393e+08	0	7.88563e+06	1.71625e+06	0	1.00875e+07	4.90903e+06	0	0	7.50168e+06	0	8.39199e+06	0	0
SLDNGGyYISPR	LYN	TK	XP_005251290.1,	v-yes-1 Yamaguchi sarcoma viral related oncogene homolog	Y193	0	0	0	0	0	0	0	0	0	0	0	0	1.16393e+08	0	0	1.71625e+06	0	0	0	0	0	0	0	0	0	0
SLDNNySTPNER	CTNND1		XP_005273842.1,	catenin (cadherin-associated protein), delta 1	Y965	1.18281e+07	1.18805e+07	1.74804e+06	1.69053e+07	5.82654e+07	2.63667e+06	6.32913e+07	6.13365e+07	7.64573e+07	3.09247e+07	4.91502e+07	4.00179e+07	1.90986e+08	1.11515e+07	2.57036e+07	1.46769e+07	3.37655e+06	8.04522e+06	3.19339e+06	2.9142e+06	7.351e+07	1.68533e+06	5.50126e+07	2.02052e+07	2.13521e+08	3.94418e+08
SLEATDSAFDNPDyWHSR	ERBB3	RTK	NP_001973.2,	v-erb-b2 avian erythroblastic leukemia viral oncogene homolog 3	Y1328	2.54086e+06	0	0	2.82066e+07	8.46207e+06	0	1.91491e+07	3.30684e+07	1.72997e+07	3.41693e+07	1.28774e+07	1.38282e+06	0	0	8.27502e+06	230214	0	0	0	0	0	0	0	0	1.50791e+07	9.30827e+07
SLENIySEPEGQECGPSINPLPKPR	DENND2C		XP_005270604.1,	DENN/MADD domain containing 2C	Y195	0	0	0	0	0	0	0	0	0	0	0	0	0	0	0	131382	0	0	0	0	0	0	0	0	0	0
SLEQyDQVLDGAHGASLTDLANLSEGVSLAER	EPS15L1		NP_001245303.1,	epidermal growth factor receptor pathway substrate 15-like 1	Y564	0	0	0	0	0	0	0	0	0	0	0	0	0	0	0	0	0	0	1.25429e+06	0	0	0	0	0	0	0
SLFGFSGSHSYSPITVESDFSNPLyEAGDTR	SEZ6L2		NP_001230261.1,	seizure related 6 homolog (mouse)-like 2	Y911	0	3.48313e+06	0	0	0	0	0	0	0	0	0	0	0	0	0	0	0	0	0	0	0	0	0	0	0	0
SLGSVQAPSYGARPVSSAASVyAGAGGSGSR	KRT18		NP_000215.1,	keratin 18	Y36	0	0	0	0	0	0	0	0	0	3.75153e+06	0	0	0	0	0	0	0	0	0	0	0	0	0	0	0	0
SLLEDDDMGDLVDAEEyLVPQQGFFCPDPAPGAGGMVHHR	ERBB2	RTK	NP_004439.2,	v-erb-b2 avian erythroblastic leukemia viral oncogene homolog 2	Y1023	0	0	0	0	6.20473e+06	0	0	0	0	730229	0	1.9136e+06	0	0	0	72792.7	0	0	0	0	0	0	0	0	3.63106e+06	907819
SLLEGQEDHyNNLSASK	KRT19		NP_002267.2,	keratin 19	Y391	0	0	0	0	0	0	4.65048e+06	0	0	5.57659e+06	9.5548e+06	1.1314e+07	0	0	0	0	0	0	0	0	2.87824e+06	0	0	0	5.60944e+06	6.61308e+06
SLLSHEFQDETDTEEETLySSKH	CPD		NP_001295.2,	carboxypeptidase D	Y1376	0	1.77307e+07	0	0	0	0	0	0	0	0	0	0	0	0	0	0	0	1.89372e+06	0	0	0	0	0	0	3.31741e+07	0
SLLSHEFQDEtDTEEETLySSKH	CPD		NP_001295.2,	carboxypeptidase D	Y1376, | T1368	0	0	0	0	0	0	0	0	0	0	0	0	0	0	0	0	0	0	0	0	0	0	0	0	5.77833e+06	0
SLPSGSHQGPVIyAQLDHSGGHHSDKINK	MPZL1		NP_003944.1,	myelin protein zero-like 1	Y241	0	0	0	0	0	0	0	0	0	0	2.57547e+07	0	0	8.07283e+06	0	0	0	0	0	0	0	0	0	0	0	0
SLSNPDySGTR	TMC5		NP_001248770.1,	transmembrane channel-like 5	Y83	0	0	0	0	0	0	0	0	0	0	0	0	8.16194e+06	0	0	0	0	0	0	0	0	0	0	0	1.88188e+06	0
SLTETELTKPNYLyLLPTEK	OSMR		XP_005248442.1,	oncostatin M receptor	Y840	0	2.05208e+07	0	0	0	0	0	0	0	0	0	0	0	0	0	0	0	0	0	0	0	0	0	0	0	0
SLTETELTKPNyLYLLPTEK	OSMR		XP_005248442.1,	oncostatin M receptor	Y838	0	3.15912e+07	0	0	0	0	0	0	0	0	0	0	0	0	0	0	0	0	0	0	0	0	0	0	0	0
SLTETELTKPNyLyLLPTEK	OSMR		XP_005248442.1,	oncostatin M receptor	Y838, Y840	0	8.71234e+06	0	0	0	0	0	0	0	0	0	0	0	0	0	0	0	0	0	0	0	0	0	0	0	0
SLVDTVyALKDEVQELR	ARHGEF7		XP_005254141.1,	Rho guanine nucleotide exchange factor (GEF) 7	Y832	0	0	0	0	0	0	0	0	679526	0	0	0	0	0	0	0	0	0	0	0	0	0	0	0	0	0
SLYASSPGGVyATR	VIM		NP_003371.2,	vimentin	Y61	0	9.18035e+07	3.54033e+07	5.50123e+07	0	0	0	0	0	0	0	2.84246e+07	0	9.57794e+07	4.14327e+07	2.89987e+06	1.89931e+08	0	5.16854e+07	7.56277e+07	9540.08	2.72789e+08	1.27293e+07	0	0	0
SLYASsPGGVyATR	VIM		NP_003371.2,	vimentin	Y61, | S56	0	0	0	0	0	0	0	0	0	0	0	0	0	0	0	0	0	0	0	0	0	2.14782e+06	0	0	0	0
SLYDRPASyK	PDGFRA	RTK	NP_006197.1,	platelet-derived growth factor receptor, alpha polypeptide	Y768	0	0	0	0	840770	0	0	0	0	0	0	0	0	1.68298e+06	0	0	0	0	0	0	0	0	0	2.75188e+06	0	0
SLYYyIQQDTK	ANXA2		XP_005254384.1,	annexin A2	Y346	0	0	0	0	0	0	0	0	0	0	0	0	0	0	0	0	1.43309e+06	0	0	0	0	2.54759e+06	3.8852e+06	2.16927e+06	0	0
SLYyYIQQDTK	ANXA2		XP_005254384.1,	annexin A2	Y345	4.93934e+06	3.84315e+06	4.90483e+06	1.00871e+07	7.80023e+06	3.85735e+06	3.89198e+06	0	0	0	0	7.61248e+06	1.98193e+07	4.72056e+06	2.16754e+07	361005	3.32785e+06	4.27634e+06	4.22422e+06	2.14731e+07	0	3.04927e+06	7.22801e+06	5.91282e+06	7.37068e+06	9.4003e+06
SLyASSPGGVYATR	VIM		NP_003371.2,	vimentin	Y53	3314.07	3.09612e+07	1.95456e+07	0	0	4.44327e+07	12722.9	0	0	0	0	1.40377e+07	0	4.35796e+07	1.72521e+07	994242	7.2888e+07	3.65748e+07	2.40766e+07	2.80802e+07	9540.08	1.05823e+08	5.61195e+06	4.02865e+07	0	0
SLyASSPGGVYAtR	VIM		NP_003371.2,	vimentin	Y53, | T63	0	0	0	0	0	0	0	0	0	0	0	0	0	2.44237e+06	0	0	0	0	0	0	0	0	0	0	0	0
SLyASSPGGVyATR	VIM		NP_003371.2,	vimentin	Y53, Y61	0	0	0	0	0	0	0	0	0	0	0	0	0	2.44237e+06	0	0	0	0	0	0	0	0	0	0	0	0
SLyDRPASYK	PDGFRA	RTK	NP_006197.1,	platelet-derived growth factor receptor, alpha polypeptide	Y762	0	3.51014e+06	0	0	1.47732e+06	0	0	0	0	0	0	0	0	8.75697e+06	0	0	0	0	0	0	0	1.10526e+06	0	5.28063e+06	0	0
SLyDRPASyK	PDGFRA	RTK	NP_006197.1,	platelet-derived growth factor receptor, alpha polypeptide	Y762, Y768	0	3.76215e+06	0	0	6.42928e+06	0	0	0	0	0	0	789183	0	5.34312e+06	0	0	0	0	0	0	0	1.52856e+06	0	1.12182e+07	0	0
SLyNLGGSK	KRT5		XP_005268919.1,	keratin 5	Y66	0	0	0	0	2.65917e+06	0	0	0	0	0	0	3.48498e+06	3.24316e+07	0	2.6279e+07	1.13628e+06	0	0	0	0	0	0	4.63788e+06	0	0	0
SLyNLGGSKR	KRT5		XP_005268919.1,	keratin 5	Y66	4.92839e+06	0	0	0	0	0	0	0	4.93585e+07	0	0	2.47929e+06	2.55849e+07	0	5.27499e+07	0	0	0	0	0	0	0	4.39437e+06	0	0	0
SLyTSMARPPLPR	MYO1E		NP_004989.2,	myosin IE	Y989	0	0	0	0	0	0	0	0	0	0	0	0	0	0	0	0	0	0	1.91027e+06	0	0	0	0	0	0	0
SLyYYIQQDTK	ANXA2		XP_005254384.1,	annexin A2	Y344	0	0	7.25029e+06	3.87608e+06	0	0	0	0	0	0	0	3.54085e+06	0	0	0	190563	1.68827e+06	0	0	5.43906e+06	0	0	3.2764e+06	1.71063e+06	0	4.06251e+06
SMGYDDLDYGMMSDyGTAR	CTNND1		XP_005273842.1,	catenin (cadherin-associated protein), delta 1	Y363	0	0	0	0	0	0	0	0	0	0	0	0	0	0	0	126647	0	0	0	0	0	0	0	0	0	0
SMGYDDLDyGMMSDYGTAR	CTNND1		XP_005273842.1,	catenin (cadherin-associated protein), delta 1	Y357	0	0	0	3.3437e+06	2.45825e+06	0	5.08569e+06	0	0	2.89983e+06	0	754264	0	0	0	478183	0	0	0	0	5.63486e+06	0	0	0	1.50791e+07	1.36732e+07
SMPNLGAGHQLQMCyQISR	LPHN2		XP_005270723.1,	latrophilin 2	Y1423	0	2.16008e+06	0	0	0	0	0	0	0	0	0	0	0	0	0	0	0	0	0	0	0	0	0	0	0	0
SNAAAYLQHLCyR	CTNND1		XP_005273842.1,	catenin (cadherin-associated protein), delta 1	Y456	0	0	0	0	0	0	0	0	0	0	0	0	0	0	0	0	0	0	0	0	0	0	0	0	3.36566e+06	0
SNHYDPEEDEEYyRK	TJP1		XP_005254673.1,	tight junction protein 1	Y1422	0	0	0	0	0	0	0	0	0	0	0	0	0	0	0	0	0	0	0	0	0	0	668896	0	0	0
SNHYDPEEDEEyYRK	TJP1		XP_005254673.1,	tight junction protein 1	Y1421	0	0	0	0	1.96188e+06	0	0	0	0	0	0	0	0	0	0	0	0	0	0	0	0	0	0	0	0	0
SNILWDKEHIyDEQPPNVEEWVK	OCLN		NP_002529.1,	occludin	Y287	0	0	0	0	3.80557e+06	0	2.76045e+06	3.71219e+06	0	2.65649e+06	1.62196e+06	0	3.081e+07	0	0	218378	0	0	0	0	4.3106e+06	0	0	0	0	1.36732e+07
SNVyQPTEMAVVLNGGTIPTAPPSHTGR	GPRC5B		XP_005255414.1,	G protein-coupled receptor, family C, group 5, member B	Y507	9.57202e+06	0	0	0	0	0	8.34352e+06	0	0	5.4752e+06	0	0	0	0	0	0	0	0	1.21825e+06	0	0	0	0	0	0	0
SPAAPyFLGSSFSPVR	WEE1	0	XP_005253175.1,	WEE1 homolog (S. pombe)	Y132	0	0	0	0	4.91651e+06	0	0	0	4.22209e+06	819962	0	0	0	0	0	0	0	0	0	0	0	0	0	0	0	0
SPDEEDYDyESYEK	MAP1B		NP_005900.2,	microtubule-associated protein 1B	Y1889	0	0	0	0	0	0	0	0	0	5.51576e+06	0	0	0	0	0	0	0	0	0	0	0	0	0	0	0	0
SPDEEDyDYESYEK	MAP1B		NP_005900.2,	microtubule-associated protein 1B	Y1887	0	0	0	0	0	0	4.17798e+06	0	0	2.21036e+06	0	0	0	0	0	0	0	0	0	0	0	0	0	0	0	0
SPDVGLyGVIPECGETYHSDLAEAK	IQGAP1		NP_003861.1,	IQ motif containing GTPase activating protein 1	Y654	0	8.64933e+06	0	0	0	0	0	0	0	0	0	0	2.18012e+06	0	0	0	0	0	0	0	0	0	0	0	0	0
SPGLMSEDSNLHyADIQVCSRPHAR	C11orf52		NP_542390.2,	chromosome 11 open reading frame 52	Y78	0	0	0	0	0	0	3.82981e+06	6.11231e+06	0	6.14439e+06	0	0	0	0	0	0	0	0	0	0	0	0	7.08412e+06	0	3.69137e+06	0
SPLNSCKDPyGGSEGTFSSR	MARVELD2		XP_005276816.1,	MARVEL domain containing 2	Y137	0	0	0	0	0	0	0	0	0	0	0	0	0	0	0	75160	0	0	0	0	0	0	0	0	0	0
SPNHGTVELQGSQTALyR	PKP4		NP_003619.2,	plakophilin 4	Y443	0	0	0	0	0	0	0	0	0	0	0	0	0	0	0	225480	0	0	0	0	0	0	0	0	0	0
SPSDSGYSyETIGK	MAP1B		NP_005900.2,	microtubule-associated protein 1B	Y1923	0	0	0	0	0	0	2.31281e+06	0	0	2.05827e+06	0	1.66916e+06	0	0	0	0	0	0	0	0	0	0	0	0	0	0
SPSDSGySYETIGK	MAP1B		NP_005900.2,	microtubule-associated protein 1B	Y1921	0	0	0	0	844079	0	0	0	0	0	0	0	0	0	0	0	0	0	0	0	0	0	0	0	0	0
SPSSCNDLyATVK	PAG1		NP_060910.3,	phosphoprotein associated with glycosphingolipid microdomains 1	Y359	0	0	0	4.25901e+06	2.12734e+06	3.96314e+06	0	0	0	0	0	7.75216e+06	0	0	0	650992	0	1.75138e+07	1.55705e+07	0	4.52681e+06	0	0	0	0	0
SQAKPGTPGGTGGPAPQy	EPHB4	RTK	NP_004435.3,	EPH receptor B4	Y987	0	1.18805e+07	0	0	7.29203e+06	0	3.50651e+06	0	0	0	0	0	5.31517e+06	0	0	91138.9	978387	2.8282e+06	0	0	0	0	2.4241e+06	0	2.18346e+06	1.81432e+06
SQESDGVEyIFISK	MPP7		XP_005252424.1,	membrane protein, palmitoylated 7 (MAGUK p55 subfamily member 7)	Y417	0	0	0	0	0	0	0	0	0	0	0	0	0	0	0	0	0	0	0	0	0	0	0	0	0	7.88836e+06
SQGGEPTyNVAVGR	PFN2		XP_005247584.1,	profilin 2	Y99	0	0	0	0	0	0	0	0	0	0	0	0	0	0	0	0	0	0	0	0	0	607582	0	0	0	0
SQHFFDTSVPLMDDGDDNTLyHR	STX16		NP_001001433.1,	syntaxin 16	Y214	0	0	0	0	0	0	0	0	0	0	0	0	0	0	0	0	0	0	0	0	0	0	0	0	0	3.839e+06
SQPSETERLTDDy	ITGA3		NP_002195.1,	integrin, alpha 3 (antigen CD49C, alpha 3 subunit of VLA-3 receptor)	Y1051	0	2.74511e+06	5.67927e+06	0	0	0	0	0	0	1.79465e+06	0	0	0	0	0	0	0	0	0	0	0	2.67301e+06	0	0	0	0
SQVVAGTNyFIK	CSTB		NP_000091.1,	cystatin B (stefin B)	Y53	0	0	0	0	0	0	0	0	0	0	0	0	0	0	0	0	0	0	0	0	0	764749	0	0	0	0
SQyEVMAEQNR	KRT19		NP_002267.2,	keratin 19	Y256	0	0	0	0	0	0	0	0	0	909187	0	0	0	0	0	0	0	0	0	0	0	0	0	0	0	0
SQyEVMAEQNRK	KRT19		NP_002267.2,	keratin 19	Y256	0	0	0	0	0	0	0	0	0	657835	0	0	0	0	0	0	0	0	0	0	0	0	0	0	0	0
SQyHDLQAPDNQQTK	SH2D4A		NP_001167630.1,	SH2 domain containing 4A	Y131	0	0	0	0	0	0	2.87236e+06	0	0	560600	0	0	0	0	0	0	0	0	0	0	1.83775e+06	0	0	0	4.99421e+06	5.27206e+06
SRDPGyDHLWDETLSSSHQK	PLEKHN1		XP_005244866.1,	pleckstrin homology domain containing, family N member 1	Y632	0	0	0	0	0	0	0	0	0	0	0	0	0	0	0	180502	0	0	3.55382e+06	0	3.3647e+06	0	3.4203e+06	5.65251e+06	0	1.80118e+07
SRDPHyDDFR	LSR		NP_991403.1,	lipolysis stimulated lipoprotein receptor	Y551	1.48947e+06	0	0	2.32565e+06	5.43652e+06	0	3.46921e+06	7.08303e+06	9.27892e+06	0	0	0	6.32415e+07	0	0	131382	0	0	0	0	5.29704e+06	0	2.31341e+06	0	8.60114e+06	3.05017e+08
SREDCALFVSELyQELFSASK	WLS		NP_001002292.3,	wntless homolog (Drosophila)	Y523	0	1.21505e+06	0	0	0	0	0	0	0	0	0	0	0	0	0	0	0	0	0	0	0	0	0	0	0	0
SREEDPTLTEEEISAMySSVNKPGQLVNK	PAG1		NP_060910.3,	phosphoprotein associated with glycosphingolipid microdomains 1	Y317	0	2.6461e+06	0	0	0	0	0	0	0	0	0	0	0	0	0	0	2.06164e+06	0	0	0	0	0	0	0	0	0
SREYDQLYEEyTR	PIK3R2		NP_005018.1,	phosphoinositide-3-kinase, regulatory subunit 2 (beta)	Y467	0	0	0	0	0	0	1.57918e+06	0	0	0	0	0	0	0	0	156830	0	0	0	0	0	0	0	0	0	0
SREYDQLyEEYTR	PIK3R2		NP_005018.1,	phosphoinositide-3-kinase, regulatory subunit 2 (beta)	Y464	5.21314e+07	0	8.92457e+06	2.86736e+07	0	5.95692e+06	5.18517e+07	1.15206e+07	4.6697e+07	2.17994e+07	0	8.59023e+06	0	3.40017e+07	9.30892e+06	3.50352e+06	1.11036e+07	1.80708e+07	7.01393e+06	1.26243e+06	1.581e+07	4.22509e+06	3.19892e+07	0	7.76877e+06	1.35417e+07
SRPAMYDVSPIAYEDySPDDKPLVTLIK	DNER		NP_620711.3,	delta/notch-like EGF repeat containing	Y721	0	2.00708e+07	0	0	0	0	0	0	0	0	0	0	0	0	0	0	0	0	0	0	0	0	0	0	0	0
SRPAMYDVSPIAyEDYSPDDKPLVTLIK	DNER		NP_620711.3,	delta/notch-like EGF repeat containing	Y718	0	1.45806e+07	0	0	0	0	0	0	0	0	0	0	0	0	0	0	0	0	0	0	0	0	0	0	0	0
SRPEPSyHSR	SAMD4B		NP_060498.2,	sterile alpha motif domain containing 4B	Y166	0	0	0	0	0	0	0	0	0	0	0	0	0	0	0	0	0	0	0	0	0	0	0	0	0	748868
SSEHENAyENVPEEEGK	PDZK1IP1		NP_005755.1,	PDZK1 interacting protein 1	Y99	0	0	0	0	0	0	0	0	0	0	0	0	2.14409e+07	0	0	0	0	0	0	0	0	0	0	0	0	0
SSEHENAyENVPEEEGKVR	PDZK1IP1		NP_005755.1,	PDZK1 interacting protein 1	Y99	0	0	0	0	0	0	0	0	0	0	0	0	2.14409e+07	0	0	76935.4	0	0	0	0	0	0	0	0	1.47172e+06	0
SSEVLyERPQPTPAFSSR	CCDC120		XP_005272745.1,	coiled-coil domain containing 120	Y463	6.39595e+06	0	0	0	0	0	0	0	0	0	0	0	0	0	0	0	0	0	0	0	8.01313e+06	0	0	0	0	0
SSFSHySGLK	SERBP1		NP_001018077.1,	SERPINE1 mRNA binding protein 1	Y207	0	0	0	0	0	0	0	0	0	0	0	3.59672e+06	5.89173e+06	0	0	56683.6	0	0	0	0	4.58086e+06	1.71669e+06	1.26186e+06	0	0	0
SSGPYGGGGQyFAKPR	HNRNPA1		XP_005268883.1,	heterogeneous nuclear ribonucleoprotein A1	Y347	0	1.62006e+06	8.77706e+06	0	2.4228e+07	1.0742e+07	5.27221e+06	0	3.37525e+07	0	0	3.43609e+07	2.32426e+07	1.16988e+07	0	279335	384894	1.37388e+07	0	0	1.02968e+07	1.18365e+07	1.33934e+07	7.41272e+06	2.42473e+07	1.34102e+07
SSGPyGGGGQYFAKPR	HNRNPA1		XP_005268883.1,	heterogeneous nuclear ribonucleoprotein A1	Y341	0	0	2.3971e+06	6.79948e+06	2.4228e+07	0	1.49213e+07	0	0	5.50562e+06	0	3.43609e+07	0	0	0	1.15403e+06	0	0	1.31196e+07	0	0	1.18365e+07	1.33934e+07	0	1.94219e+07	0
SSGSGSSVADERVDyVVVDQQK	GAB1		XP_005262938.1,	GRB2-associated binding protein 1	Y716	1.37995e+07	0	0	1.04607e+07	0	0	3.04644e+07	2.27212e+07	0	2.90997e+07	1.37621e+07	3.40816e+06	0	0	6.56017e+06	0	0	0	0	0	4.14845e+06	0	3.85199e+06	0	2.0387e+07	1.9195e+07
SSGSPyGGGYGSGGGSGGYGSR	HNRNPA3		XP_005246437.1,	heterogeneous nuclear ribonucleoprotein A3	Y360	0	0	0	0	0	0	0	0	0	0	0	386560	0	0	0	0	0	0	0	0	0	277335	0	0	0	0
SSISSVLKDPDSNPySLLDNTESDQTADTDASESHHSTNR	FXR1		XP_005247870.1,	fragile X mental retardation, autosomal homolog 1	Y632	0	0	0	1.13013e+06	0	0	0	0	0	0	0	0	0	0	0	0	0	0	0	0	0	0	0	0	0	0
SSLSSHSHQSQIyR	SEC16A		XP_005266189.1,	SEC16 homolog A (S. cerevisiae)	Y1528	0	0	0	0	0	0	0	0	0	0	0	0	0	0	0	0	0	0	0	0	0	0	0	0	3.18471e+06	0
SSPEQSyQGDMYPTR	GPRC5C		XP_005257569.1,	G protein-coupled receptor, family C, group 5, member C	Y412	0	0	0	0	0	0	0	0	0	620725	0	0	0	0	0	0	1.53763e+06	0	0	0	0	0	0	0	0	0
SSPLGQNDNSEyVPMLPGK	IRS4		NP_003595.1,	insulin receptor substrate 4	Y828	0	0	0	0	3.33283e+07	0	0	0	0	0	0	0	0	0	0	0	0	0	0	0	0	0	0	0	0	0
SSPLLNYNTGVyR	FAM83B		NP_001010872.1,	family with sequence similarity 83, member B	Y986	0	0	0	0	0	0	0	0	0	0	0	0	0	0	0	214827	0	0	0	0	0	0	1.75996e+06	0	0	0
SSSAGGQGSyVPLLR	LSR		NP_991403.1,	lipolysis stimulated lipoprotein receptor	Y372	0	0	0	3.35304e+06	6.41746e+06	0	0	0	0	0	0	4.42781e+06	4.34223e+07	0	0	597729	0	0	0	0	1.16075e+07	0	7.25015e+06	0	0	5.41667e+07
SSSHFNPDPDAETLyK	ANXA8L2|| ANXA8L1|| ANXA8		XP_005272463.1|| XP_005277711.1|| NP_001258631.1,	annexin A8-like 2|| annexin A8-like 1|| annexin A8	Y31|| Y31|| Y31	0	0	0	0	0	0	0	0	0	0	0	0	0	0	0	0	0	0	0	0	0	0	0	0	0	0
SSSPSEQGSNSTyDR	DDR2	RTK	XP_005245277.1,	discoidin domain receptor tyrosine kinase 2	Y486	0	660626	0	0	0	0	0	0	0	0	0	0	0	1.2725e+06	0	0	0	0	0	776335	0	0	0	0	0	0
SSSSDEEyIYMNK	AFAP1L2		XP_005270289.1,	actin filament associated protein 1-like 2	Y54	0	0	0	0	0	0	0	0	0	0	0	0	0	0	0	0	993809	0	0	0	0	0	0	0	0	0
SSSSDEEyIyMNKVTINK	AFAP1L2		XP_005270289.1,	actin filament associated protein 1-like 2	Y54, Y56	0	0	0	0	0	0	0	0	0	0	0	0	1.31888e+07	0	0	0	0	0	0	0	0	0	0	0	0	0
SSSSNLGADDGyMPMTPGAALAGSGSGSCR	IRS2		NP_003740.2,	insulin receptor substrate 2	Y653	0	0	0	0	0	0	0	0	0	0	0	0	0	0	0	65099.2	0	0	879445	0	0	1.86562e+07	1.64927e+07	0	0	0
SSSyADPWTPPR	ABLIM3		NP_055760.1,	actin binding LIM protein family, member 3	Y538	0	0	0	0	0	0	0	0	0	0	0	0	0	0	0	0	0	0	0	0	0	0	0	6.04918e+06	0	0
SSTETCySAIPK	FLNB		NP_001157789.1,	filamin B, beta	Y2533	6.45071e+06	1.17905e+07	4.95646e+06	7.4346e+06	0	1.06606e+07	1.34292e+07	1.13072e+07	2.32275e+07	6.02272e+06	1.17961e+07	2.89134e+06	7.99978e+06	3.11967e+06	0	2.97681e+06	1.85061e+06	3.43469e+07	591030	1.19164e+07	1.74316e+07	0	4.46078e+06	5.49136e+06	1.16532e+07	2.4191e+07
SSTQMNSYSDSGyQEAGSFHNSQNVSK	PKP4		NP_003619.2,	plakophilin 4	Y157	0	0	0	0	0	0	0	0	0	0	0	0	0	0	0	38171.8	0	0	0	0	0	0	0	0	0	0
STAYEDYYyHPPPR	HNRNPR		NP_001095868.1,	heterogeneous nuclear ribonucleoprotein R	Y439	0	0	0	0	0	0	0	0	0	0	0	0	0	0	0	198257	0	0	0	0	0	0	0	0	0	0
STAYEDYyYHPPPR	HNRNPR		NP_001095868.1,	heterogeneous nuclear ribonucleoprotein R	Y438	0	0	0	0	2.68281e+06	0	0	0	0	0	0	0	0	0	0	220154	0	0	0	0	0	0	0	0	3.92058e+06	0
STAYEDyYYHPPPR	HNRNPR		NP_001095868.1,	heterogeneous nuclear ribonucleoprotein R	Y437	0	0	0	0	3.33283e+06	0	2.79775e+06	0	0	3.01136e+06	0	859023	0	0	0	0	0	0	0	0	0	0	0	0	0	1.57767e+07
STCIyGGAPK	DDX5|| DDX17		XP_005276928.1|| NP_001091974.1,	DEAD (Asp-Glu-Ala-Asp) box helicase 5|| DEAD (Asp-Glu-Ala-Asp) box helicase 17	Y202|| Y279	0	0	0	0	0	0	0	0	0	0	0	761248	0	0	0	0	0	0	0	0	0	768511	0	0	0	0
STFSTNyR	KRT18		NP_000215.1,	keratin 18	Y13	1.31424e+07	0	2.50036e+06	0	1.2764e+07	0	5.12299e+07	0	0	0	2.59513e+07	0	0	0	0	0	0	0	0	0	1.12022e+07	0	5.83333e+06	0	0	0
STGPGASLGTGyDR	CLDN3		NP_001297.1,	claudin 3	Y214	0	0	0	0	937919	0	0	0	0	3.63999e+06	0	6.25061e+06	0	0	0	0	0	0	0	0	0	0	0	0	0	0
STGPGASLGTGyDRK	CLDN3		NP_001297.1,	claudin 3	Y214	0	0	0	0	0	0	0	0	0	0	0	0	0	0	0	0	0	0	0	0	0	0	0	0	0	1.25556e+07
STHASNDyVERPPAPCK	SPRY3		XP_005274857.1,	sprouty homolog 3 (Drosophila)	Y27	0	1.37705e+06	0	0	0	0	0	0	0	0	0	0	0	0	0	0	0	0	0	0	0	0	0	0	3.86026e+06	5.35094e+06
STLEENAYEDIVGDLPKENPyEDVDLK	ST5		XP_005253134.1,	suppression of tumorigenicity 5	Y531	0	0	0	0	0	0	0	0	0	0	0	1.93455e+06	0	0	0	0	0	0	0	0	0	0	3.19892e+06	0	0	0
STLQDSDEySNPAPLPLDQHSR	LPXN		NP_001137467.1,	leupaxin	Y27	0	0	0	0	0	8.70752e+06	0	0	0	0	0	0	0	5.16525e+08	0	0	0	1.00256e+07	0	0	0	9.09295e+06	0	2.54115e+07	1.4476e+07	5.23261e+06
STLTyQR	PKP4		NP_003619.2,	plakophilin 4	Y465	0	0	0	0	0	0	0	0	0	0	0	0	0	0	0	210685	0	0	0	0	0	0	1.06804e+06	0	0	0
STNVVyQAHHVSR	PAPSS2		NP_001015880.1,	3'-phosphoadenosine 5'-phosphosulfate synthase 2	Y20	0	0	0	0	0	2.66108e+06	0	0	0	0	0	0	0	0	0	0	1.43422e+06	0	0	0	0	0	0	0	0	0
STTNyVDFYSTK	PKP4		NP_003619.2,	plakophilin 4	Y1168	6.6588e+06	0	0	8.13509e+06	9.6321e+06	4.93155e+06	0	0	0	0	0	2.00439e+06	3.83773e+07	0	2.321e+07	2.09501e+06	0	0	0	0	0	0	1.11796e+07	3.84271e+06	4.52374e+06	5.08799e+06
STTTGHLIyK	EEF1A2|| EEF1A1		NP_001949.1|| XP_005248724.1,	eukaryotic translation elongation factor 1 alpha 2|| eukaryotic translation elongation factor 1 alpha 1	Y29|| Y29	3.17607e+07	1.06204e+08	3.5182e+07	4.24967e+07	6.60656e+07	4.63045e+07	2.85992e+07	2.98682e+07	9.02486e+07	8.28377e+06	1.75958e+07	6.23664e+07	6.01786e+07	2.46974e+07	2.22509e+07	3.1366e+06	3.06811e+07	3.92978e+07	3.02039e+07	2.2299e+08	8.55364e+07	7.47817e+07	2.72296e+07	6.64418e+07	4.41517e+07	5.50871e+07
STVLQQQyNR	TLN1		XP_005251621.1,	talin 1	Y436	7.29401e+06	1.34105e+06	521166	1.64383e+06	0	0	2.38741e+06	0	0	1.66284e+06	0	1.54345e+06	0	3.6533e+06	0	93506.1	2.01294e+06	0	987573	0	1.01617e+07	1.04255e+06	1.22865e+06	4.23938e+06	1.14203e+06	0
STyTSYPK	HGS		NP_004703.1,	hepatocyte growth factor-regulated tyrosine kinase substrate	Y286	0	0	0	439911	971601	0	2.33768e+06	0	0	0	0	1.19425e+06	0	0	0	69833.7	0	0	1.92469e+06	0	0	1.0112e+06	1.58286e+06	0	0	0
SVDGDQGLGMEGPyEVLK	PAG1		NP_060910.3,	phosphoprotein associated with glycosphingolipid microdomains 1	Y163	0	0	0	0	0	0	0	0	0	0	0	0	0	0	0	90547	0	0	0	0	0	0	0	0	0	0
SVFGGLVNyFK	SNAP29		NP_004773.1,	synaptosomal-associated protein, 29kDa	Y122	0	0	0	0	0	0	0	0	0	0	0	0	0	0	0	0	0	0	0	0	0	0	0	0	3.47423e+06	0
SVLEDFFTATEGQyQPQP	LCK	TK	XP_005270920.1,	lymphocyte-specific protein tyrosine kinase	Y563	0	0	0	0	0	0	0	0	0	0	0	0	0	0	0	0	0	0	0	0	0	0	0	0	0	0
SVSPTTEMVSNESVDyR	MET	RTK	XP_005250410.1,	met proto-oncogene	Y1040	0	2.5921e+06	0	0	0	0	0	0	4.59712e+07	0	0	1.51551e+07	0	1.25197e+07	0	3.92962e+06	0	4.95709e+06	6.65351e+06	0	0	0	1.20651e+07	2.62792e+06	0	0
SVSSSPWLPQDGFDPSDyAEPMDAVVKPR	ARHGAP35		XP_005258880.1,	Rho GTPase activating protein 35	Y1087	1.55518e+08	3.58214e+08	2.729e+08	1.00871e+08	1.48913e+08	1.04978e+08	6.6773e+07	2.38946e+07	1.87514e+08	5.22172e+07	1.95618e+07	5.34969e+07	1.60716e+08	2.27818e+08	7.76862e+07	4.08349e+06	1.32627e+07	7.79768e+07	0	3.92887e+07	0	1.70101e+08	1.07258e+08	0	3.42598e+07	7.08638e+07
SVSSSSyR	VIM		NP_003371.2,	vimentin	Y11	0	0	0	0	0	0	0	0	0	0	0	0	0	0	0	0	0	0	0	0	0	343181	0	0	0	0
SVTSLCAPEyENIR	FGD6		NP_060821.3,	FYVE, RhoGEF and PH domain containing 6	Y748	0	0	0	0	1.90278e+06	0	0	0	0	2.06841e+06	0	0	0	0	0	58216.4	0	0	0	0	0	0	0	0	0	0
SVVGTPAyLAPEVLLNQGYNR	PRKD2	0	XP_005258772.1,	protein kinase D2	Y717	0	0	0	0	0	0	846662	0	1.77836e+06	0	450314	576383	2.01796e+06	0	0	69241.9	0	0	0	0	0	0	0	0	0	0
SWMDDyDYVHLQGK	NEDD9		NP_006394.1,	neural precursor cell expressed, developmentally down-regulated 9	Y629	0	0	0	0	0	0	7.32389e+06	0	0	2.24078e+06	1.27791e+07	0	0	2.14819e+07	0	0	0	2.69824e+06	0	0	1.77019e+08	0	0	0	0	0
SWMDDyDYVHLQGKEEFER	NEDD9		NP_006394.1,	neural precursor cell expressed, developmentally down-regulated 9	Y629	1.67565e+07	0	0	0	0	0	0	0	0	0	0	0	0	0	0	0	0	0	0	0	4.35114e+07	0	0	0	0	0
SYEDMIGEEVPSDQYyWAPLAQHER	CTNND1		XP_005273842.1,	catenin (cadherin-associated protein), delta 1	Y396	0	0	0	0	0	0	4.96135e+06	0	0	0	0	2.02534e+06	5.2431e+06	0	0	305966	0	0	0	0	0	0	0	0	2.36441e+06	0
SYEDMIGEEVPSDQyYWAPLAQHER	CTNND1		XP_005273842.1,	catenin (cadherin-associated protein), delta 1	Y395	0	1.26005e+06	0	0	0	0	9.12689e+06	0	0	2.21036e+06	0	2.84246e+06	9.29705e+06	0	0	481142	0	0	0	0	4.95922e+06	0	1.73782e+06	0	1.60442e+07	8.97958e+06
SYGAADHyGPDPTK	FGR	TK	NP_005239.1,	feline Gardner-Rasheed sarcoma viral oncogene homolog	Y34	0	0	0	0	0	0	0	0	0	0	0	0	0	0	0	0	0	0	0	0	0	0	0	0	708358	0
SYGEEDFEyHR	SLC4A2		XP_005250098.1,	solute carrier family 4 (anion exchanger), member 2	Y73	0	1.93507e+06	0	0	0	0	0	0	0	0	0	0	0	0	0	0	0	0	0	0	0	0	0	0	4.40311e+06	0
SYIGSNHSSLGSMSPSNMEGySK	CXADR		NP_001329.1,	coxsackie virus and adenovirus receptor	Y313	0	8.32532e+06	0	2.75528e+06	0	0	0	0	0	0	0	0	0	0	0	0	0	0	0	0	0	0	2.26913e+06	0	0	0
SYKAPYTCGGDSDQyVLMSSPVGR	IRS2		NP_003740.2,	insulin receptor substrate 2	Y823	0	0	347542	1.72789e+06	0	0	0	0	0	4.60322e+06	0	0	0	0	5.2443e+06	250928	0	0	0	0	0	3.74692e+06	0	969604	0	0
SYSPYDyQPCLAGPNQDFHSK	TNS1		XP_005246878.1,	tensin 1	Y829	0	0	0	0	0	0	0	0	0	0	2.14295e+06	0	0	2.61341e+07	0	0	0	0	0	0	0	0	0	0	0	0
SYSPyDMLESIR	ANXA2		XP_005254384.1,	annexin A2	Y266	6.06739e+07	4.13116e+07	2.24221e+07	4.14694e+07	8.97026e+07	9.03303e+06	1.2335e+08	3.15749e+07	8.8434e+07	3.24456e+07	3.29306e+07	5.04239e+07	2.07202e+08	3.07178e+07	9.70598e+07	2.33765e+06	1.70451e+07	4.46819e+07	2.63113e+06	1.02174e+08	2.67555e+08	1.60694e+08	5.47912e+07	2.95021e+07	5.01834e+07	1.25162e+08
SYSPyDMLESIRK	ANXA2		XP_005254384.1,	annexin A2	Y266	1.04482e+08	6.27324e+07	2.01356e+07	6.93958e+07	2.16279e+08	2.44136e+07	1.1191e+08	7.55239e+07	5.48025e+07	5.4752e+07	2.03482e+07	2.98214e+07	9.22498e+07	1.33407e+07	2.60872e+08	7.93026e+06	1.76944e+07	2.06081e+07	6.72559e+06	4.07045e+07	1.07157e+08	1.16797e+08	7.34977e+07	6.8921e+07	1.26665e+08	2.22189e+08
SYSPyDYQPCLAGPNQDFHSK	TNS1		XP_005246878.1,	tensin 1	Y827	0	0	2.58886e+06	0	0	0	0	0	0	0	0	0	0	2.51763e+06	0	0	0	0	0	0	1.1594e+07	0	1.11796e+07	0	0	0
SYSPyDyQPCLAGPNQDFHSK	TNS1		XP_005246878.1,	tensin 1	Y827, Y829	0	0	0	0	0	0	0	0	0	0	0	0	0	2.84602e+06	0	0	0	0	0	0	0	0	0	0	0	0
SyTSGPGSR	KRT8		NP_001243211.1,	keratin 8	Y53	3.78938e+06	0	0	0	1.01379e+06	0	6.21722e+06	0	0	2.6869e+06	5.65228e+06	391449	0	0	0	0	0	0	0	0	4.70248e+06	0	677751	0	0	0
TAADELEAFLGGGAPGGRHPGGGDyEEL	RABL6		NP_001167459.1,	RAB, member RAS oncogene family-like 6	Y727	0	0	0	0	0	0	0	0	0	1.07476e+06	0	0	0	0	0	200032	0	0	0	0	0	0	0	0	0	0
TACTNFMMTPyVVTR	MAPK9	0	NP_620709.1,	mitogen-activated protein kinase 9	Y185	2.28896e+06	4.32917e+07	1.54889e+07	4.34307e+07	0	7.04739e+07	2.84749e+07	0	0	6.97581e+06	0	4.52558e+07	3.63954e+07	1.3067e+07	0	1.7636e+06	7.8245e+07	2.35787e+07	4.76486e+06	5.46266e+07	0	2.43785e+07	1.43896e+07	2.25605e+06	0	1.696e+07
TADSVFCPHyEK	EFNB2		NP_004084.1,	ephrin-B2	Y304	0	1.32305e+07	0	6.39786e+06	1.20549e+07	0	1.89004e+07	0	1.06339e+07	0	0	0	3.94584e+07	1.35459e+06	1.89363e+07	2.45601e+06	5.73039e+06	1.16346e+07	0	0	1.54047e+07	0	3.66382e+07	1.52469e+07	0	0
TAGTSFMMTPyVVTR	MAPK8|| MAPK10	0	XP_005270031.1|| XP_005263185.1,	mitogen-activated protein kinase 8|| mitogen-activated protein kinase 10	Y185|| Y226	0	2.6011e+07	5.77516e+06	2.61518e+07	0	1.64385e+07	2.11386e+07	0	4.11321e+06	0	0	9.4283e+07	0	2.94864e+07	0	727927	2.09411e+07	0	0	2.73723e+07	1.3648e+07	0	0	4.97074e+06	0	0
TALLNyENLPSLPPVWEAR	FRS2		NP_001265286.1,	fibroblast growth factor receptor substrate 2	Y349	0	3.35713e+06	0	2.43773e+06	0	0	0	0	0	0	0	4.80494e+06	0	0	0	41237.4	0	0	0	0	0	0	0	0	0	0
TASDTDSSyCIPTAGMSPSR	GAB1		XP_005262938.1,	GRB2-associated binding protein 1	Y400	0	0	0	2.49377e+06	0	0	1.75326e+06	0	0	2.00757e+06	0	0	0	0	0	0	0	0	0	0	0	0	0	0	0	0
TATESFASDPILyRPVAVALDTK	PKM		NP_001193725.1,	pyruvate kinase, muscle	Y179	0	5.0582e+07	3.79848e+07	1.39165e+07	1.32368e+07	1.24509e+07	0	0	0	3.22428e+06	0	4.18337e+07	0	2.72971e+07	0	1.01791e+06	1.46101e+07	2.46308e+07	1.77331e+07	3.12658e+07	0	5.18141e+07	2.06989e+07	1.31396e+07	1.68886e+07	6.4816e+06
TAVyKVPPFTFHVK	PTRF		NP_036364.2,	polymerase I and transcript release factor	Y316	0	0	1.69641e+06	0	0	0	0	0	0	0	0	0	0	5.89727e+06	0	0	0	0	0	0	0	0	0	0	0	0
TCSDySEMR	DLG5		NP_004738.3,	discs, large homolog 5 (Drosophila)	Y1243	0	0	0	0	0	0	0	0	0	0	0	0	0	0	0	0	0	0	0	0	0	0	489026	953861	1.94219e+06	0
TDDYLDQPCyETINR	GDI2		XP_005252501.1,	GDP dissociation inhibitor 2	Y207	0	2.5021e+06	0	3.80136e+06	6.05109e+06	0	0	0	0	0	0	5.80364e+06	8.12591e+06	0	0	0	0	0	0	0	0	1.43449e+06	1.29507e+06	0	0	0
TDPHGLyLSCNGGTPAGHK	PAK6	0	NP_064553.1,	p21 protein (Cdc42/Rac)-activated kinase 6	Y144	0	0	0	0	0	0	0	0	0	0	0	0	0	0	0	0	0	0	0	0	0	0	0	0	0	0
TDSCSSAQAQyDTPK	DCBLD2		XP_005247175.1,	discoidin, CUB and LCCL domain containing 2	Y746	0	7.35328e+06	2.35284e+06	0	303973	2.92149e+06	0	0	0	0	0	1.67614e+06	0	3.02389e+06	0	191155	0	3.61416e+06	0	5.81661e+06	0	3.10415e+06	0	0	0	0
TDVHyR	MYOF|| DYSF		XP_005269750.1|| XP_005264641.1,	myoferlin|| dysferlin, limb girdle muscular dystrophy 2B (autosomal recessive)	Y1854|| Y1911	0	0	0	0	0	0	2.41228e+06	0	0	0	0	0	0	0	0	0	0	0	0	0	0	0	0	0	0	0
TEGTyDLPYWDR	DCBLD2		XP_005247175.1,	discoidin, CUB and LCCL domain containing 2	Y565	0	5.1842e+06	0	0	0	0	0	0	0	0	0	0	0	0	0	287620	0	0	0	0	0	0	0	0	0	0
TESAyDWTSLSSSSIK	RAPH1		XP_005246836.1,	Ras association (RalGDS/AF-6) and pleckstrin homology domains 1	Y576	0	0	0	0	0	0	0	0	0	0	0	0	0	0	0	0	0	0	0	0	3.35119e+06	0	0	0	0	0
TEyMAFPKPFESSSSIGAEKPR	PCM1		XP_005273568.1,	pericentriolar material 1	Y1216	0	7.52429e+06	0	0	0	0	0	0	0	0	0	0	0	0	0	0	0	0	0	1.08427e+07	0	0	1.7821e+06	0	0	0
TFGENyVQELLEK	PROSC		NP_009129.1,	proline synthetase co-transcribed homolog (bacterial)	Y69	0	0	0	0	0	0	0	0	0	0	0	0	0	0	0	0	0	0	0	0	0	0	0	0	0	4.36489e+06
TFLRPSPEDEAIyGPNTK	TJP2		XP_005252368.1,	tight junction protein 2	Y565	0	0	0	0	0	0	0	0	0	0	0	0	0	0	0	609565	0	0	0	0	0	0	0	0	0	0
TFNSELYSLNDyKPPISK	SCAF8		NP_055707.3,	SR-related CTD-associated factor 8	Y17	0	0	1.23174e+06	0	2.50553e+06	0	0	0	0	0	0	0	0	0	0	0	0	0	1.28312e+06	0	0	0	0	0	0	0
TGHGYVyEYPSR	NEDD9		NP_006394.1,	neural precursor cell expressed, developmentally down-regulated 9	Y166	1.32519e+08	6122.04	811325	7.21044e+07	5.82654e+07	1.9124e+06	1.52944e+08	4.97092e+08	0	9.66271e+07	1.32706e+08	1.14536e+07	0	3.89959e+07	1.22898e+07	305966	654531	1.47908e+08	1.23266e+07	0	7.85097e+08	302654	2.97754e+06	2.24365e+07	5.22341e+06	0
TGLYNYyDDEKEK	SERPINH1		XP_005274428.1,	serpin peptidase inhibitor, clade H (heat shock protein 47), member 1, (collagen binding protein 1)	Y246	0	0	0	0	1.11023e+06	0	0	0	0	0	0	0	0	0	0	0	0	0	0	0	0	0	0	0	0	0
TGPSGQSLAPPPPPyRQPPGVPNGPSSPTNESAPELPQR	WIPF2		XP_005257141.1,	WAS/WASL interacting protein family, member 2	Y255	0	0	0	0	0	0	0	0	0	0	0	0	0	0	0	0	0	0	389623	0	0	0	0	0	0	0
TGVAGEDMQDNSGTyGK	PRKCD	0	NP_997704.1,	protein kinase C, delta	Y334	2.96798e+06	0	0	0	5.18833e+06	0	4.4018e+06	0	0	2.90997e+06	0	571634	1.2288e+07	0	0	0	0	1.31818e+06	0	0	1.17157e+07	0	0	0	1.70093e+06	0
THAVSVSETDDyAEIIDEEDTYTMPSTR	PTK2	TK	XP_005251068.1,	protein tyrosine kinase 2	Y441	3.23083e+07	3.25813e+06	381765	1.58779e+06	0	0	2.9967e+06	6.06964e+06	0	0	0	0	7.31512e+07	2.15504e+07	0	121321	0	2.04844e+08	0	0	5.74297e+07	2.77492e+06	2.30234e+06	0	0	0
THAVSVSETDDyAEIIDEEDTyTMPSTR	PTK2	TK	XP_005251068.1,	protein tyrosine kinase 2	Y441, Y451	0	0	0	0	0	0	0	0	0	0	0	0	620524	0	0	0	0	0	0	0	0	0	0	0	0	0
THAVsVSETDDYAEIIDEEDTyTMPSTR	PTK2	TK	XP_005251068.1,	protein tyrosine kinase 2	Y451, | S434	0	0	0	0	0	0	0	0	0	0	0	0	620524	0	0	0	0	0	0	0	0	0	0	0	0	0
THNSSLEyNIFEGMECR	DPYSL2		NP_001184222.1,	dihydropyrimidinase-like 2	Y536	0	2.83511e+06	0	0	0	0	0	0	0	0	0	0	0	0	0	0	0	0	0	0	0	0	0	0	0	0
THSLLyQPQKK	LPHN2		XP_005270723.1,	latrophilin 2	Y1337	0	1.17005e+06	0	0	0	0	0	0	0	0	0	0	0	0	0	0	0	0	0	0	0	0	0	0	0	0
THSLSNADGQYDPyTDSR	NAV2		NP_001231892.1,	neuron navigator 2	Y1602	0	0	0	0	1.61914e+06	0	0	0	0	0	0	0	0	0	0	0	0	0	0	0	0	0	0	0	0	0
THYPAQQGEYQTHQPVyHK	BAG3		NP_004272.2,	BCL2-associated athanogene 3	Y247	0	6.23724e+06	0	0	0	3.54811e+06	0	0	0	1.51075e+06	0	3.35228e+06	0	0	0	2.37316e+06	0	0	1.73006e+07	1.0654e+07	0	0	0	5.18147e+06	0	1.35417e+07
THYPAQQGEyQTHQPVYHK	BAG3		NP_004272.2,	BCL2-associated athanogene 3	Y240	0	0	0	0	0	3.54811e+06	0	0	0	0	9.3582e+06	0	0	1.32039e+07	0	0	0	0	0	0	0	0	0	0	1.07846e+07	1.35417e+07
THYPAQQGEyQTHQPVyHK	BAG3		NP_004272.2,	BCL2-associated athanogene 3	Y240, Y247	0	0	0	0	0	0	0	0	0	0	0	0	0	0	0	44699.5	0	0	0	0	0	0	0	0	0	0
TKPSDEEMLFIyGHYK	DBI		NP_001171488.1,	diazepam binding inhibitor (GABA receptor modulator, acyl-CoA binding protein)	Y90	0	0	0	0	0	0	0	0	0	0	0	0	0	0	0	0	1.00355e+06	0	0	0	0	1.6383e+06	0	0	0	0
TLDyYMLR	TLN2		XP_005254772.1,	talin 2	Y72	0	0	0	0	0	0	0	0	0	0	0	0	0	0	0	0	0	0	0	0	0	0	0	0	0	1.47249e+07
TLEPVKPPTVPNDyMTSPAR	ABI1		XP_005252388.1,	abl-interactor 1	Y230	4.70935e+07	2.5741e+08	5.83416e+07	9.90034e+07	2.96645e+08	2.22978e+08	7.62232e+07	6.10164e+07	5.1778e+07	4.24835e+07	2.2904e+07	1.29901e+08	7.67547e+07	1.21777e+08	3.29927e+07	6.15483e+06	4.78885e+07	3.051e+07	3.07806e+07	4.58958e+08	2.97283e+07	2.21837e+08	1.50538e+08	8.82585e+07	7.92559e+07	2.72148e+08
TLEPVRPPVVPNDyVPSPTR	ABI2		XP_005246274.1,	abl-interactor 2	Y213	0	0	0	0	2.45825e+06	281733	0	0	0	0	0	2.87039e+06	0	0	0	0	3.13305e+06	0	0	2.57205e+06	0	5.47145e+06	5.95509e+06	2.36761e+06	0	0
TLHyECIVLVK	NUDT5		NP_054861.2,	nudix (nucleoside diphosphate linked moiety X)-type motif 5	Y74	0	0	0	0	2.89554e+06	1.6113e+06	0	0	0	0	0	1.12441e+06	8.55833e+06	0	0	0	0	0	0	0	0	0	0	0	0	0
TLNHQYDyTFDWTMLK	CSNK1A1L|| CSNK1A1	0	NP_660204.2|| NP_001020276.1,	casein kinase 1, alpha 1-like|| casein kinase 1, alpha 1	Y294|| Y322	0	0	0	0	0	0	0	0	0	0	0	0	0	0	0	126647	0	0	0	0	0	0	0	0	4.34279e+06	6.90232e+06
TLSEVDyAPAGPAR	INPPL1		XP_005274036.1,	inositol polyphosphate phosphatase-like 1	Y1157	0	0	0	0	4.57377e+06	0	0	0	0	2.64635e+06	0	0	9.47722e+06	0	0	401248	0	0	0	0	7.51315e+06	1.64614e+06	5.91081e+06	0	2.67805e+07	0
TLSTDAAPQPGLATQAySLVGPEVR	CLMP		NP_079045.1,	CXADR-like membrane protein	Y333	0	4.10416e+07	0	0	0	0	0	0	0	0	0	0	0	2.05926e+06	0	0	0	0	0	0	0	0	926470	0	0	0
TLyDFPGNDAEDLPFK	CRKL		NP_005198.1,	v-crk avian sarcoma virus CT10 oncogene homolog-like	Y132	0	4.70718e+06	3.14942e+06	5.45453e+06	0	0	7.23685e+06	3.2535e+06	1.00169e+07	1.55131e+06	3.80423e+06	0	0	0	9.66762e+06	185829	0	0	0	0	9.67521e+06	0	2.47944e+06	0	3.03995e+07	6.41587e+06
TLyDFPGNDAEDLPFKK	CRKL		NP_005198.1,	v-crk avian sarcoma virus CT10 oncogene homolog-like	Y132	0	0	0	0	0	0	4.28989e+06	6.35766e+06	0	1.35866e+06	0	0	0	0	0	0	0	0	0	0	0	0	0	2.36761e+06	3.63106e+07	0
TMQFEPSTAVyDACR	TLN2		XP_005254772.1,	talin 2	Y28	1.69755e+06	0	0	0	0	0	0	0	0	0	0	0	0	0	0	0	0	0	0	0	0	1.19933e+06	0	0	0	0
TMQFEPSTMVyDACR	TLN1		XP_005251621.1,	talin 1	Y26	2.97894e+08	5.03119e+07	2.55936e+07	3.23162e+07	3.09646e+07	1.26137e+07	6.59026e+07	6.01631e+07	4.81487e+07	2.84913e+07	3.48967e+07	1.80185e+07	6.55838e+07	9.16746e+07	4.5269e+07	2.54479e+06	4.69145e+06	2.51258e+07	1.21104e+07	1.4866e+07	1.52695e+08	2.69653e+07	1.53858e+07	5.13188e+07	0	8.57202e+06
TMSVSDFNySR	ERBB2IP		XP_005248611.1,	erbb2 interacting protein	Y1164	0	0	0	0	0	0	0	0	0	0	0	0	0	0	0	313068	0	0	0	0	0	0	0	0	0	5.29835e+06
TNKGPAVGIyNDNINTEMPR	CDCP1		NP_073753.3,	CUB domain containing protein 1	Y707	0	0	0	0	0	0	0	0	0	0	0	0	0	0	0	0	0	0	0	0	6.55374e+07	0	1.61606e+07	0	0	0
TNNAQNGHLLEDDyYSPHGMLANGSR	TANC2		XP_005257258.1,	tetratricopeptide repeat, ankyrin repeat and coiled-coil containing 2	Y1929	0	0	0	0	0	0	0	0	0	0	0	0	0	0	0	0	0	0	0	0	0	0	0	0	0	8.88755e+06
TPDTSTYCyETAEK	MAP1B		NP_005900.2,	microtubule-associated protein 1B	Y2042	0	0	0	0	0	0	0	0	0	2.42328e+06	0	2.94722e+06	0	3.63278e+06	0	0	0	0	0	0	0	0	0	0	0	0
TPDTSTyCYETAEK	MAP1B		NP_005900.2,	microtubule-associated protein 1B	Y2040	0	0	0	0	0	0	0	0	0	2.42328e+06	0	0	0	3.63278e+06	0	0	0	0	0	0	0	0	0	0	0	0
TPEDGDYSyEIIEK	MAP1B		NP_005900.2,	microtubule-associated protein 1B	Y1940	0	0	0	0	0	0	0	0	0	3.84278e+06	0	1.36885e+06	0	0	0	0	0	0	0	0	0	0	0	0	0	0
TPEDGDySYEIIEK	MAP1B		NP_005900.2,	microtubule-associated protein 1B	Y1938	0	0	0	0	0	0	0	0	0	6.85414e+06	6.34038e+06	0	0	0	0	0	0	0	0	0	0	0	0	0	0	0
TPLVLAAPPPDSPPAEDVYDVPPPAPDLyDVPPGLR	BCAR1		NP_001164185.1,	breast cancer anti-estrogen resistance 1	Y418	0	0	0	0	0	0	2.74801e+06	0	0	0	0	0	0	0	0	0	0	0	0	0	0	0	0	0	0	0
TPLVLAAPPPDSPPAEDVyDVPPPAPDLYDVPPGLR	BCAR1		NP_001164185.1,	breast cancer anti-estrogen resistance 1	Y408	8.96966e+06	0	0	2.30697e+06	0	0	0	0	0	0	0	0	0	0	0	90547	0	0	0	0	0	0	0	0	0	0
TPPPPAMIPMGPAYNGYPGGyPGDVDR	LSR		NP_991403.1,	lipolysis stimulated lipoprotein receptor	Y356	0	0	0	0	2.1037e+06	0	0	0	0	0	0	0	0	0	0	0	0	0	0	0	0	0	0	0	0	0
TPPPPAMIPMGPAYNGyPGGYPGDVDR	LSR		NP_991403.1,	lipolysis stimulated lipoprotein receptor	Y352	0	0	0	0	0	0	0	0	0	0	0	0	0	0	0	0	0	0	0	0	0	0	0	0	0	1.9195e+07
TPPPPAMIPMGPAyNGYPGGYPGDVDR	LSR		NP_991403.1,	lipolysis stimulated lipoprotein receptor	Y349	0	0	0	0	0	0	0	0	0	0	0	0	0	0	0	0	0	0	0	0	0	0	0	0	0	1.9195e+07
TPQGPPEIySDTQFPSLQSTAK	CDV3		XP_005247645.1,	CDV3 homolog (mouse)	Y190	0	0	0	0	0	0	0	0	0	0	0	1.74598e+06	0	0	0	0	0	0	0	0	0	0	0	0	0	0
TPSLNGYHNNLDPMHNyVNTENVTVPASAHK	FRS2		NP_001265286.1,	fibroblast growth factor receptor substrate 2	Y392	0	0	0	0	0	0	0	0	0	0	0	0	0	0	0	0	1.28698e+06	0	0	0	0	0	0	0	0	0
TPVLFDIyEIKEAIK	ANXA11		XP_005269798.1,	annexin A11	Y379	0	0	0	0	0	0	0	0	1.0577e+06	0	0	0	0	0	0	0	0	0	0	0	0	0	0	0	0	0
TPYEAyDPIGK	KIRREL		XP_005245362.1,	kin of IRRE like (Drosophila)	Y740	0	8.30732e+07	3.54033e+06	8.84493e+06	3.14373e+07	1.71709e+07	7.88344e+06	0	0	0	0	5.23794e+06	0	1.77876e+07	1.97572e+07	0	8.13294e+06	3.33567e+07	4.65673e+06	0	2.78365e+07	1.52072e+07	3.70809e+07	4.89636e+07	0	0
TPyEAYDPIGK	KIRREL		XP_005245362.1,	kin of IRRE like (Drosophila)	Y737	0	9.00035e+06	0	0	1.56005e+07	0	0	0	0	0	0	0	0	2.29186e+06	7.42143e+06	508957	1.85061e+06	4.17733e+06	2.34278e+06	0	6.45915e+06	5.36954e+06	1.15117e+07	0	0	0
TPyEAyDPIGK	KIRREL		XP_005245362.1,	kin of IRRE like (Drosophila)	Y737, Y740	0	7.7583e+06	0	0	0	0	0	0	0	0	0	0	0	0	0	0	0	0	0	0	0	0	0	0	0	0
TQNKEESyDFSK	TJP2		XP_005252368.1,	tight junction protein 2	Y1066	0	0	0	0	0	0	0	0	0	0	0	0	0	0	0	0	0	0	0	0	0	0	0	546905	0	0
TQRPAMVQTEDQyQLCYR	PTPRF		XP_005271135.1,	protein tyrosine phosphatase, receptor type, F	Y1909	0	0	0	0	1.32368e+06	0	0	0	0	0	0	0	0	0	0	0	0	0	0	0	0	0	0	0	0	0
TQTPPVSPAPQPTEERLPSSPVyEDAASFK	CTTN		NP_001171669.1,	cortactin	Y384	8.60825e+06	0	0	2.90472e+06	5.55471e+06	0	0	2.20811e+07	0	0	1.65145e+08	0	1.67203e+08	0	0	2.08909e+06	0	9.40672e+07	0	0	0	0	3.46458e+06	0	7.97385e+07	0
TQTPPVSPAPQPtEERLPSSPVyEDAASFK	CTTN		NP_001171669.1,	cortactin	Y384, | T374	4.51221e+06	3.46513e+06	0	0	8.30843e+06	0	1.31805e+06	1.47208e+07	0	8.66907e+06	1.06164e+07	3.58974e+06	4.73861e+07	5.37049e+06	0	0	0	0	0	0	1.70262e+07	0	0	0	2.67805e+06	4.60154e+07
TQyNQVPSEDFER	CXADR		NP_001329.1,	coxsackie virus and adenovirus receptor	Y318	0	5.72422e+06	0	1.35429e+06	0	0	0	0	0	0	0	0	8.77454e+06	0	0	0	0	0	0	0	0	0	1.85958e+06	0	0	0
TRDQyLMWLTQK	PIK3R1		XP_005248599.1,	phosphoinositide-3-kinase, regulatory subunit 1 (alpha)	Y580	0	2.79011e+06	0	0	0	0	0	0	0	0	0	0	0	0	4.52498e+06	197665	1.1477e+07	0	0	0	0	0	0	3.22292e+06	0	0
TSDVGGYYyEK	MAP1B		NP_005900.2,	microtubule-associated protein 1B	Y1906	0	0	0	0	0	0	0	0	0	0	0	0	0	1.90191e+06	0	0	0	0	0	0	0	0	0	0	0	0
TSDVGGYYyEKIER	MAP1B		NP_005900.2,	microtubule-associated protein 1B	Y1906	0	0	0	0	0	0	796053	0	0	1.69326e+06	0	0	0	0	0	0	0	0	0	0	0	0	0	0	0	0
TSGFRPIAKPAySPASWSSR	PKP3		XP_005252817.1,	plakophilin 3	Y129	0	0	0	0	0	0	0	0	0	0	0	0	0	0	0	0	0	0	0	0	0	0	0	0	4.5358e+06	5.67962e+06
TSHVENDyIDNPSLALTTGPK	SPRY4		XP_005268574.1,	sprouty homolog 4 (Drosophila)	Y75	0	552711	0	0	0	0	0	0	0	0	0	0	0	0	0	0	0	0	0	0	0	0	0	0	0	3.53662e+07
TSPDHPTSLPEPDySEFQSHPYHR	TMC5		NP_001248770.1,	transmembrane channel-like 5	Y110	0	0	0	0	0	0	0	0	0	0	0	0	0	0	0	0	0	0	0	0	0	0	0	0	9.80747e+06	0
TSQDyDQLPSCSDGSQAPARPPKPRPR	CBLB		XP_005247909.1,	Cbl proto-oncogene B, E3 ubiquitin protein ligase	Y917	0	0	0	7.64941e+07	0	0	0	0	0	4.28891e+07	0	0	0	0	0	0	0	0	0	0	0	0	0	0	0	0
TSSEMSWVDLNIPDTPEAPPCyMDVIPEDHR	TXNIP		NP_006463.3,	thioredoxin interacting protein	Y334	0	0	0	0	0	0	0	0	0	0	0	0	0	0	0	27921.6	0	0	0	0	0	0	0	0	0	0
TSSESIySRPGSSIPGSPGHTIyAK	ABLIM1		NP_002304.3,	actin binding LIM protein 1	Y357, Y373	0	0	0	0	0	0	0	0	0	0	0	0	0	0	0	115403	0	0	0	0	0	0	0	0	0	0
TSSVPEYVyNLHLVENDFVGGR	PKP2		NP_004563.2,	plakophilin 2	Y88	0	0	0	0	0	0	2.46202e+06	0	0	0	0	0	0	0	0	0	0	0	0	0	0	0	0	0	0	0
TSSVPEyVYNLHLVENDFVGGR	PKP2		NP_004563.2,	plakophilin 2	Y86	0	0	0	0	0	0	2.88479e+06	0	0	0	0	0	0	0	0	0	0	0	0	0	0	0	0	0	0	0
TTAVEIDyDSLK	FYB		NP_001230022.1,	FYN binding protein	Y581	0	0	0	0	0	0	0	0	0	7.95932e+06	7.62811e+06	0	1.77293e+07	0	0	0	0	0	0	0	0	0	0	0	0	0
TTDGVyEGVAIGGDRYPGSTFMDHVLR	ACLY		XP_005277080.1,	ATP citrate lyase	Y736	0	0	0	0	0	4.4921e+06	0	0	0	0	0	2.73071e+07	0	0	0	138484	0	0	1.23987e+06	0	0	0	0	0	0	0
TTEDEVHICHNQDGySYPSR	LDLR		NP_000518.1,	low density lipoprotein receptor	Y845	6.4288e+06	9.27036e+07	1.06947e+07	8.52737e+06	1.60732e+07	1.73337e+07	4.20284e+07	0	0	1.49047e+07	0	1.70408e+07	3.63954e+07	1.12199e+07	0	2.82886e+06	0	2.28979e+07	1.25429e+07	0	1.52695e+07	1.47369e+07	9.5857e+06	9.80512e+06	2.9917e+07	0
TTENNYCPHyEK	EFNB1		NP_004420.1,	ephrin-B1	Y317	0	564232	0	0	3.8292e+06	0	0	0	8.12964e+06	0	0	0	0	0	0	887716	0	0	0	0	0	0	0	0	0	0
TTENNyCPHYEK	EFNB1		NP_004420.1,	ephrin-B1	Y313	0	0	0	0	0	0	0	0	0	0	0	0	0	0	0	205358	0	0	0	0	0	0	0	0	0	0
TTENNyCPHyEK	EFNB1		NP_004420.1,	ephrin-B1	Y313, Y317	0	0	0	0	0	0	0	0	0	0	0	0	0	0	0	198257	0	0	0	0	0	0	0	0	0	0
TTGIVMDSGDGVTHTVPIyEGYALPHAILR	ACTG1|| ACTB		NP_001605.1|| XP_005249875.1,	actin, gamma 1|| actin, beta	Y166|| Y166	4.49031e+06	0	0	0	0	8.70752e+06	0	0	0	0	0	8.86958e+06	1.25582e+07	0	0	0	0	0	0	0	0	0	0	0	0	0
TTKTPEDGDySYEIIEK	MAP1B		NP_005900.2,	microtubule-associated protein 1B	Y1938	0	0	0	0	0	0	0	0	0	1.02407e+07	0	0	0	0	0	0	0	0	0	0	0	0	0	0	0	0
TTSYPTPRPYPKPAPSSGKDyV	CLDN1		NP_066924.1,	claudin 1	Y210	0	0	0	0	0	0	0	0	0	0	0	0	0	0	0	214235	0	0	0	0	0	0	0	0	0	0
TTTIyEEDKR	KIF23		XP_005254853.1,	kinesin family member 23	Y596	0	0	0	0	0	0	0	0	0	0	0	0	0	0	0	0	0	0	0	0	0	0	0	0	790629	0
TTTYTQGVPPSQGDLEyQMSTTAR	JUP		XP_005277071.1,	junction plakoglobin	Y112	0	0	0	0	0	0	0	0	0	0	0	0	0	0	0	467530	0	0	0	0	0	0	0	0	4.69263e+06	7.38877e+06
TVCSTyLQSR	HIPK3	0	XP_005252784.1,	homeodomain interacting protein kinase 3	Y397	1.58804e+08	5.1212e+07	3.4887e+07	7.1544e+07	1.20549e+08	3.68645e+07	2.53663e+08	1.28007e+08	2.67359e+08	5.5259e+07	1.31723e+08	8.52039e+07	8.72049e+07	2.51763e+07	6.23408e+07	3.16027e+06	2.45124e+07	5.35317e+07	3.9575e+07	7.30321e+07	2.86473e+08	3.2374e+07	1.11796e+08	4.22699e+07	3.52249e+07	1.03863e+08
TVGLQSVyEK	PCDH8		NP_002581.2,	protocadherin 8	Y1018	0	0	0	0	0	0	0	0	0	0	0	1.54345e+06	0	0	0	0	0	0	0	0	0	0	0	0	0	0
TVHDMEQFGQQQYDIyER	PKP4		NP_003619.2,	plakophilin 4	Y372	3.02274e+07	0	0	2.86736e+06	4.89287e+06	0	0	0	0	0	0	0	4.43231e+07	0	6.3415e+06	2.20154e+06	0	0	908279	0	1.63506e+07	0	8.51201e+06	0	2.97964e+06	0
TVMYTAVGSEWRPFGyPR	BCS1L		XP_005246804.1,	BC1 (ubiquinol-cytochrome c reductase) synthesis-like	Y181	0	1.42205e+07	3.45919e+07	3.23162e+07	0	3.2877e+07	1.71595e+07	0	0	0	4.0893e+06	0	1.27024e+08	6.80718e+06	4.81463e+07	1.35525e+06	9.46408e+06	0	3.14293e+07	5.8874e+07	0	0	1.39469e+07	3.91709e+06	1.48379e+07	6.91546e+06
TVPDyTTFTTVGDWLDAIK	EPHB3	RTK	NP_004434.2,	EPH receptor B3	Y924	0	0	0	0	0	0	0	0	0	0	0	0	0	0	0	291171	0	0	0	0	0	0	0	0	0	0
TVQPVAMGPDGLPVDASSVSNNyIQTLGR	CTNND1		XP_005273842.1,	catenin (cadherin-associated protein), delta 1	Y235	0	0	0	0	0	0	4.88674e+06	0	0	0	0	0	0	0	0	408941	0	0	0	0	0	0	0	0	1.56823e+07	1.0084e+07
TVTAMDVVyALKR	HIST4H4|| HIST2H4B|| HIST2H4A|| HIST1H4L|| HIST1H4K|| HIST1H4J|| HIST1H4I|| HIST1H4H|| HIST1H4F|| HIST1H4E|| HIST1H4D|| HIST1H4C|| HIST1H4B|| HIST1H4A		XP_005253358.1|| NP_001029249.1|| XP_005277487.1|| NP_003537.1|| NP_003532.1|| NP_068803.1|| XP_005249493.1|| XP_005249501.1|| NP_003531.1|| NP_003536.1|| NP_003530.1|| NP_003533.1|| NP_003535.1|| NP_003529.1,	histone cluster 4, H4|| histone cluster 2, H4b|| histone cluster 2, H4a|| histone cluster 1, H4l|| histone cluster 1, H4k|| histone cluster 1, H4j|| histone cluster 1, H4i|| histone cluster 1, H4h|| histone cluster 1, H4f|| histone cluster 1, H4e|| histone cluster 1, H4d|| histone cluster 1, H4c|| histone cluster 1, H4b|| histone cluster 1, H4a	Y89|| Y89|| Y89|| Y89|| Y89|| Y89|| Y89|| Y89|| Y89|| Y89|| Y89|| Y89|| Y89|| Y89	0	3.36613e+06	0	0	1.97369e+07	0	0	0	0	0	0	0	0	0	0	0	0	0	2.58067e+06	4.4008e+06	0	0	3.35389e+06	0	0	0
TVTyEDPQAVGGLASALDNR	TOM1L2		XP_005256518.1,	target of myb1-like 2 (chicken)	Y404	0	0	0	0	0	0	0	0	0	0	0	0	0	0	0	34910.9	0	0	0	0	0	0	0	0	0	0
TVyFAEK	CRIP2		NP_001303.1,	cysteine-rich protein 2	Y13	0	0	0	325497	0	0	0	0	0	0	0	0	0	0	0	0	0	0	0	0	0	0	0	0	0	0
TYDETyQR	PPP1R12A		XP_005268942.1,	protein phosphatase 1, regulatory subunit 12A	Y766	0	0	0	0	0	0	0	0	0	0	0	632045	0	550663	0	0	0	693127	0	0	0	0	0	0	0	0
TYVDPFTyEDPNQAVR	EPHA4	RTK	NP_004429.1,	EPH receptor A4	Y602	0	1.80907e+07	0	0	0	0	0	0	0	0	0	0	0	0	0	365147	0	0	0	0	0	0	0	0	0	0
TYVDPHTyEDPNQAVLK	EPHA2	RTK	NP_004422.2,	EPH receptor A2	Y594	6.17691e+07	1.13404e+09	2.55199e+07	1.76525e+08	3.34464e+07	2.88894e+08	1.93977e+08	3.77619e+08	0	4.84657e+07	4.53165e+07	3.42911e+08	1.16033e+08	9.71477e+07	0	1.10669e+07	7.17517e+07	2.01131e+08	4.23864e+06	3.42154e+07	8.58067e+06	2.06943e+07	1.27293e+08	0	1.56823e+08	1.36732e+08
TYVDPHTyEDPTQAVHEFAK	EPHA3	RTK	NP_005224.2,	EPH receptor A3	Y602	0	0	0	0	0	0	0	0	0	0	0	0	0	0	0	0	0	0	1.9391e+06	0	0	0	0	0	0	0
TyIDPHTyEDPNQAVHEFAK	EPHA5	RTK	NP_001268694.1,	EPH receptor A5	Y651, Y657	0	0	0	0	0	0	0	0	0	0	0	0	0	4.75476e+06	0	0	0	0	0	0	0	0	0	0	0	0
TyLGEEGKR	NTMT1		NP_054783.2,	N-terminal Xaa-Pro-Lys N-methyltransferase 1	Y103	0	0	0	0	0	0	0	0	0	0	0	0	0	0	0	0	0	0	382559	0	0	0	0	0	0	0
TyVDPFTyEDPNQAVR	EPHA4	RTK	NP_004429.1,	EPH receptor A4	Y596, Y602	0	2.6371e+06	0	0	0	0	0	0	0	0	0	0	0	0	0	263356	0	0	0	0	0	0	0	0	0	0
TyVDPHTYEDPNQAVLK	EPHA2	RTK	NP_004422.2,	EPH receptor A2	Y588	0	5.2832e+06	0	0	0	0	0	0	0	0	0	2.10915e+06	0	0	0	99424.2	2.53241e+06	0	0	0	0	0	3.8852e+06	0	0	0
TyVDPHTYEDPTQAVHEFAK	EPHA3	RTK	NP_005224.2,	EPH receptor A3	Y596	0	0	0	0	0	0	0	0	0	0	0	0	0	0	0	0	0	0	1.73726e+06	0	0	0	0	0	0	0
TyVDPHTyEDPNQAVLK	EPHA2	RTK	NP_004422.2,	EPH receptor A2	Y588, Y594	4.21651e+06	1.44006e+07	0	6.6874e+06	0	0	1.89004e+07	1.2694e+07	1.35494e+07	4.65392e+06	0	3.38022e+07	8.12591e+07	9.98842e+06	0	0	0	4.3568e+06	0	0	4.32412e+07	2.56327e+06	1.89279e+07	0	1.45966e+07	2.78722e+07
TyVDPHtYEDPNQAVLK	EPHA2	RTK	NP_004422.2,	EPH receptor A2	Y588, | T593	0	0	0	0	0	0	0	0	0	0	1.80873e+07	0	0	0	0	0	0	0	0	0	0	0	0	0	0	0
TyYSPVYR	PKP4		NP_003619.2,	plakophilin 4	Y420	0	0	0	0	0	0	0	0	0	0	0	0	1.55131e+07	0	0	546241	0	0	0	0	6.67535e+06	0	0	0	0	0
VAAWSAWAADQGDFEKPRQyHEQEETPEMMAAR	EPS8		XP_005253396.1,	epidermal growth factor receptor pathway substrate 8	Y263	0	0	0	0	0	0	0	0	0	2.26105e+06	0	0	0	0	0	0	0	0	0	0	0	0	0	0	0	0
VAAyDKLEK	MYH9		XP_005261671.1,	myosin, heavy chain 9, non-muscle	Y1429	2.77085e+06	1.45806e+07	8.62955e+06	4.70733e+06	4.08921e+06	1.75778e+07	0	0	0	0	0	1.32695e+07	0	1.04673e+07	0	0	0	4.47438e+07	0	0	1.11211e+07	5.45577e+06	1.72675e+06	2.11969e+07	2.73837e+06	5.14058e+06
VADPDHDHTGFLTEyVATR	MAPK1	0	NP_002736.3,	mitogen-activated protein kinase 1	Y187	2.45324e+09	1.26005e+09	1.08423e+09	2.5965e+09	7.12657e+08	3.86549e+09	1.93977e+09	1.3334e+09	1.03556e+09	2.32189e+09	1.8972e+09	4.4767e+09	1.18375e+09	1.57352e+09	1.1394e+09	1.8642e+07	7.6297e+08	1.24392e+09	2.68879e+09	2.66644e+09	1.86478e+09	7.36059e+08	7.61543e+08	4.38813e+08	2.31616e+08	2.62945e+08
VADPDHDHTGFLtEyVATR	MAPK1	0	NP_002736.3,	mitogen-activated protein kinase 1	Y187, | T185	8.68491e+07	3.47413e+07	9.07209e+06	5.38915e+07	9.17118e+07	7.79608e+08	7.16224e+08	5.96297e+07	1.69367e+07	3.46763e+08	0	9.49814e+08	0	6.76613e+06	4.98726e+08	2.1897e+06	0	1.4172e+07	9.51531e+06	5.62784e+07	0	3.60583e+07	1.62713e+07	0	8.22718e+07	0
VAEDLESEGLMAEEVQAVQQQEVyGMMPR	SPTAN1		XP_005252202.1,	spectrin, alpha, non-erythrocytic 1	Y1188	0	0	0	0	0	0	0	0	0	0	0	0	0	0	0	0	0	545342	0	0	0	0	0	0	0	0
VAQQPLSLVGCEVVPDPSPDHLySFR	AFAP1L2		XP_005270289.1,	actin filament associated protein 1-like 2	Y441	0	0	2.19795e+07	9.00371e+07	0	3.81666e+08	0	3.04016e+08	1.20977e+09	4.58294e+08	0	2.47929e+08	0	0	0	0	0	5.43981e+07	0	0	4.56735e+08	0	0	0	0	0
VAyQDPSSGCTSK	RIN1		NP_004283.2,	Ras and Rab interactor 1	Y632	0	0	0	0	0	0	0	0	0	0	0	0	0	0	0	0	0	0	0	707314	0	0	0	0	0	0
VCAYGAQGEGPySSLVSCR	ITGB4		XP_005257368.1,	integrin, beta 4	Y1207	4.39174e+06	0	0	1.98007e+07	0	0	2.26307e+07	0	9.3757e+07	1.602e+07	4.27607e+06	0	0	0	1.33889e+08	5.16651e+06	0	0	0	0	0	0	7.1616e+06	0	0	0
VCEPCyEQLNR	HGS		NP_004703.1,	hepatocyte growth factor-regulated tyrosine kinase substrate	Y216	0	2.6551e+06	604437	2.03611e+06	2.26916e+06	0	2.62367e+06	0	0	0	0	1.92756e+06	1.04141e+07	2.07978e+06	0	101200	1.38471e+06	0	0	0	3.82414e+06	4.84435e+06	1.41682e+06	2.56594e+06	0	0
VCMVyDLYK	ATIC		NP_004035.2,	5-aminoimidazole-4-carboxamide ribonucleotide formyltransferase/IMP cyclohydrolase	Y290	0	0	0	0	0	0	0	0	0	0	0	949814	0	0	0	0	0	0	1.21825e+06	0	0	1.23852e+06	0	0	0	0
VDKLyAGLK	SPTBN2|| SPTBN1		NP_008877.1|| XP_005264574.1,	spectrin, beta, non-erythrocytic 2|| spectrin, beta, non-erythrocytic 1	Y1676|| Y1680	0	0	0	0	0	3.84107e+06	0	0	0	0	0	1.73201e+06	0	3.29755e+06	0	76343.6	1.94801e+06	4.67861e+06	0	0	0	2.00672e+06	0	3.5948e+06	0	0
VDKVIQAQTAFSANPANPAILSEASAPIPHDGNLyPR	SDCBP		XP_005251337.1,	syndecan binding protein (syntenin)	Y67	0	3.39313e+07	0	0	3.53374e+07	6.16036e+06	2.05168e+07	0	0	0	0	0	0	0	0	121913	0	1.39863e+06	0	0	0	1.99104e+07	0	0	0	0
VDLGSEVyR	PDLIM4		NP_003678.2,	PDZ and LIM domain 4	Y191	0	0	0	0	0	0	0	0	0	0	0	0	0	0	0	146769	0	0	0	0	0	0	0	0	0	0
VDLIyQNTTAMTIYENLAPVTTFGK	PTPRJ		XP_005253095.1,	protein tyrosine phosphatase, receptor type, J	Y1346	0	0	0	0	0	0	0	0	0	0	0	0	1.59635e+06	0	0	0	0	730259	0	0	0	0	0	0	0	0
VDNEDIyESRHEIK	FRK	TK	XP_005266939.1,	fyn-related kinase	Y387	0	0	0	0	0	0	0	0	0	0	0	0	0	0	0	260989	0	0	0	0	5.74297e+06	0	0	0	0	0
VDSPMAySSNGK	OCLN		NP_002529.1,	occludin	Y325	0	623724	0	0	0	0	0	0	0	0	0	0	0	0	0	0	0	0	0	0	0	0	0	0	0	0
VDyVVVDQQK	GAB1		XP_005262938.1,	GRB2-associated binding protein 1	Y716	0	0	0	0	0	0	4.4764e+06	0	0	2.19008e+06	0	761248	0	0	0	0	0	0	0	0	3.09445e+06	0	0	0	3.14852e+06	0
VEGDNIyVR	EPB41L2		XP_005266898.1,	erythrocyte membrane protein band 4.1-like 2	Y623	0	0	0	1.94271e+06	0	0	0	0	0	0	0	3.50593e+06	0	3.70803e+06	0	0	2.95448e+06	0	1.80214e+06	0	0	0	2.14737e+06	0	0	0
VEKIGEGTyGVVYK	CDK3|| CDK2	0	XP_005256980.1|| NP_001789.2,	cyclin-dependent kinase 3|| cyclin-dependent kinase 2	Y43|| Y15	5.2898e+07	1.41305e+07	3.01665e+07	1.47571e+08	6.34655e+07	3.97942e+07	0	3.53085e+07	0	1.74395e+07	0	0	0	0	2.26345e+07	144402	0	0	2.4365e+06	0	0	0	0	0	0	0
VEKIGEGtyGVVYK	CDK3|| CDK2	0	XP_005256980.1|| NP_001789.2,	cyclin-dependent kinase 3|| cyclin-dependent kinase 2	Y43, | T42|| Y15, | T14	0	6.56125e+06	1.57102e+06	0	0	0	0	0	0	0	0	0	5.71156e+06	0	0	0	0	0	0	0	0	0	0	0	0	0
VENCPDELyDIMK	LYN	TK	XP_005251290.1,	v-yes-1 Yamaguchi sarcoma viral related oncogene homolog	Y473	0	0	0	0	0	0	0	0	0	0	0	0	2.57651e+07	0	0	222521	0	1.75757e+06	0	0	0	4.35835e+06	0	0	0	0
VFDKDGNGyISAAELR	CALM3|| CALM2|| CALM1		NP_005175.2|| XP_005264633.1|| XP_005268148.1,	calmodulin 3 (phosphorylase kinase, delta)|| calmodulin 2 (phosphorylase kinase, delta)|| calmodulin 1 (phosphorylase kinase, delta)	Y100|| Y207|| Y101	7.07497e+07	2.89811e+07	1.37188e+07	3.31568e+07	3.5692e+07	2.18909e+07	4.88674e+07	3.77619e+07	0	3.19387e+07	1.66128e+07	3.86909e+07	1.56753e+08	2.08662e+07	1.76549e+07	4.10125e+06	3.11681e+07	0	1.88864e+07	3.57492e+07	4.90517e+07	2.8925e+07	1.40575e+07	1.33875e+07	3.90851e+07	9.53177e+06
VFHLQPCENSPTMSQNGYFEDSSyYK	SLC4A11		NP_001167560.1,	solute carrier family 4, sodium borate transporter, member 11	Y31	0	0	0	0	0	0	0	0	0	0	0	0	0	0	0	0	0	0	0	0	0	0	0	0	0	3.57606e+06
VFKVDNEDIyESR	FRK	TK	XP_005266939.1,	fyn-related kinase	Y387	0	0	0	0	0	0	2.01438e+06	0	0	1.74395e+06	0	0	1.47383e+07	0	0	1.16587e+06	0	0	0	0	9.94547e+06	0	0	0	0	0
VFSNGHLGSEEyDVPPR	CBLB		XP_005247909.1,	Cbl proto-oncogene B, E3 ubiquitin protein ligase	Y693	0	0	0	0	0	0	0	0	0	5.00879e+06	0	0	0	0	0	0	0	0	0	0	0	0	4.30582e+06	0	4.81326e+06	0
VGEEEHVySFPNK	PXN		XP_005253967.1,	paxillin	Y124	4.43555e+09	1.03504e+09	1.68166e+08	2.9234e+09	4.92833e+08	3.47487e+08	3.00914e+09	5.16293e+09	1.68158e+09	1.15588e+09	3.05714e+09	1.03362e+09	6.07191e+08	1.77876e+09	3.77881e+09	7.33845e+07	6.8018e+08	2.74156e+09	1.80214e+08	2.63104e+08	8.76985e+09	7.12542e+08	9.23149e+08	1.82219e+09	1.19909e+09	7.06008e+08
VGEEEHVySFPNKQK	PXN		XP_005253967.1,	paxillin	Y124	2.2123e+09	3.32113e+08	6.36521e+07	1.69053e+09	2.91918e+08	1.73337e+08	5.49603e+08	2.32545e+09	2.89134e+08	5.40422e+08	2.05448e+08	6.3414e+07	7.65745e+07	3.20861e+07	2.30181e+09	2.8762e+07	0	4.53008e+07	3.84217e+07	0	6.29699e+07	5.04032e+07	1.83744e+08	2.60313e+08	4.59612e+08	1.64341e+08
VGFQYEGTyK	G6PD		XP_005277890.1,	glucose-6-phosphate dehydrogenase	Y538	3.57034e+08	3.69014e+06	0	5.43585e+06	7.96569e+06	0	3.85468e+07	859564	0	2.69704e+07	3.36188e+07	1.99042e+07	1.63419e+07	0	0	0	0	5.08087e+06	0	0	7.82395e+06	0	4.51613e+06	0	2.09902e+07	6.4816e+07
VGFQyEGTYK	G6PD		XP_005277890.1,	glucose-6-phosphate dehydrogenase	Y534	2.11373e+08	0	0	0	0	0	0	0	0	0	0	0	0	0	0	0	0	0	0	0	0	0	0	0	0	1.70915e+08
VGINyQPPTVVPGGDLAK	TUBA8|| TUBA4A|| TUBA3E|| TUBA3D|| TUBA3C|| TUBA1C|| TUBA1B|| TUBA1A|| LOC101930571		NP_061816.1|| NP_005991.1|| NP_997195.1|| NP_525125.2|| NP_005992.1|| XP_005269252.1|| NP_006073.2|| NP_001257328.1|| XP_005275987.1,	tubulin, alpha 8|| tubulin, alpha 4a|| tubulin, alpha 3e|| tubulin, alpha 3d|| tubulin, alpha 3c|| tubulin, alpha 1c|| tubulin, alpha 1b|| tubulin, alpha 1a|| PREDICTED: tubulin alpha-3E chain-like	Y357|| Y357|| Y357|| Y357|| Y357|| Y427|| Y357|| Y357|| Y35	0	3.37513e+06	2.60362e+06	1.66251e+06	4.98742e+06	0	0	0	0	0	0	2.35358e+06	0	2.01821e+06	0	0	0	0	2.71763e+06	0	0	2.01456e+06	0	2.28084e+06	2.49711e+06	0
VGLGLGyLELPQINYK	FLII		XP_005256612.1,	flightless I homolog (Drosophila)	Y737	1.81803e+06	0	0	0	555353	0	0	0	0	953699	0	712360	0	0	0	0	0	0	0	0	0	0	0	0	0	0
VGLHySSTVAR	FAM83F		NP_612444.2,	family with sequence similarity 83, member F	Y314	0	0	0	0	0	0	0	0	0	0	0	0	0	0	0	0	0	0	0	0	0	0	0	0	930805	0
VGQGYVYEAAQPEQDEyDIPR	BCAR1		NP_001164185.1,	breast cancer anti-estrogen resistance 1	Y280	2.56276e+08	1.29605e+08	3.06091e+07	2.74594e+08	4.88105e+06	5.5012e+06	1.4797e+08	1.86676e+08	1.63319e+07	1.21671e+08	7.50032e+07	5.11223e+07	2.93686e+07	7.32028e+07	7.30826e+07	4.64571e+06	4.43172e+06	6.86938e+07	0	7.68076e+06	1.581e+08	6.63158e+07	2.54585e+07	1.02762e+07	2.18346e+07	0
VGQGYVyEAAQPEQDEYDIPR	BCAR1		NP_001164185.1,	breast cancer anti-estrogen resistance 1	Y270	3.08845e+06	0	544030	3.55852e+06	0	0	0	0	0	1.6527e+06	0	0	0	0	0	0	0	0	0	0	0	0	0	0	0	0
VGSGTyGDVYK	MAP4K5	0	NP_942089.1,	mitogen-activated protein kinase kinase kinase kinase 5	Y31	0	0	0	0	0	0	0	0	0	350514	0	0	0	0	0	0	0	0	0	0	0	0	0	0	0	0
VHFPASTDySTQYGLK	PKP4		NP_003619.2,	plakophilin 4	Y1156	0	0	0	0	0	0	0	0	0	0	0	0	0	0	0	0	0	0	0	0	0	0	0	0	0	0
VHQHIHyQC	FGFRL1		XP_005272339.1,	fibroblast growth factor receptor-like 1	Y502	0	0	0	0	0	0	0	0	0	0	0	0	0	0	0	0	0	0	0	0	0	0	0	0	0	0
VHSPSGALEECyVTEIDQDKYAVR	FLNA		NP_001104026.1,	filamin A, alpha	Y2379	0	0	0	0	0	0	0	0	0	0	0	0	0	3.22913e+06	0	0	0	0	0	0	0	0	0	0	0	0
VHTDFTPSPyDTDSLK	SASH1|| SAMSN1		XP_005266931.1|| NP_001243299.1,	SAM and SH3 domain containing 1|| SAM domain, SH3 domain and nuclear localization signals 1	Y606|| Y247	0	0	0	0	0	0	0	0	0	0	0	0	0	0	0	0	0	0	0	0	0	2.73572e+06	0	0	0	0
VHTDFTPSPyDTDSLKLK	SASH1		XP_005266931.1,	SAM and SH3 domain containing 1	Y606	0	0	0	0	8.43843e+06	0	0	0	0	0	0	0	0	0	0	0	0	0	0	0	0	2.73572e+06	0	0	0	0
VICSDCyDNANIYSR	LRIG2		NP_055628.1,	leucine-rich repeats and immunoglobulin-like domains 2	Y906	0	1.59306e+06	0	0	0	0	0	0	0	0	0	0	0	0	0	0	0	0	0	0	0	0	0	0	0	0
VIEDNEyTAR	LYN|| HCK	TK	XP_005251290.1|| NP_002101.2,	v-yes-1 Yamaguchi sarcoma viral related oncogene homolog|| hemopoietic cell kinase	Y397|| Y411	7.37067e+06	6.94827e+06	892457	2.61518e+07	1.65459e+07	3.63763e+06	4.91161e+07	8.38443e+07	6.02464e+07	2.72746e+07	2.18227e+07	6.30648e+06	2.30624e+08	0	1.00493e+07	2.78743e+06	2.66228e+06	2.30836e+07	1.96073e+06	8.50665e+06	3.75658e+07	1.05039e+07	1.06594e+07	4.51209e+06	0	0
VIESISPDGHEYIyVDPMQLPYDSR	PDGFRA	RTK	NP_006197.1,	platelet-derived growth factor receptor, alpha polypeptide	Y574	0	0	0	0	0	0	0	0	0	0	0	0	0	1.60773e+06	0	0	0	0	0	0	0	0	0	0	0	0
VIESVSSDGHEYIyVDPMQLPYDSTWELPR	PDGFRB	RTK	NP_002600.1,	platelet-derived growth factor receptor, beta polypeptide	Y581	0	0	0	0	0	0	0	0	0	0	0	0	0	0	0	0	374829	0	0	0	0	0	0	0	0	0
VIGAGEFGEVyKGMLK	EPHA2	RTK	NP_004422.2,	EPH receptor A2	Y628	0	0	0	0	0	0	0	0	0	0	0	0	0	0	0	68650	0	0	0	0	0	0	0	0	0	0
VIQAQTAFSANPANPAILSEASAPIPHDGNLyPR	SDCBP		XP_005251337.1,	syndecan binding protein (syntenin)	Y67	0	2.77211e+07	0	0	0	0	9.05228e+06	0	0	0	0	0	0	1.23829e+07	0	0	4.18822e+07	3.10669e+07	1.08849e+06	0	0	4.6327e+06	0	0	0	0
VIQPHGGGSNPLEGTQHLQDVPyVMVR	DSG2		NP_001934.2,	desmoglein 2	Y1013	0	0	0	3.41842e+06	0	0	0	0	0	2.29147e+06	0	2.89134e+06	1.41798e+07	0	0	205358	0	0	0	0	0	0	4.90354e+06	0	0	0
VIQyLAYVASSHK	MYH9		XP_005261671.1,	myosin, heavy chain 9, non-muscle	Y190	0	1.04404e+06	0	0	0	0	0	0	0	0	0	0	0	0	0	0	0	0	0	0	0	0	0	0	0	0
VISANPYLGGTSNGYAHPSGTALHyDDVPCINGSLK	AFAP1		NP_940997.1,	actin filament associated protein 1	Y501	0	0	0	0	0	0	0	0	0	0	0	1.88566e+06	0	0	0	0	1.75321e+06	0	0	0	0	0	0	0	0	0
VITNQYNNPAGLySSENISNFNNALESK	PDLIM1		NP_066272.1,	PDZ and LIM domain 1	Y151	0	0	0	0	0	0	3.27026e+06	0	7.41587e+06	942748	0	0	5.90975e+06	0	0	191747	0	0	0	0	0	0	0	0	0	0
VIyDFIEK	WASL		NP_003932.3,	Wiskott-Aldrich syndrome-like	Y256	1.71946e+08	3.96915e+07	2.1832e+07	5.09961e+07	7.54022e+07	1.08234e+08	8.92793e+07	1.66408e+08	7.52475e+07	1.34852e+08	1.53349e+08	7.54264e+07	1.90986e+08	2.99653e+08	2.16754e+08	3.05966e+06	1.65581e+08	1.75757e+08	1.10291e+08	0	8.31041e+07	1.16797e+08	1.47217e+08	9.18533e+07	4.65644e+07	4.19398e+07
VIySQPSAR	F11R		NP_058642.1,	F11 receptor	Y280	4.1946e+06	0	0	7.96697e+06	3.10827e+07	0	2.03925e+07	1.18406e+07	4.48824e+07	1.4195e+07	1.94635e+07	1.92058e+07	7.24305e+07	0	0	2.17786e+06	0	1.94323e+06	742482	0	1.85126e+07	0	1.54965e+07	0	1.62855e+07	1.82747e+07
VIySQPsAR	F11R		NP_058642.1,	F11 receptor	Y280, | S284	0	0	0	0	0	0	0	0	0	0	0	1.81582e+06	0	0	0	0	0	0	0	0	2.2026e+06	0	0	0	0	0
VKEEGYELPYNPATDDyAVPPPR	DOK1		NP_001372.1,	docking protein 1, 62kDa (downstream of tyrosine kinase 1)	Y409	0	0	0	0	0	0	0	0	0	0	0	0	0	0	0	0	0	2.73538e+07	0	0	0	0	0	0	0	0
VKEQyQDVPMPEEK	PKP2		NP_004563.2,	plakophilin 2	Y659	0	0	0	0	0	0	0	0	0	0	0	0	0	0	0	126647	0	0	0	0	0	0	0	0	0	0
VKGEyDMTVPK	AHNAK		NP_001611.1,	AHNAK nucleoprotein	Y964	0	0	0	2.6432e+06	0	0	5.60794e+06	0	0	1.62228e+06	0	5.53825e+06	6.54036e+06	4.28271e+06	0	388228	4.95119e+06	5.06849e+06	2.45091e+06	8.54204e+06	9.67521e+06	5.62038e+06	2.52372e+06	3.91709e+06	2.73837e+06	1.89321e+07
VKGEyDVTVPK	AHNAK		NP_001611.1,	AHNAK nucleoprotein	Y715	0	0	0	1.27023e+06	0	0	0	0	0	0	0	2.18597e+06	0	2.56552e+06	0	328455	4.61029e+06	3.15001e+06	1.80935e+06	3.32715e+06	6.86453e+06	3.05711e+06	1.7821e+06	0	1.59236e+06	0
VKMPEQEyEFPEPR	ANTXR1		NP_115584.1,	anthrax toxin receptor 1	Y425	0	4.15816e+07	0	0	0	0	0	0	0	0	0	0	0	0	0	0	0	0	0	0	0	0	0	0	0	0
VLAPASTLQSSyQIPTENSMTAR	DSG2		NP_001934.2,	desmoglein 2	Y1061	0	0	0	0	0	0	0	0	0	0	0	0	1.37834e+07	0	0	0	0	0	0	0	0	0	0	0	0	0
VLEDDPEAAyTTR	EPHA5|| EPHA4|| EPHA3	RTK	NP_001268694.1|| NP_004429.1|| NP_005224.2,	EPH receptor A5|| EPH receptor A4|| EPH receptor A3	Y834|| Y779|| Y779	0	0	2.27171e+06	5.74407e+06	0	0	6.59026e+06	0	0	1.07476e+07	2.04465e+07	0	0	7.52552e+06	0	1.10669e+06	0	0	0	0	0	3.55879e+06	0	0	0	0
VLEDDPEATyTTSGGK	EPHA2	RTK	NP_004422.2,	EPH receptor A2	Y772	2.2342e+07	1.40405e+08	4.66881e+06	4.53921e+07	1.19367e+07	2.29488e+07	4.82457e+07	1.15206e+08	0	2.06841e+07	2.94901e+07	7.75216e+07	1.51888e+08	3.80381e+07	1.46069e+07	3.6278e+06	1.08601e+07	9.83992e+07	3948.85	2.27709e+07	6.86453e+07	1.2542e+07	5.31309e+07	1.17017e+07	5.35611e+07	8.13816e+07
VLEDDPEATyTTSGGKIPIR	EPHA2	RTK	NP_004422.2,	EPH receptor A2	Y772	1.98231e+08	7.15528e+08	1.89555e+07	3.13822e+08	7.49295e+07	2.63667e+08	2.22577e+08	5.72829e+08	4.28258e+08	1.43977e+08	3.96151e+07	1.82979e+08	4.2161e+08	4.74792e+07	0	2.19562e+07	3.62005e+07	1.39863e+08	7.49691e+06	0	8.39149e+07	3.66854e+07	2.26913e+08	3.06178e+07	2.19552e+08	2.78722e+08
VLEILyEFPR	R3HCC1L		XP_005269760.1,	R3H domain and coiled-coil containing 1-like	Y218	0	0	0	0	0	0	0	0	0	0	0	0	0	0	0	30655.8	0	0	0	0	0	0	0	0	0	0
VLGSGAFGTVyK	ERBB4|| ERBB2|| EGFR	RTK	NP_005226.1|| NP_004439.2|| NP_005219.2,	v-erb-b2 avian erythroblastic leukemia viral oncogene homolog 4|| v-erb-b2 avian erythroblastic leukemia viral oncogene homolog 2|| epidermal growth factor receptor	Y733|| Y735|| Y727	0	9.18035e+06	0	0	0	0	5.35925e+07	1.09872e+07	0	3.15331e+06	0	0	0	0	0	108893	0	0	0	0	5.22948e+06	0	0	0	1.56823e+07	2.143e+07
VLIPERyIDLEPDTPLSPEELK	PLEKHA6		XP_005245023.1,	pleckstrin homology domain containing, family A member 6	Y1163	0	0	0	0	0	0	0	0	0	0	0	0	0	0	0	0	0	0	0	0	0	0	0	0	0	1.32787e+06
VLLPEyGGTK	HSPE1		NP_002148.1,	heat shock 10kDa protein 1 (chaperonin 10)	Y76	0	0	0	0	0	0	0	0	0	0	0	0	0	0	0	952815	0	9.22106e+06	0	0	0	4.93057e+06	0	0	0	0
VLPPEVADGGVVDSGVyAVPPPAER	BCAR1		NP_001164185.1,	breast cancer anti-estrogen resistance 1	Y456	1.22662e+08	6.03023e+06	4.46229e+06	6.90222e+07	0	1.17185e+07	1.79056e+08	7.16837e+07	4.56082e+07	1.18629e+08	1.56298e+08	3.70148e+07	0	4.35796e+07	1.00704e+08	1.58013e+06	2.69475e+06	4.12163e+07	0	0	5.82404e+07	1.76372e+07	9.57463e+06	0	1.03503e+07	8.61146e+06
VLQyHKPVQASYFETLR	RPS10-NUDT3|| NUDT3		NP_001189399.1|| NP_006694.1,	RPS10-NUDT3 protein|| nudix (nucleoside diphosphate linked moiety X)-type motif 3	Y250|| Y131	0	0	0	0	0	0	0	0	0	0	0	0	0	0	0	0	0	0	0	0	0	2.72789e+06	0	0	0	0
VLYyMEKELANFDPSRPGPPSGR	LSR		NP_991403.1,	lipolysis stimulated lipoprotein receptor	Y407	0	0	0	0	0	0	0	0	0	0	0	0	0	0	0	0	0	0	0	0	0	0	0	0	0	1.89321e+06
VLyYMEK	LSR		NP_991403.1,	lipolysis stimulated lipoprotein receptor	Y406	0	0	0	0	1.17476e+07	0	2.43715e+07	0	0	0	0	0	0	0	0	710173	0	0	0	0	3.3647e+07	0	8.86622e+06	0	4.24629e+06	1.08991e+07
VMIyQDEVK	PTRF		NP_036364.2,	polymerase I and transcript release factor	Y156	0	0	0	424127	0	0	0	0	0	0	0	0	0	2.00453e+07	0	417818	0	1.07063e+07	0	0	0	2.24972e+06	1.90386e+06	0	0	0
VMIyQDEVKLPAK	PTRF		NP_036364.2,	polymerase I and transcript release factor	Y156	0	4.42817e+07	1.67428e+07	7.2945e+07	0	6.24174e+07	3.76764e+07	4.28822e+07	3.097e+07	1.24713e+07	0	3.27546e+07	0	1.86086e+08	0	6.21401e+06	3.91225e+07	5.24796e+07	0	0	1.7837e+07	2.98656e+07	3.73023e+07	4.7848e+07	0	0
VMVySALR	APH1A		NP_001071096.1,	APH1A gamma secretase subunit	Y256	0	0	0	1.98007e+06	0	0	8.5922e+06	0	0	0	0	2.65389e+06	0	0	0	471081	0	0	0	0	0	0	0	0	0	0
VNFCPLPSEQCyQAPGGPEDR	TRIP6		NP_003293.2,	thyroid hormone receptor interactor 6	Y55	0	2.95211e+06	0	0	0	0	0	0	0	0	0	0	0	1.69666e+06	0	0	0	0	0	0	0	0	0	0	0	0
VNHLySDLSDALVIFQLYEK	LCP1		XP_005266430.1,	lymphocyte cytosolic protein 1 (L-plastin)	Y426	0	0	0	0	0	0	0	0	0	0	0	2.63992e+06	0	0	0	0	0	0	0	0	0	0	0	0	0	0
VPCAyDK	CRKL		NP_005198.1,	v-crk avian sarcoma virus CT10 oncogene homolog-like	Y251	5.5636e+06	0	3.93124e+06	8.63011e+06	7.0793e+06	2.85639e+06	7.52284e+06	0	0	5.76924e+06	0	5.3427e+06	0	4.4469e+06	0	106526	2.98695e+06	4.29491e+06	2.99876e+06	0	5.13489e+06	1.91266e+06	5.19133e+06	8.94981e+06	1.13154e+07	0
VPFILTyDFIHVIQQGK	PIK3CB		NP_006210.1,	phosphatidylinositol-4,5-bisphosphate 3-kinase, catalytic subunit beta	Y962	0	0	0	0	0	0	0	0	0	0	0	0	0	0	0	59772.9	0	0	0	0	0	0	0	0	0	0
VPFILTyDFVHVIQQGK	PIK3CD		XP_005263529.1,	phosphatidylinositol-4,5-bisphosphate 3-kinase, catalytic subunit delta	Y960	0	615444	0	0	0	0	0	0	0	0	0	0	0	0	0	0	1.98048e+06	0	0	0	0	0	0	0	0	0
VPIVINPNAYDNLAIyK	PEAK1		XP_005254733.1,	PREDICTED: pseudopodium-enriched atypical kinase 1 isoform X7	Y641	0	0	0	0	0	0	0	0	0	0	0	0	0	4.5632e+06	0	0	8.83097e+06	0	0	6.25315e+06	0	1.81075e+07	0	0	0	0
VPIVINPNAyDNLAIYK	PEAK1		XP_005254733.1,	PREDICTED: pseudopodium-enriched atypical kinase 1 isoform X7	Y635	4.29317e+07	1.11604e+07	5.81204e+06	1.53175e+07	0	0	4.73753e+06	0	0	0	0	5.19604e+07	0	8.14125e+07	2.05245e+07	262764	9.93484e+07	2.01749e+07	7.28065e+06	0	1.23102e+08	1.57559e+07	1.17331e+07	8.26804e+06	0	0
VPIVINPNAyDNLAIyK	PEAK1		XP_005254733.1,	PREDICTED: pseudopodium-enriched atypical kinase 1 isoform X7	Y635, Y641	0	1.44006e+06	0	0	0	0	0	0	0	0	0	0	0	1.29986e+07	0	0	0	0	0	0	1.06752e+07	3.04144e+06	0	0	0	0
VPLAHPEDMDPSDNyAEPIDTIFK	ARHGAP5		NP_001025226.1,	Rho GTPase activating protein 5	Y1091	0	0	0	0	0	0	4.82457e+06	0	0	0	0	4.1275e+06	1.79995e+07	0	3.9783e+06	1.47953e+06	0	0	0	0	0	0	0	0	7.59989e+06	1.86691e+07
VPNSNPPEyEFFWGLR	MAGED2		NP_957516.1,	melanoma antigen family D, 2	Y439	0	0	0	0	0	0	0	0	0	0	0	0	0	0	0	0	0	0	0	0	0	893618	0	0	0	0
VPPLSLGyGVCPEPPSPGPALVK	KLRG2		NP_940910.1,	killer cell lectin-like receptor subfamily G, member 2	Y87	0	0	0	0	0	0	0	0	0	0	0	0	0	0	0	0	0	0	0	0	0	0	0	0	2.4006e+06	0
VPSEGAyDIILPR	GPRC5C		XP_005257569.1,	G protein-coupled receptor, family C, group 5, member C	Y487	0	0	0	0	0	0	0	0	0	0	0	0	3.22514e+07	0	0	472265	7.85697e+07	1.24392e+07	0	0	0	0	0	0	5.97134e+06	1.57767e+07
VPSSGPyDCPASFSHPLTR	EFS		NP_005855.1,	embryonal Fyn-associated substrate	Y163	3.01179e+07	0	0	0	2.83645e+08	0	0	0	0	0	0	216502	0	4.54268e+06	0	0	0	0	0	0	0	0	0	0	0	6.08719e+06
VPSSPSAWLNSEANyCELNPAFATGCGR	BCAR3		NP_003558.1,	breast cancer anti-estrogen resistance 3	Y429	2.85846e+07	0	111742	5.10895e+07	2.84827e+06	0	1.90247e+07	1.35474e+07	0	1.16601e+07	0	4.61637e+07	0	1.76508e+07	0	162.63	0	1.78233e+07	1.29754e+06	0	0	8.38746e+06	2.40196e+07	0	0	0
VPSVELTNLYPyCDYEMK	ITGB4		XP_005257368.1,	integrin, beta 4	Y1189	0	0	0	0	0	0	0	0	0	0	0	0	0	0	0	234949	0	0	0	0	0	0	0	0	0	0
VQECNyNR	PKP4		NP_003619.2,	plakophilin 4	Y494	0	0	0	0	0	0	0	0	0	0	0	0	0	0	0	49712.1	0	0	0	0	0	0	347343	0	0	0
VQENDGKEPPPVVNyEEDAR	FER	RTK	NP_005237.2,	fer (fps/fes related) tyrosine kinase	Y402	0	1.75507e+07	6.48322e+06	9.43334e+06	2.03279e+07	0	0	0	3.20588e+07	6.62094e+06	0	5.87348e+07	0	2.22345e+07	1.0736e+07	1.92338e+06	0	2.22172e+07	0	0	5.13489e+06	1.1131e+07	6.53067e+07	2.9998e+07	8.39606e+06	0
VQIyHNPTANSFR	VASP		NP_003361.1,	vasodilator-stimulated phosphoprotein	Y39	3.40606e+07	4.61718e+07	3.34118e+07	1.82129e+07	1.4655e+07	7.61704e+07	2.00195e+07	0	0	5.45492e+06	0	2.64691e+07	7.36917e+07	8.20966e+07	1.54586e+07	1.74584e+06	9.54524e+06	2.5064e+07	1.348e+07	8.49485e+07	5.44568e+07	9.32811e+07	1.20651e+07	5.46657e+07	3.78788e+07	8.00669e+07
VQPNEAVyTK	G6PD		XP_005277890.1,	glucose-6-phosphate dehydrogenase	Y432	1.06453e+08	1.71907e+07	4.18939e+06	1.35429e+07	1.71369e+07	8.54476e+06	7.22442e+07	1.12006e+08	2.03241e+07	3.5893e+07	6.26174e+07	2.48628e+07	3.11703e+07	8.34649e+06	0	156830	5.50312e+06	1.83184e+07	4.59186e+06	6.20596e+06	5.06732e+07	1.09743e+07	0	2.51636e+07	4.88564e+07	2.30077e+08
VRDPAGQEGYVPyNILTPYPGPR	EPS8L1		XP_005259077.1,	EPS8-like 1	Y561	0	0	0	0	0	0	4.16554e+06	0	0	0	0	0	1.17294e+07	0	0	0	0	0	0	0	0	0	0	0	0	0
VSAGNGGSSLSyTNPAVAATSANL	MUC1		XP_005245234.1,	mucin 1, cell surface associated	Y492	0	0	0	0	0	0	0	0	0	0	0	0	0	0	0	0	0	0	0	0	0	0	0	0	0	0
VSAQyLSEIEMAK	FLOT1		XP_005275559.1,	flotillin 1	Y203	0	6.11124e+06	0	1.61581e+06	0	0	6.16749e+06	5.47228e+06	0	4.94796e+06	0	2.84944e+06	0	0	0	0	0	2.11032e+06	0	0	0	0	0	0	3.23297e+06	1.57767e+07
VSDTVVEPYNATLSVHQLVENTDETYCIDNEALyDICFR	TUBB6|| TUBB4B|| TUBB4A|| TUBB2B|| TUBB		NP_115914.1|| NP_006079.1|| NP_006078.2|| NP_821080.1|| NP_821133.1,	tubulin, beta 6 class V|| tubulin, beta 4B class IVb|| tubulin, beta 4A class IVa|| tubulin, beta 2B class IIb|| tubulin, beta class I	Y208|| Y208|| Y208|| Y208|| Y208	0	0	0	0	0	0	0	0	0	0	0	0	0	0	0	0	0	204658	0	0	0	0	0	0	0	0
VSEKPSADyVLSVR	PTK6	TK	NP_005966.1,	protein tyrosine kinase 6	Y114	7.14068e+06	0	0	0	0	0	0	0	0	0	0	0	1.26303e+07	0	0	535589	0	0	0	0	0	0	1.03052e+07	0	5.99547e+06	0
VSETEySALEQSTK	ACKR3		XP_005246155.1,	atypical chemokine receptor 3	Y354	0	0	0	0	0	0	0	0	0	0	0	0	0	0	0	0	0	0	0	0	0	0	0	0	0	0
VSGDYGHPVYIVQDGPPQSPPNIyYKV	EFNB3		NP_001397.1,	ephrin-B3	Y337	0	0	0	0	0	0	0	0	0	0	0	0	0	0	0	0	3.47395e+06	0	0	0	0	0	0	0	0	0
VSGDYGHPVYIVQEMPPQSPANIYyKV	EFNB2|| EFNB1		NP_004084.1|| NP_004420.1,	ephrin-B2|| ephrin-B1	Y331|| Y344	0	6.55225e+06	0	0	0	0	2.10142e+06	0	0	0	0	0	0	0	0	0	0	0	0	0	0	0	0	0	0	0
VSGDYGHPVYIVQEMPPQSPANIyYKV	EFNB2|| EFNB1		NP_004084.1|| NP_004420.1,	ephrin-B2|| ephrin-B1	Y330|| Y343	0	6.55225e+06	0	1.76525e+07	4.19558e+06	0	2.08899e+07	0	6.7868e+06	0	0	0	5.53138e+06	0	1.31836e+07	1.68666e+06	2.64605e+06	0	0	0	0	0	9.08759e+06	0	0	0
VSGDYGHPVyIVQEMPPQSPANIYYK	EFNB2|| EFNB1		NP_004084.1|| NP_004420.1,	ephrin-B2|| ephrin-B1	Y316|| Y329	0	0	0	0	0	0	0	0	0	0	0	0	0	0	0	71609.1	0	0	0	0	0	0	0	0	0	0
VSGDYGHPVyIVQEMPPQSPANIYYKV	EFNB2|| EFNB1		NP_004084.1|| NP_004420.1,	ephrin-B2|| ephrin-B1	Y316|| Y329	0	0	0	0	0	0	0	0	0	0	0	0	0	0	1.00915e+07	1.20729e+06	0	631240	0	0	0	0	7.99177e+06	0	0	0
VSGDYGHPVyIVQEMPPQSPANIyYKV	EFNB2|| EFNB1		NP_004084.1|| NP_004420.1,	ephrin-B2|| ephrin-B1	Y316, Y330|| Y329, Y343	0	1.47606e+06	0	0	0	0	6.45348e+06	0	0	0	0	0	0	0	0	476999	0	0	0	0	0	0	2.64548e+06	0	0	0
VSGDyGHPVYIVQEMPPQSPANIYyKV	EFNB2|| EFNB1		NP_004084.1|| NP_004420.1,	ephrin-B2|| ephrin-B1	Y311, Y331|| Y324, Y344	0	0	0	0	0	0	0	0	0	0	0	0	0	0	0	294722	0	0	0	0	0	0	0	0	0	0
VSGDyGHPVyIVQEMPPQSPANIYYKV	EFNB2|| EFNB1		NP_004084.1|| NP_004420.1,	ephrin-B2|| ephrin-B1	Y311, Y316|| Y324, Y329	0	0	0	0	0	0	0	0	0	0	0	0	0	0	0	0	0	0	0	0	0	0	1.25079e+06	0	0	0
VSLAGACGVGGyGSR	KRT5		XP_005268919.1,	keratin 5	Y60	0	0	0	0	0	0	0	0	7.19812e+07	0	0	0	1.07384e+07	0	9.09217e+07	3.47393e+06	0	0	0	0	3.95927e+06	0	6.37571e+06	0	0	0
VSPSIHGyHFDTASR	C8orf4		NP_064515.1,	chromosome 8 open reading frame 4	Y25	0	0	0	0	0	0	0	0	0	0	0	0	0	0	0	0	0	0	0	0	0	0	0	0	8.70971e+06	0
VSSQGNLIPARPAPAPPLySSLT	ADAM9		NP_003807.1,	ADAM metallopeptidase domain 9	Y815	7.68828e+07	0	0	0	0	0	0	0	0	0	5.53432e+07	0	0	5.56205e+07	0	0	1.5925e+07	0	0	0	0	1.36394e+07	0	0	0	0
VSSTHYyLLPERPPYLDK	ERRFI1		NP_061821.1,	ERBB receptor feedback inhibitor 1	Y395	0	0	0	0	0	0	1.01092e+07	1.09872e+07	0	0	1.0813e+07	0	0	0	0	0	0	0	0	0	1.14319e+07	0	0	0	0	0
VSSTHYyLLPERPPYLDKYEK	ERRFI1		NP_061821.1,	ERBB receptor feedback inhibitor 1	Y395	0	0	0	0	2.5528e+07	3.00287e+06	7.34876e+07	0	0	0	0	2.18597e+06	0	0	0	0	0	0	0	0	0	0	0	0	2.4006e+08	0
VSSTHYyLLPERPSYLER	TNK2	TK	XP_005269325.1,	tyrosine kinase, non-receptor, 2	Y938	0	0	0	0	0	0	0	0	0	0	2.99816e+06	0	0	0	0	0	0	0	0	0	0	0	0	0	0	0
VSSTHyYLLPERPPYLDK	ERRFI1		NP_061821.1,	ERBB receptor feedback inhibitor 1	Y394	0	0	0	0	0	0	0	0	0	0	0	0	0	0	0	0	0	0	0	0	0	0	0	0	1.65267e+07	0
VSSTHyYLLPERPPYLDKYEK	ERRFI1		NP_061821.1,	ERBB receptor feedback inhibitor 1	Y394	0	0	0	0	2.50553e+07	0	9.62426e+08	1.28007e+08	0	6.96567e+07	4.04015e+07	0	0	0	0	0	0	0	0	0	1.19454e+07	0	7.69291e+07	0	2.49711e+08	2.1693e+08
VSSTHyYLLPERPSYLER	TNK2	TK	XP_005269325.1,	tyrosine kinase, non-receptor, 2	Y937	0	0	0	2.67122e+07	0	0	0	0	0	0	0	0	0	0	0	0	0	1.83802e+07	0	0	0	0	0	0	0	0
VSSTHyyLLPERPPYLDK	ERRFI1		NP_061821.1,	ERBB receptor feedback inhibitor 1	Y394, Y395	0	0	0	0	0	0	3.40704e+06	0	0	0	0	0	0	0	0	0	0	0	0	0	0	0	0	0	0	0
VSSTHyyLLPERPPYLDKYEK	ERRFI1		NP_061821.1,	ERBB receptor feedback inhibitor 1	Y394, Y395	0	0	0	0	0	0	7.57258e+07	0	0	0	0	0	0	0	0	0	0	0	0	0	0	0	0	0	0	0
VTAyTVDVTGR	AHNAK		NP_001611.1,	AHNAK nucleoprotein	Y160	0	0	0	0	0	0	0	0	0	0	0	0	0	0	0	0	0	0	0	0	0	0	940417	0	0	0
VTEWQQTYTyDSGIHSGANTCVPSVSSK	JUP		XP_005277071.1,	junction plakoglobin	Y60	0	0	0	0	0	0	2.36255e+06	0	0	1.06462e+06	0	2.53516e+06	1.75851e+07	0	0	751600	0	0	0	0	0	0	3.25427e+06	0	6.5745e+06	7.08638e+06
VTEWQQTyTYDSGIHSGANTCVPSVSSK	JUP		XP_005277071.1,	junction plakoglobin	Y58	0	0	0	2.29763e+06	0	0	6.57782e+06	0	4.6939e+06	2.49426e+06	4.76757e+06	4.60241e+06	0	0	0	881798	0	0	0	0	0	0	4.25047e+06	0	1.12309e+07	3.392e+07
VTIADDySDPFDAK	SHB		NP_003019.2,	Src homology 2 domain containing adaptor protein B	Y246	9.96629e+06	1.22405e+07	0	2.44707e+06	1.21731e+07	0	1.38022e+07	1.06459e+07	1.03193e+07	4.56267e+06	5.62279e+06	1.46662e+07	1.46843e+08	9.03063e+06	7.52118e+06	529079	0	1.39863e+07	0	0	9.85088e+07	0	5.3795e+06	0	5.01834e+06	1.39361e+07
VTIADDySDPFDAKNDLK	SHB		NP_003019.2,	Src homology 2 domain containing adaptor protein B	Y246	1.18281e+07	5.0762e+06	0	3.09152e+06	1.38277e+06	0	3.84224e+06	5.35494e+06	0	3.52846e+06	0	0	2.73866e+07	0	0	452143	0	0	0	0	0	0	0	0	0	0
VTIEyYSQLK	ALDH9A1		NP_000687.3,	aldehyde dehydrogenase 9 family, member A1	Y500	0	0	0	0	0	0	0	0	0	0	0	0	0	0	0	0	0	0	0	0	0	0	0	0	0	4.04936e+06
VTPPEGyEVVTVFPK	PDLIM1		NP_066272.1,	PDZ and LIM domain 1	Y321	0	0	0	0	3.6992e+06	0	7.12494e+06	0	3.49623e+07	3.68055e+06	3.991e+06	0	0	0	0	312476	0	0	0	0	7.43207e+06	0	0	0	0	0
VTSTNNMAyNK	PDLIM5		XP_005262751.1,	PDZ and LIM domain 5	Y125	0	0	0	0	0	0	0	0	0	0	0	0	0	0	0	0	0	0	0	0	0	0	0	0	543452	0
VVDSLyNK	PSMD11		NP_001257411.1,	proteasome (prosome, macropain) 26S subunit, non-ATPase, 11	Y415	0	0	0	0	0	0	0	0	0	0	0	0	0	0	0	0	0	0	0	0	0	0	0	0	1.10102e+06	0
VVEEINGNNyVYIDPTQLPYDHK	KIT	RTK	XP_005265797.1,	v-kit Hardy-Zuckerman 4 feline sarcoma viral oncogene homolog	Y569	0	0	0	0	0	0	0	0	0	0	0	0	0	0	0	0	741542	0	0	0	0	0	0	0	0	0
VVHASGDASySAGDSGDAAAQPAFTGIK	EPB41L3		XP_005258141.1,	erythrocyte membrane protein band 4.1-like 3	Y897	0	0	0	0	0	0	0	0	0	0	0	0	0	0	0	0	0	0	0	0	0	0	0	0	0	4.61469e+06
VVLPSYEEALSLPSKTPEGGPAPPPySEV	LAPTM5		NP_006753.1,	lysosomal protein transmembrane 5	Y259	0	0	0	0	0	3.44232e+06	0	0	0	0	0	0	0	0	0	0	0	0	0	0	0	0	0	0	0	0
VVNLEQPLCKPyTVVDVSAAMASEHLEGPVNSPK	PEAK1		XP_005254733.1,	PREDICTED: pseudopodium-enriched atypical kinase 1 isoform X7	Y475	0	3.69014e+06	0	0	0	0	0	0	0	0	0	0	0	0	0	0	1.38033e+06	0	0	1.15624e+07	0	0	0	0	0	0
VVQDFIDIFSDyANFK	PTPRE		XP_005252745.1,	protein tyrosine phosphatase, receptor type, E	Y716	0	2.08808e+07	297387	1.75591e+07	7.97751e+06	1.92054e+06	7.90831e+06	0	0	8.02015e+06	0	0	1.53329e+06	7920.96	1.22169e+07	181094	3.53888e+06	4.61053e+07	0	0	0	0	0	0	0	0
VVQDTyQIMK	HGS		NP_004703.1,	hepatocyte growth factor-regulated tyrosine kinase substrate	Y132	0	0	0	0	2.97827e+06	0	2.38741e+06	0	0	0	0	1.69709e+06	0	0	0	84628.9	0	0	0	0	0	1.45801e+06	0	0	0	0
VVQEYIDAFSDyANFK	PTPRA		XP_005260833.1,	protein tyrosine phosphatase, receptor type, A	Y809	3.44987e+08	2.14208e+08	3.70259e+07	7.55602e+08	9.80938e+08	1.25323e+08	3.02157e+08	9.41915e+07	8.23852e+07	2.6869e+08	3.08663e+06	5.50333e+08	1.10447e+08	1.91559e+08	2.81972e+08	1.47953e+07	2.51618e+08	2.04844e+08	6.63188e+07	1.62818e+08	2.13503e+08	8.54424e+07	4.43864e+08	0	2.58155e+07	1.04258e+07
VVQQEVVRyEEEPGLR	PPL		NP_002696.3,	periplakin	Y1358	0	0	0	0	0	0	0	0	0	0	0	0	0	0	0	0	0	0	0	0	0	0	0	0	0	5.74536e+06
VVYENAyGQFIGPHR	TXNRD1		NP_001087240.1,	thioredoxin reductase 1	Y281	0	0	0	0	3.12009e+06	0	9.05228e+06	0	0	4.29905e+06	0	1.5644e+06	0	0	0	106526	0	2.84677e+06	0	0	0	1.23068e+07	0	0	0	0
VVySAPR	CLDN3		NP_001297.1,	claudin 3	Y198	0	0	0	1.60647e+06	1.08754e+06	0	8.5176e+06	0	0	5.4752e+06	0	0	0	0	0	0	0	0	0	0	1.13508e+07	0	0	0	0	6.84973e+07
VWLLQQySGMTHEDIVQESK	ZC3H7B		NP_060060.3,	zinc finger CCCH-type containing 7B	Y648	0	0	0	0	0	3.32839e+06	0	0	0	0	0	0	0	0	0	0	0	0	0	0	0	0	0	0	0	0
VYAPASTLVDQPyANEGTVVVTER	DSG2		NP_001934.2,	desmoglein 2	Y979	0	0	0	0	0	0	0	0	0	0	0	0	8.17996e+06	0	0	0	0	0	0	0	0	0	0	0	0	0
VYHQQyQDK	PIK3R2		NP_005018.1,	phosphoinositide-3-kinase, regulatory subunit 2 (beta)	Y453	0	0	0	0	0	0	542515	0	0	0	0	0	0	518166	0	0	0	0	0	0	0	396406	0	0	0	0
VYIDPFTyEDPNEAVR	EPHB4|| EPHB3	RTK	NP_004435.3|| NP_004434.2,	EPH receptor B4|| EPH receptor B3	Y596|| Y614	9.86772e+06	7.16428e+06	0	3.19426e+06	2.12734e+07	0	8.35595e+06	0	0	3.72111e+06	0	4.43479e+06	7.35115e+06	0	1.4066e+07	463388	0	0	0	0	0	0	0	0	4.82532e+06	0
VYNDGYDDDNyDYIVK	DYRK1A	0	NP_001387.2,	dual-specificity tyrosine-(Y)-phosphorylation regulated kinase 1A	Y145	0	0	0	0	0	0	0	0	0	0	0	0	0	0	0	0	0	0	0	0	0	0	3.35389e+06	960431	0	0
VYTyIQSR	DYRK4|| DYRK2	0	XP_005253864.1|| NP_006473.2,	dual-specificity tyrosine-(Y)-phosphorylation regulated kinase 4|| dual-specificity tyrosine-(Y)-phosphorylation regulated kinase 2	Y426|| Y382	0	2.03408e+07	0	1.76525e+08	7.13839e+07	8.46338e+06	4.52614e+07	3.02949e+07	0	3.06206e+07	1.73992e+07	2.12311e+07	0	0	0	733845	4.15575e+07	5.0623e+06	0	0	0	3.19821e+06	6.30929e+06	0	0	0
VyENVGLMQQQK	PTPN11		NP_002825.3,	protein tyrosine phosphatase, non-receptor type 11	Y580	0	0	0	0	0	0	0	0	0	0	0	0	0	0	0	0	653557	0	0	0	0	0	0	0	0	0
VyESIGQYGGETVK	MPP5		XP_005268059.1,	membrane protein, palmitoylated 5 (MAGUK p55 subfamily member 5)	Y243	0	0	0	0	0	0	0	0	0	0	0	0	0	0	0	84628.9	0	0	0	0	0	0	0	0	0	0
VyFQSPPGAAGEGPGGADDEGPVRR	PPP1R14B		NP_619634.1,	protein phosphatase 1, regulatory (inhibitor) subunit 14B	Y29	0	0	0	0	0	0	0	0	0	1.77437e+06	0	0	0	0	0	0	0	0	0	0	0	0	0	0	0	0
VyIDPFTYEDPNEAVR	EPHB4|| EPHB3	RTK	NP_004435.3|| NP_004434.2,	EPH receptor B4|| EPH receptor B3	Y590|| Y608	0	0	0	0	0	0	0	0	0	0	0	0	0	0	0	350944	0	0	0	0	0	0	0	0	0	0
VyIDPFTyEDPNEAVR	EPHB4|| EPHB3	RTK	NP_004435.3|| NP_004434.2,	EPH receptor B4|| EPH receptor B3	Y590, Y596|| Y608, Y614	0	0	0	0	341910	0	0	0	0	0	0	0	1.56032e+07	0	0	2.67498e+06	0	0	0	0	0	0	2.49051e+06	0	0	0
VySQITVQK	EPS8		XP_005253396.1,	epidermal growth factor receptor pathway substrate 8	Y785	0	0	0	0	0	0	1.57918e+06	8.96046e+06	0	7.37124e+06	0	0	0	0	0	0	0	0	0	0	0	0	0	0	0	0
WANyHLENAGCNK	LCP1		XP_005266430.1,	lymphocyte cytosolic protein 1 (L-plastin)	Y276	0	0	0	0	0	0	0	0	0	0	0	1.25012e+06	0	0	0	0	0	0	0	0	0	0	0	0	0	0
WDSyENLSADGEVLHTQGPVDGSLyAK	TNS3		XP_005249880.1,	tensin 3	Y425, Y446	1.19376e+07	0	0	0	0	0	0	0	0	0	0	0	3.98187e+07	4.09115e+06	0	0	0	1.97417e+06	0	0	1.74316e+07	0	0	0	0	0
WDSyENLSADGEVLHtQGPVDGSLYAK	TNS3		XP_005249880.1,	tensin 3	Y425, | T437	1.00758e+07	0	0	0	0	0	0	0	0	0	0	0	0	0	0	0	0	0	0	0	0	0	0	0	0	0
WDTGENPIyK	ITGB1		NP_596867.1,	integrin, beta 1 (fibronectin receptor, beta polypeptide, antigen CD29 includes MDF2, MSK12)	Y783	3.02274e+07	3.81615e+08	9.58839e+06	3.9975e+07	1.69005e+07	2.01005e+07	9.45018e+07	7.82973e+07	7.23441e+07	3.09247e+07	3.45035e+07	4.24623e+07	1.10087e+08	4.48795e+07	4.3159e+07	1.42035e+06	1.13634e+07	9.71615e+07	6.89139e+06	2.1945e+07	2.05396e+07	3.94289e+07	2.95541e+07	1.43792e+07	6.23673e+06	2.45854e+07
WDTGENPIyKSAVTTVVNPK	ITGB1		NP_596867.1,	integrin, beta 1 (fibronectin receptor, beta polypeptide, antigen CD29 includes MDF2, MSK12)	Y783	0	9.09035e+06	0	5.48255e+06	0	0	0	0	0	0	0	0	0	0	0	0	0	0	0	0	0	0	0	0	0	0
WDsYENLSADGEVLHTQGPVDGSLyAK	TNS3		XP_005249880.1,	tensin 3	Y446, | S424	0	0	0	0	0	0	0	0	0	0	0	0	3.98187e+07	4.09115e+06	0	0	0	0	0	0	1.74316e+07	0	0	0	0	0
WEDSAHKPQSLDTDDPATLyAVVENVPPLR	TNFRSF1A		NP_001056.1,	tumor necrosis factor receptor superfamily, member 1A	Y360	0	6.41725e+06	0	0	0	0	0	0	0	0	0	0	0	0	0	0	0	0	0	0	0	0	0	0	0	0
WKLEDYFETDSSySDANNFIR	FRK	TK	XP_005266939.1,	fyn-related kinase	Y497	7.94018e+07	0	0	2.51245e+06	0	0	1.29318e+07	0	0	5.27241e+06	0	0	5.40526e+07	0	0	0	0	0	0	0	1.2621e+07	0	0	0	0	0
WQPDTEEEyEDSSGNVVNKK	SF3A3		NP_006793.1,	splicing factor 3a, subunit 3, 60kDa	Y479	0	0	0	0	0	0	0	0	0	458193	0	1.53646e+06	0	0	0	0	0	0	0	0	0	0	0	0	0	0
WSPAySFSSDSPLDSSPK	DAGLB		XP_005249704.1,	diacylglycerol lipase, beta	Y592	0	1.57506e+06	0	0	0	0	0	0	0	0	0	0	0	0	0	0	0	0	0	0	0	0	0	0	0	0
WTAPEAALyGR	YES1|| SRC|| FYN	TK	NP_005424.1|| NP_005408.1|| XP_005266946.1,	v-yes-1 Yamaguchi sarcoma viral oncogene homolog 1|| v-src avian sarcoma (Schmidt-Ruppin A-2) viral oncogene homolog|| FYN oncogene related to SRC, FGR, YES	Y446|| Y439|| Y440	6.12215e+06	9.45036e+06	0	7.89225e+06	1.1334e+07	0	4.97378e+06	0	2.35905e+07	3.31554e+06	0	3.79926e+06	0	0	6.39329e+06	243234	2.01294e+06	0	0	0	1.054e+07	8.54424e+06	5.61195e+06	0	0	0
WTAPEAISyR	EPHA2	RTK	NP_004422.2,	EPH receptor A2	Y791	0	2.5831e+06	0	2.37235e+06	0	0	0	0	0	0	0	2.05327e+06	0	0	0	94097.9	0	0	0	0	0	0	0	0	0	0
YADIESSNyMAPYDNYVPSAPER	PDGFRB	RTK	NP_002600.1,	platelet-derived growth factor receptor, beta polypeptide	Y771	0	0	0	0	0	0	0	0	0	0	0	0	0	0	0	0	2.20774e+06	0	0	0	0	0	0	0	0	0
YAGEVyGMIR	PI4KA		NP_477352.3,	phosphatidylinositol 4-kinase, catalytic, alpha	Y1154	0	0	0	0	0	0	0	0	0	0	0	0	0	0	0	0	0	0	0	0	0	2.0224e+06	0	0	0	0
YAGKDGyNYTLSK	S100A11		NP_005611.1,	S100 calcium binding protein A11	Y30	0	0	0	0	2.41098e+06	0	0	0	0	0	0	0	3.92782e+06	0	0	0	0	0	0	0	0	0	0	0	0	0
YALYDATyETK	CFL2|| CFL1		NP_619579.1|| NP_005498.1,	cofilin 2 (muscle)|| cofilin 1 (non-muscle)	Y89|| Y89	7.27211e+06	0	0	0	4.3374e+07	0	1.92734e+07	2.6348e+07	0	1.84534e+07	2.02499e+07	2.33263e+07	0	1.5051e+07	0	486468	0	0	4.23864e+06	0	4.47276e+07	0	8.7998e+06	0	0	3.32626e+07
YALYDATyETKESK	CFL2|| CFL1		NP_619579.1|| NP_005498.1,	cofilin 2 (muscle)|| cofilin 1 (non-muscle)	Y89|| Y89	0	0	1.55627e+06	0	1.34731e+07	0	487182	0	0	7.19887e+06	0	2.89833e+06	0	0	0	0	0	0	0	0	9.09416e+06	0	0	0	0	1.86691e+07
YALyDASFETK	DSTNP4|| DSTN		XP_003960377.2|| NP_006861.1,	destrin (actin depolymerizing factor) pseudogene 4|| destrin (actin depolymerizing factor)	Y178|| Y85	0	0	0	0	1.61914e+06	0	0	0	0	0	0	1.14536e+06	0	0	0	0	0	0	0	0	0	0	0	0	0	0
YALyDATYETK	CFL2|| CFL1		NP_619579.1|| NP_005498.1,	cofilin 2 (muscle)|| cofilin 1 (non-muscle)	Y85|| Y85	0	0	1.19486e+07	0	4.3374e+07	0	2.10142e+07	0	1.94773e+07	1.84534e+07	0	2.33263e+07	1.96391e+07	1.5051e+07	4.93547e+06	0	2.04541e+06	0	0	0	4.47276e+07	0	0	0	1.53204e+07	3.32626e+07
YANNSNyKNDVMIR	MAGOHB|| MAGOH		NP_060518.1|| NP_002361.1,	mago-nashi homolog B (Drosophila)|| mago-nashi homolog, proliferation-associated (Drosophila)	Y42|| Y40	0	0	0	0	1.69005e+07	0	0	0	0	0	0	0	0	0	0	0	0	0	0	0	0	0	0	0	0	0
YAYFNGCSSPTAPLSPMSPPGyK	GJA1		NP_000156.1,	gap junction protein, alpha 1, 43kDa	Y286	0	7.55129e+06	0	0	0	0	0	0	0	0	0	0	0	0	0	0	0	0	0	0	0	0	0	0	0	0
YAyFNGCSSPTAPLSPMSPPGYK	GJA1		NP_000156.1,	gap junction protein, alpha 1, 43kDa	Y267	0	5.2832e+06	0	0	0	0	0	0	0	0	0	0	0	0	0	0	0	0	0	0	0	0	0	0	0	0
YAyFNGCSSPTAPLSPMSPPGyK	GJA1		NP_000156.1,	gap junction protein, alpha 1, 43kDa	Y267, Y286	0	7.38028e+06	0	0	0	0	0	0	0	0	0	0	0	0	0	0	0	0	0	0	0	0	0	0	0	0
YCRPESQEHPEADPGAAPyLK	STAT3		XP_005257673.1,	signal transducer and activator of transcription 3 (acute-phase response factor)	Y799	6.45071e+07	1.21505e+08	4.10825e+07	3.7173e+07	8.97026e+07	2.93777e+07	3.54382e+07	3.62685e+07	0	3.17359e+07	1.15995e+07	9.77749e+07	3.74765e+08	5.43206e+07	1.0339e+08	2.14235e+06	2.82461e+07	1.62761e+07	0	2.2417e+08	5.31056e+07	6.04368e+06	8.93263e+06	5.05751e+07	0	0
YCRPESQEHPEADPGSAAPyLK	STAT3		XP_005257670.1,	signal transducer and activator of transcription 3 (acute-phase response factor)	Y800	2.15754e+08	2.93411e+08	1.37188e+08	1.29825e+08	3.07282e+08	1.03351e+08	1.06936e+08	1.09872e+08	0	1.05448e+08	1.59247e+08	3.31736e+08	1.14231e+09	1.73087e+08	4.04736e+08	8.10781e+06	1.099e+08	7.85956e+07	9.15488e+07	8.31787e+08	2.06747e+08	1.94401e+07	3.05503e+07	2.02052e+08	3.57074e+07	4.78561e+07
YDEDAKRPyFTVDEAEAR	PVRL1		NP_002846.3,	poliovirus receptor-related 1 (herpesvirus entry mediator C)	Y468	0	0	0	0	1.38277e+07	0	0	0	2.55261e+07	0	0	0	1.59455e+07	0	0	0	0	0	0	0	0	0	0	0	2.42473e+06	0
YDEVPSDLPyQDTTIR	MARVELD2		XP_005276816.1,	MARVEL domain containing 2	Y23	0	0	0	0	0	0	0	0	0	0	0	0	0	0	0	0	0	0	0	0	0	0	0	0	0	1.06493e+07
YDGNVyENLFEWAK	ACOX1		NP_009223.2,	acyl-CoA oxidase 1, palmitoyl	Y629	8.23588e+06	0	0	0	0	0	0	0	0	0	0	0	0	0	0	0	0	0	0	0	0	0	0	0	0	0
YEMASNPLyR	ITGB5		NP_002204.2,	integrin, beta 5	Y774	0	0	0	0	0	0	3.3946e+06	0	0	0	0	0	0	2.57236e+06	0	0	0	0	0	0	0	0	0	0	0	0
YESSLYSQEySKPADVTPLNGFSEGSK	MAP1B		NP_005900.2,	microtubule-associated protein 1B	Y1174	0	0	0	0	0	0	0	0	0	0	0	0	0	1.69666e+06	0	0	0	0	0	0	0	0	0	0	0	0
YESSSyTDQFSR	TJP1		XP_005254673.1,	tight junction protein 1	Y1133	0	0	0	0	0	0	0	0	0	0	0	0	0	0	0	0	0	0	0	0	0	0	1.15117e+06	0	0	0
YFDSGDyNMAK	ENSA|| ARPP19		XP_005245009.1|| XP_005254191.1,	endosulfine alpha|| cAMP-regulated phosphoprotein, 19kDa	Y93|| Y84	0	0	0	0	3.94739e+06	0	0	0	0	0	0	0	0	0	0	0	0	0	0	0	0	0	0	0	4.02915e+06	9.42659e+06
YGAFVKPAVVTVGDFPEEDyGLDEI	TBCB		NP_001272.2,	tubulin folding cofactor B	Y239	0	0	0	0	0	0	7.18711e+06	0	0	1.81493e+06	0	0	0	0	0	0	0	0	0	0	0	0	0	0	0	0
YGEDSGLMyDLKDQGGELLSLR	HARS2		NP_036340.1,	histidyl-tRNA synthetase 2, mitochondrial	Y116	0	0	0	0	0	0	0	0	0	0	0	0	0	0	0	0	0	0	0	0	0	0	0	0	0	0
YGHPGYPALVTYSYGGAVPSYCPAyGR	TENC1		NP_056134.2,	tensin like C1 domain containing phosphatase (tensin 2)	Y812	0	0	0	0	0	0	0	0	0	0	0	0	0	0	0	0	0	0	0	0	0	0	0	924731	0	0
YGIyAVENEHMNR	VTI1B		NP_006361.1,	vesicle transport through interaction with t-SNAREs 1B	Y115	0	8.82934e+06	0	0	0	0	0	0	0	0	0	0	0	0	0	0	0	0	0	0	0	0	0	0	0	0
YGLFKEENPyAR	PTTG1IP		NP_004330.1,	pituitary tumor-transforming 1 interacting protein	Y174	6.1331e+07	4.07716e+08	2.3971e+07	1.81195e+08	7.68204e+07	5.72092e+07	9.91026e+07	3.42417e+07	0	5.78952e+07	1.4057e+07	9.56798e+07	1.3387e+08	3.97484e+07	3.64454e+07	5.87076e+06	6.4122e+07	1.59048e+08	4.49814e+07	0	2.22962e+07	2.72005e+07	4.10657e+07	5.33022e+06	5.31992e+07	4.23342e+07
YGPQFTLQHVPDyR	PCDHGC5|| PCDHGC4|| PCDHGC3|| PCDHGB7|| PCDHGB6|| PCDHGB5|| PCDHGB4|| PCDHGB3|| PCDHGB2|| PCDHGB1|| PCDHGA9|| PCDHGA8|| PCDHGA7|| PCDHGA6|| PCDHGA5|| PCDHGA4|| PCDHGA3|| PCDHGA2|| PCDHGA12|| PCDHGA11|| PCDHGA10|| PCDHGA1		NP_061752.1|| NP_061751.1|| NP_002579.2|| NP_061750.1|| NP_061749.1|| NP_061748.1|| NP_003727.1|| NP_061747.1|| NP_061746.1|| NP_061745.1|| NP_061744.1|| NP_114477.1|| NP_061743.1|| XP_005268539.1|| NP_061741.1|| NP_061740.2|| NP_061739.2|| NP_061738.1|| NP_003726.1|| NP_061737.1|| NP_061736.1|| NP_061735.1,	protocadherin gamma subfamily C, 5|| protocadherin gamma subfamily C, 4|| protocadherin gamma subfamily C, 3|| protocadherin gamma subfamily B, 7|| protocadherin gamma subfamily B, 6|| protocadherin gamma subfamily B, 5|| protocadherin gamma subfamily B, 4|| protocadherin gamma subfamily B, 3|| protocadherin gamma subfamily B, 2|| protocadherin gamma subfamily B, 1|| protocadherin gamma subfamily…	Y903|| Y897|| Y893|| Y888|| Y889|| Y882|| Y882|| Y888|| Y890|| Y886|| Y891|| Y891|| Y891|| Y1728|| Y890|| Y921|| Y891|| Y891|| Y891|| Y894|| Y895|| Y890	0	1.02604e+07	0	0	0	0	0	0	0	0	0	0	0	1.43669e+06	0	0	1.99671e+06	0	0	0	0	0	0	0	0	0
YHGHsMSDPGVSyR	PDHA2|| PDHA1		NP_005381.1|| NP_001166925.1,	pyruvate dehydrogenase (lipoamide) alpha 2|| pyruvate dehydrogenase (lipoamide) alpha 1	Y299, | S291|| Y339, | S331	0	0	0	0	0	0	0	0	0	0	0	0	0	0	0	336148	0	0	0	0	0	4.37402e+06	0	0	0	0
YIEDEDYyK	PTK2B	TK	XP_005273504.1,	protein tyrosine kinase 2 beta	Y580	0	0	0	0	0	0	0	0	0	0	0	0	0	0	0	0	0	0	0	0	1.18913e+07	0	0	0	0	0
YIEDEDYyKASVTR	PTK2B	TK	XP_005273504.1,	protein tyrosine kinase 2 beta	Y580	0	0	0	1.25155e+07	0	0	3.86711e+06	0	0	627012	0	0	0	0	8.64907e+06	0	0	1.70187e+06	0	0	2.37826e+07	0	0	5.70209e+06	0	0
YIEDEDyYK	PTK2B	TK	XP_005273504.1,	protein tyrosine kinase 2 beta	Y579	0	0	0	0	0	0	0	0	0	0	0	0	0	0	0	0	0	0	0	0	1.18913e+07	0	0	0	0	0
YIEDEDyyKASVTR	PTK2B	TK	XP_005273504.1,	protein tyrosine kinase 2 beta	Y579, Y580	0	0	0	9.43334e+06	0	0	2.53663e+06	0	0	1.67298e+06	0	0	0	0	0	0	0	0	0	0	1.35129e+08	0	0	0	0	0
YIQTVySTSDR	SCEL		NP_659001.2,	sciellin	Y608	0	0	0	0	0	0	0	0	0	0	0	0	0	0	0	27045.8	0	0	0	0	0	0	0	0	0	0
YISLIyTNYEAGKDDYVK	GSTP1		NP_000843.1,	glutathione S-transferase pi 1	Y109	0	0	0	0	0	0	0	0	0	0	0	0	0	0	0	172809	0	0	0	0	0	0	0	0	0	0
YKPMMIITEyMENGALDK	EPHA2	RTK	NP_004422.2,	EPH receptor A2	Y694	2.24515e+06	0	0	5.28641e+06	0	0	0	0	0	1.86562e+06	0	2.42342e+06	0	0	0	158605	0	0	0	0	0	0	2.98861e+06	0	1.96632e+06	0
YLCEGTESPyQTGQLHPAIR	PTPRK		XP_005267138.1,	protein tyrosine phosphatase, receptor type, K	Y895	0	0	0	4.42713e+06	7.00839e+06	0	2.2382e+06	8.10708e+06	8.58935e+06	2.12924e+06	0	0	1.18916e+07	0	0	352127	0	0	0	0	0	0	7.90322e+06	0	1.70093e+06	2.57686e+07
YLyVDKNFINNPLAQADWAAK	MYH9		XP_005261671.1,	myosin, heavy chain 9, non-muscle	Y11	0	0	0	0	0	0	0	0	0	0	0	3.7783e+06	0	1.71035e+06	0	0	0	2.95198e+06	0	0	0	0	0	0	0	0
YMEDSTYyK	PTK2	TK	XP_005251060.1,	protein tyrosine kinase 2	Y662	1.24852e+09	4.44617e+08	1.95456e+08	1.38231e+09	4.04194e+08	2.35184e+08	6.78921e+08	1.57875e+09	1.41543e+09	3.40679e+08	5.64245e+08	2.62596e+08	0	7.52552e+08	4.92972e+08	2.24296e+07	6.7044e+07	6.00916e+08	9.08279e+07	0	1.04725e+09	2.43785e+08	5.7005e+08	1.08836e+09	1.99045e+08	1.95894e+08
YMEDSTYyKASK	PTK2	TK	XP_005251060.1,	protein tyrosine kinase 2	Y662	0	0	581572	9.30259e+06	1.40641e+06	660388	0	0	0	2.26105e+06	0	0	0	0	0	0	0	0	0	0	0	0	370809	0	0	0
YMEDSTyYK	PTK2	TK	XP_005251060.1,	protein tyrosine kinase 2	Y661	1.32519e+09	4.93219e+08	2.25696e+08	1.43835e+09	4.04194e+08	2.31929e+07	7.4731e+08	1.57875e+09	1.20977e+08	3.66027e+08	6.60579e+08	1.87868e+07	3.09902e+07	7.52552e+08	3.85554e+08	1.18954e+06	1.01783e+07	7.36447e+07	1.0092e+08	7.20882e+06	1.05671e+09	2.43785e+08	5.68943e+08	1.35115e+08	2.30409e+08	2.99758e+07
YMEDSTyYKASK	PTK2	TK	XP_005251060.1,	protein tyrosine kinase 2	Y661	6.87784e+06	0	0	2.11083e+07	0	0	0	0	0	3.08233e+06	0	0	0	0	0	0	0	0	0	0	0	0	0	0	0	0
YMEDSTyyK	PTK2	TK	XP_005251060.1,	protein tyrosine kinase 2	Y661, Y662	0	3.16812e+06	280792	1.68119e+07	0	0	5.79445e+06	0	0	5.1913e+06	0	7.1236e+06	0	3.22229e+07	0	154463	0	7.11693e+06	0	0	5.97269e+07	1.58343e+06	626612	680284	0	0
YMEDSTyyKASK	PTK2	TK	XP_005251060.1,	protein tyrosine kinase 2	Y661, Y662	2.85846e+07	1.85407e+07	4.42541e+06	7.3879e+07	1.01876e+07	0	2.03925e+07	5.70696e+07	0	1.96702e+07	8.68976e+06	1.12441e+07	0	2.01137e+07	0	739763	0	2.98292e+06	0	0	2.82419e+07	1.19149e+07	2.2802e+07	2.72709e+07	1.94219e+06	0
YMEDStyYKASK	PTK2	TK	XP_005251060.1,	protein tyrosine kinase 2	Y661, | T660	0	0	0	1.19551e+06	0	0	0	0	0	0	0	0	0	0	0	0	0	0	0	0	0	0	0	0	0	0
YMEySTK	DGKA		XP_005268745.1,	diacylglycerol kinase, alpha 80kDa	Y60	0	0	0	0	0	0	0	0	0	0	0	0	0	0	0	125464	0	0	0	0	0	0	467109	0	0	0
YNTyVAPGR	ARHGAP32		NP_001136157.1,	Rho GTPase activating protein 32	Y1537	0	0	0	0	0	0	0	0	0	0	0	0	0	0	0	0	0	0	0	0	0	0	1.10689e+06	0	0	0
YPSPPMGSVSAPNLPTAEDNLEyVR	CRKL		NP_005198.1,	v-crk avian sarcoma virus CT10 oncogene homolog-like	Y127	0	0	0	0	0	0	0	0	0	0	0	0	0	0	0	0	0	0	0	0	0	0	0	0	3.75169e+07	2.55057e+06
YQDVyVELSHIK	TRIOBP		NP_001034230.1,	TRIO and F-actin binding protein	Y2325	0	1.31405e+06	0	0	0	0	0	0	0	0	0	0	0	0	0	0	0	0	1.04524e+06	0	0	0	0	0	0	0
YQKDVyDIPPSHTTQGVYDIPPSSAK	NEDD9		NP_006394.1,	neural precursor cell expressed, developmentally down-regulated 9	Y177	0	0	0	0	0	0	0	1.17339e+07	0	0	0	0	0	0	0	0	0	0	0	0	0	0	0	0	0	0
YQKDVyDIPPSHTTQGVyDIPPSSAK	NEDD9		NP_006394.1,	neural precursor cell expressed, developmentally down-regulated 9	Y177, Y189	2.28896e+06	0	0	5.38915e+06	0	0	0	1.45074e+07	0	6.99609e+06	0	0	0	0	0	0	0	0	0	0	0	0	0	0	0	0
YRPASASVSALIGGNQEGSHPQPLGGPEPGPYAQPSVNTPLPNLQNGPIyAR	CRK		NP_058431.2,	v-crk avian sarcoma virus CT10 oncogene homolog	Y239	0	0	0	0	0	0	0	0	0	0	0	0	0	2.3466e+09	0	0	9.96731e+08	0	0	0	0	0	0	0	0	0
YRPASASVSALIGGNQEGSHPQPLGGPEPGPyAQPSVNTPLPNLQNGPIYAR	CRK		NP_058431.2,	v-crk avian sarcoma virus CT10 oncogene homolog	Y221	1.92755e+09	6.64226e+08	1.29812e+08	1.30759e+09	4.92833e+09	2.67736e+09	1.21858e+09	5.40828e+08	5.28668e+08	2.42328e+08	3.98117e+08	2.08121e+09	0	1.1083e+09	0	9.40979e+07	9.96731e+08	5.09943e+08	1.58588e+09	0	4.82409e+09	1.32475e+09	1.9592e+09	1.69823e+07	0	3.98362e+08
YRPASASVSALIGGNQEGSHPQPLGGPEPGPyAQPSVNTPLPNLQNGPIyAR	CRK		NP_058431.2,	v-crk avian sarcoma virus CT10 oncogene homolog	Y221, Y239	0	0	0	0	0	0	0	0	0	0	0	0	0	0	0	0	0	0	0	0	0	0	0	0	0	0
YRPSMEGyR	CTNND1		XP_005273842.1,	catenin (cadherin-associated protein), delta 1	Y309	0	1.23305e+06	0	0	0	0	0	0	0	1.0849e+06	0	1.1733e+06	0	0	0	210093	0	0	0	0	0	0	2.11417e+06	0	2.82281e+07	1.47249e+07
YSEDPTVPLPSETDGYVAPLTCSPQPEyVNQPDVRPQPPSPR	ERBB2	RTK	NP_004439.2,	v-erb-b2 avian erythroblastic leukemia viral oncogene homolog 2	Y1139	0	0	0	0	2.1037e+07	0	0	0	0	0	0	0	0	0	0	0	0	0	0	0	0	0	0	0	8.28749e+06	1.97209e+07
YSEDPTVPLPSETDGyVAPLTCSPQPEYVNQPDVRPQPPSPR	ERBB2	RTK	NP_004439.2,	v-erb-b2 avian erythroblastic leukemia viral oncogene homolog 2	Y1127	0	0	0	0	0	0	0	0	0	0	0	0	0	0	0	0	0	0	0	0	0	0	0	0	8.83034e+06	5.3115e+07
YSEDPTVPLPSETDGyVAPLTCSPQPEyVNQPDVRPQPPSPR	ERBB2	RTK	NP_004439.2,	v-erb-b2 avian erythroblastic leukemia viral oncogene homolog 2	Y1127, Y1139	0	0	0	0	0	0	0	0	0	0	0	0	0	0	0	0	0	0	0	0	0	0	0	0	1.14119e+09	4.18083e+09
YSFySTCSGQK	PKP1		NP_000290.2,	plakophilin 1 (ectodermal dysplasia/skin fragility syndrome)	Y187	0	0	0	0	0	0	0	0	0	0	0	0	0	0	0	1.76951e+06	0	0	0	0	0	0	0	0	0	0
YSGGNYRDNyDN	RBM3		NP_006734.1,	RNA binding motif (RNP1, RRM) protein 3	Y155	0	0	0	0	1.19367e+06	0	0	0	0	0	0	365958	0	0	0	0	0	0	0	0	0	0	0	753420	0	0
YSLVSEQLEPAATSTyR	PKP3		XP_005252817.1,	plakophilin 3	Y225	0	0	0	0	0	0	0	0	0	0	0	0	0	0	0	231398	0	0	0	0	0	0	0	0	0	0
YSLyEVHVSGER	MLLT4		XP_005267050.1,	myeloid/lymphoid or mixed-lineage leukemia (trithorax homolog, Drosophila); translocated to, 4	Y94	0	0	0	0	0	0	0	0	0	0	0	0	0	0	0	85812.6	0	0	0	0	0	0	0	2.45438e+06	0	0
YSPIYSPDPYYASESEyWTYHGSPK	ABLIM3		NP_055760.1,	actin binding LIM protein family, member 3	Y487	0	0	0	0	0	0	2.16359e+06	0	0	0	0	0	0	0	0	0	0	0	0	0	0	0	0	0	0	0
YSPYSSSSSSYYSPDGALCDVDAyGTVQLRPLHR	ARHGAP32		NP_001136157.1,	Rho GTPase activating protein 32	Y1673	0	0	0	0	0	0	0	0	0	0	0	0	0	0	0	0	0	0	0	0	0	0	0	0	0	0
YSQNIyIQNR	PKP2		NP_004563.2,	plakophilin 2	Y631	0	0	0	0	0	0	0	0	0	0	0	0	0	0	0	202399	0	0	0	0	6.05376e+06	0	0	0	0	0
YSSDPTGALTEDSIDDTFLPVPEyINQSVPK	EGFR	RTK	NP_005219.2,	epidermal growth factor receptor	Y1092	0	0	0	0	0	0	4.99865e+07	0	0	0	0	0	0	0	0	0	0	0	0	0	0	0	7.02877e+07	0	0	0
YSTGSDSASFPHTTPSMCLNPDLEGPPLEAYTIQGQyAIPQPDLTK	PCBP2		NP_005007.2,	poly(rC) binding protein 2	Y236	0	0	0	0	0	0	0	0	0	0	0	970766	0	0	0	0	0	0	0	0	0	0	0	0	0	0
YSyDALEKK	ATP13A1		XP_005260049.1,	ATPase type 13A1	Y181	0	0	0	0	0	0	0	0	0	0	0	0	0	0	0	0	0	0	0	0	0	1.2542e+06	0	0	0	0
YTEFyHVPTHSDASK	PDLIM5		XP_005262751.1,	PDZ and LIM domain 5	Y257	7.76494e+06	8.17232e+07	2.56674e+06	1.72789e+07	0	1.74964e+07	0	2.61347e+07	0	1.10518e+07	3.58797e+07	3.15673e+07	2.93686e+07	7.18345e+07	0	1.25464e+06	9.52901e+06	1.47289e+07	6.12007e+06	1.39221e+07	7.85097e+07	2.97873e+06	9.86242e+06	1.11563e+07	1.42347e+08	1.1872e+08
YTGyLCR	PAXIP1		XP_005249593.1,	PAX interacting (with transcription-activation domain) protein 1	Y738	0	0	0	0	0	0	0	0	0	0	0	0	0	0	0	0	0	0	0	0	0	0	0	0	3.30535e+06	0
YTySEWHSFTQPR	DSC3|| DSC2		NP_001932.2|| NP_077740.1,	desmocollin 3|| desmocollin 2	Y818|| Y823	0	0	0	8.56473e+06	2.48189e+07	0	4.92404e+06	0	0	0	0	1.87169e+07	7.9097e+07	0	0	4.82918e+06	0	0	0	0	0	0	1.29507e+07	0	3.54661e+06	3.82586e+07
YVDSEGHLyTVPIR	CAV1		NP_001744.2,	caveolin 1, caveolae protein, 22kDa	Y14	5.43218e+07	1.36805e+09	1.59315e+08	4.66063e+08	2.15097e+07	3.80852e+08	1.34292e+08	1.77076e+08	1.72997e+09	4.6235e+07	6.34038e+07	2.72373e+08	7.06287e+07	2.83233e+09	5.35172e+08	6.80582e+07	3.47395e+08	1.65855e+09	9.73156e+06	1.26243e+08	1.98639e+08	4.01344e+08	2.71189e+08	3.92949e+08	1.33903e+07	1.63026e+07
YVDsEGHLyTVPIR	CAV1		NP_001744.2,	caveolin 1, caveolae protein, 22kDa	Y14, | S9	0	0	0	0	0	0	0	0	0	0	0	0	0	1.34775e+06	0	0	0	0	0	0	0	0	0	0	0	0
YVLDDQyTSSSGAKFPVK	TEC	TK	NP_003206.2,	tec protein tyrosine kinase	Y519	3.64701e+06	0	0	0	0	0	0	0	0	0	0	0	0	0	0	0	0	0	0	0	0	0	0	0	0	0
YVLENHPGTNSNyQMHLLK	HP1BP3		NP_057371.2,	heterochromatin protein 1, binding protein 3	Y379	0	0	0	0	0	0	0	0	0	0	0	0	0	2.51079e+06	0	0	0	5.22939e+06	0	0	0	0	0	0	0	0
YVPPSSTDRSPyEK	MUC1		XP_005245234.1,	mucin 1, cell surface associated	Y478	1.80707e+06	0	0	0	0	0	0	0	0	0	0	0	0	0	0	1.10077e+06	0	0	0	0	0	0	0	0	1.58029e+06	0
YVSKySLVK	S100A16		XP_005244963.1,	S100 calcium binding protein A16	Y26	0	0	0	0	0	0	0	0	0	0	0	0	0	0	0	127239	0	0	0	0	0	0	0	0	1.47172e+06	0
YVSLITSyQPFSLEK	IFNGR1		NP_000407.1,	interferon gamma receptor 1	Y311	0	3.54614e+07	0	0	0	0	0	0	0	0	0	0	7.00882e+06	0	0	0	0	0	0	0	0	0	0	0	0	0
YVWNyLEGQFQK	ATP13A4		NP_115655.2,	ATPase type 13A4	Y142	0	0	0	0	0	0	0	0	0	0	0	0	0	0	0	0	0	0	0	0	0	0	0	0	951554	0
YVySAPLRR	NAV2		NP_001231892.1,	neuron navigator 2	Y846	0	0	0	0	4.4674e+06	0	0	0	0	0	0	0	0	0	0	0	0	0	0	0	0	0	0	0	0	0
YYDSRPGGYGYGyGR	RBM3		NP_006734.1,	RNA binding motif (RNP1, RRM) protein 3	Y129	0	1.20605e+07	0	0	0	0	0	0	0	0	0	5.71983e+06	0	0	0	0	0	0	9.44322e+06	0	0	0	0	1.05861e+07	0	0
YYEGYyAAGPGYGGR	LPP		XP_005247501.1,	LIM domain containing preferred translocation partner in lipoma	Y331	0	0	0	0	0	0	0	0	0	0	0	0	0	0	3.93035e+06	0	0	0	3.39523e+06	0	1.154e+07	3.3785e+06	0	0	0	0
YYEGyYAAGPGYGGR	LPP		XP_005247501.1,	LIM domain containing preferred translocation partner in lipoma	Y330	0	0	0	0	0	0	0	0	0	0	0	0	0	0	0	0	0	0	0	0	0	0	0	0	8.63733e+06	1.86691e+07
YYIDPSTyEDPCQAIR	EPHB6	RTK	NP_004436.3,	EPH receptor B6	Y652	0	0	0	0	2.22188e+06	0	0	0	0	0	0	0	0	0	0	0	0	0	0	0	0	0	0	0	0	0
sLyGLGGSKR	KRT6C|| KRT6B|| KRT6A		NP_775109.2|| NP_005546.2|| NP_005545.1,	keratin 6C|| keratin 6B|| keratin 6A	Y62, | S60|| Y62, | S60|| Y62, | S60	0	0	0	0	0	0	0	0	0	0	0	0	0	0	0	483509	0	0	0	0	0	0	0	0	0	0
sLyNLGGSKR	KRT5		XP_005268919.1,	keratin 5	Y66, | S64	0	0	0	0	0	0	0	0	5.202e+07	0	0	0	3.65756e+07	0	1.88883e+07	1.15403e+06	0	0	0	0	0	0	1.94813e+06	0	0	0
yAYFNGCSSPtAPLSPMSPPGYK	GJA1		NP_000156.1,	gap junction protein, alpha 1, 43kDa	Y265, | T275	0	5.2472e+06	0	0	0	0	0	0	0	0	0	0	0	0	0	0	0	0	0	0	0	0	0	0	0	0
yGLFKEENPyAR	PTTG1IP		NP_004330.1,	pituitary tumor-transforming 1 interacting protein	Y165, Y174	0	3.87015e+06	0	0	0	0	0	0	0	0	0	0	0	0	0	0	0	0	0	0	0	0	0	0	0	0
yHGHSMSDPGVSyR	PDHA2|| PDHA1		NP_005381.1|| NP_001166925.1,	pyruvate dehydrogenase (lipoamide) alpha 2|| pyruvate dehydrogenase (lipoamide) alpha 1	Y287, Y299|| Y327, Y339	0	0	2.58149e+06	0	2.83645e+06	2.70991e+06	0	0	0	0	0	0	0	0	0	0	0	0	1.4345e+06	1.05124e+07	0	4.37402e+06	0	0	0	0
yMEDSTYyKASK	PTK2	TK	XP_005251060.1,	protein tyrosine kinase 2	Y655, Y662	0	0	0	351742	0	0	0	0	0	0	0	0	0	0	0	0	0	0	0	0	0	0	0	0	0	0
yMEDSTyYK	PTK2	TK	XP_005251060.1,	protein tyrosine kinase 2	Y655, Y661	0	0	0	5.88417e+06	0	0	0	0	0	0	0	0	0	0	0	0	0	0	0	0	0	0	0	0	0	0
yPNYMFPSQGITPQGQIAGFIGPPIPQNQR	ROR1	RTK	NP_005003.2,	receptor tyrosine kinase-like orphan receptor 1	Y786	0	0	0	0	1.28822e+06	0	0	0	0	0	0	0	0	0	0	0	0	0	0	0	0	0	0	0	0	0
yRNLILKPGGsLDGMDMLHNFLK	NLN		NP_065777.1,	neurolysin (metallopeptidase M3 family)	Y665, | S675	0	0	0	0	0	0	0	0	0	0	0	0	0	0	0	0	0	0	0	6.18236e+06	0	0	0	0	0	0
yVDSEGHLyTVPIR	CAV1		NP_001744.2,	caveolin 1, caveolae protein, 22kDa	Y6, Y14	0	0	0	0	0	0	0	0	0	0	0	0	0	9.57794e+06	0	0	0	0	0	0	0	0	0	0	0	0
yVSLITSyQPFSLEK	IFNGR1		NP_000407.1,	interferon gamma receptor 1	Y304, Y311	0	7.30828e+06	0	0	0	0	0	0	0	0	0	0	0	0	0	0	0	0	0	0	0	0	0	0	0	0
