# Supplementary material for: Global phosphotyrosine survey in triple-negative breast cancer reveals activation of multiple tyrosine kinase signaling pathways
Source: Oncotarget. 2015 Sep 3;6(30):29143–60. doi: 10.18632/oncotarget.5020 (PMC4745717; doi:10.18632/oncotarget.5020)
Supplement: Supplementary file 4 [file oncotarget-06-29143-s004.xlsx]

## Sheet: Supplementary_table3
Supplementary Table 3: A list of 43 phosphotyrosine peptides differentially phosphorylated between the aggressive and non-aggressive groups
Wu et al, 2015 Global phosphotyrosine survey in triple negative breast cancer reveals activation of multiple tyrosine kinase signaling pathways
Phosphopeptide	Gene Symbol	BT20	BT549	HBL100	HCC1143	HCC1187	HCC1395	HCC1569	HCC1599	HCC1806	HCC1937	HCC1954	HCC38	HCC70	HS578T	MCF10A	MCF12A	MDA-MB-157	MDA-MB-231	MDA-MB-435	MDA-MB-436	MDA-MB-468	SUM1315	SUM149	SUM159	SUM190	SUM225
ADyDTLSLR	PKP3	24.4425	9.11234	19.5903	22.9507	25.7939	9.11234	23.9889	9.11234	25.9111	23.1681	9.11234	22.263	24.686	9.11234	24.3781	27.0096	9.11234	9.11234	9.11234	9.11234	24.3795	9.11234	25.6604	22.0975	26.792	25.769
AGKPGLPAPDELVyQVPQSTQEVSGAGR	DCBLD2	21.7098	25.94	23.1554	9.11234	9.11234	23.813	26.4724	9.11234	9.11234	24.0087	23.7781	23.8684	9.11234	23.5	9.11234	24.46	25.1522	25.8886	9.11234	21.7006	9.11234	23.4754	9.11234	9.11234	9.11234	9.11234
CLEEHyGTSPGQAR	BCAR3	22.4908	23.9041	20.4742	23.9338	9.11234	24.4753	23.7511	21.8509	9.11234	24.0384	21.7331	23.3762	9.11234	23.5182	9.11234	22.1868	23.307	24.0419	21.661	9.11234	23.6591	23.6495	19.5315	23.8968	9.11234	9.11234
DKLNTQSTySEA	NRP1	21.2593	26.4005	22.2519	22.7321	23.8797	22.945	21.0135	20.829	9.11234	20.579	9.11234	22.1415	22.121	24.5	9.11234	18.4969	9.11234	24.3905	9.11234	9.11234	9.11234	21.5239	21.4951	22.8711	18.6587	9.11234
FLEDDPSDPTyTSSLGGK	EPHB3	22.1916	9.11234	9.11234	20.1807	22.954	9.11234	22.2933	9.11234	23.307	21.9784	9.11234	22.226	23.4561	9.11234	22.417	27.1442	9.11234	9.11234	9.11234	9.11234	22.6246	9.11234	21.5419	9.11234	21.761	23.2951
FLEENSSDPTyTSSLGGKIPIR	EPHB4	20.0821	22.2017	9.11234	20.9375	23.3842	9.11234	20.5403	9.11234	9.11234	20.0961	9.11234	9.11234	9.11234	9.11234	23.4191	22.6839	9.11234	9.11234	9.11234	9.11234	9.11234	9.11234	23.0722	9.11234	24.385	22.0261
FNSYNNAGMPPFPIIIHDEPTyAR	PEAK1	24.632	23.2907	23.5521	24.4957	24.0247	21.0616	21.2755	9.11234	9.11234	19.9859	9.11234	9.11234	9.11234	25.1243	9.11234	21.0115	25.2987	23.5763	22.6071	20.7493	22.8243	23.9166	22.3319	23.5289	9.11234	9.11234
GLPPSNHHAVyDVPPSVSK	BCAR1	29.3501	25.7823	25.1858	29.5221	23.0155	27.6327	28.5525	27.4018	9.11234	27.5821	29.3148	28.4063	9.11234	25.9628	9.11234	28.5393	26.7569	27.2001	25.0373	9.11234	26.5671	25.6411	26.9731	26.4073	27.7573	9.11234
GPVSGTEPEPVYSMEAADyR	CTTN	21.1332	9.11234	9.11234	20.9017	22.3643	9.11234	9.11234	9.11234	9.11234	21.2129	23.4874	20.2283	9.11234	21.8401	9.11234	20.4883	9.11234	9.11234	21.1548	9.11234	21.834	21.8971	21.8465	9.11234	24.1271	24.446
GQyHTLQAGFSSR	PKP3	22.2535	9.11234	9.11234	22.6284	23.6029	9.11234	23.4685	22.6155	24.4127	22.8217	9.11234	22.4413	23.3186	9.11234	9.11234	24.663	9.11234	9.11234	9.11234	9.11234	9.11234	9.11234	23.1887	9.11234	27.9574	27.1266
GSVADyGNLMENQDLLGSPTPPPPPPHQR	DOCK1	9.11234	9.11234	20.7976	23.5989	9.11234	21.6072	20.6623	9.11234	23.8411	9.11234	21.5129	23.7809	9.11234	21.7872	9.11234	9.11234	22.9528	21.619	21.3469	9.11234	9.11234	20.8124	24.6337	9.11234	9.11234	9.11234
GVNIGGAGSYIyEKPLAEGPQVTGPIEVPAAR	CRIP2	9.11234	22.512	9.11234	23.4826	24.5573	9.11234	9.11234	9.11234	9.11234	22.2985	21.8738	21.4654	24.7675	20.8573	9.11234	21.6203	20.2838	9.11234	22.7556	9.11234	9.11234	9.11234	9.11234	9.11234	24.8489	25.3516
HGHyFVALFDYQAR	FRK	30.4294	9.11234	9.11234	28.0478	27.0363	22.7331	29.3654	27.8205	26.8068	29.6394	27.1906	26.186	30.1182	9.11234	24.3998	29.935	25.0705	9.11234	9.11234	21.7061	30.2001	9.11234	26.0612	9.11234	26.0496	26.2087
HYEDGYPGGSDNyGSLSR	CTNND1	23.4336	23.4647	20.7862	24.296	26.2956	9.11234	25.0988	24.5883	25.4207	25.2199	25.0332	25.6009	25.8621	23.0088	23.899	28.7	9.11234	9.11234	9.11234	9.11234	25.7019	20.5638	26.7421	23.8545	28.7763	28.9163
HyGGLTGLNK	PGAM4	9.11234	21.8466	22.1839	19.7423	20.5797	22.0587	20.7602	9.11234	9.11234	20.2939	9.11234	20.8503	9.11234	21.489	9.11234	9.11234	21.6885	22.089	9.11234	9.11234	9.11234	22.2784	20.954	9.11234	9.11234	9.11234
IGVVGGCQEyTGAPYFAAISALK	CARKD	23.821	9.11234	9.11234	20.1198	24.9879	9.11234	21.7419	20.1697	9.11234	23.2008	20.2285	21.5799	21.5076	20.1504	9.11234	21.2184	21.8723	9.11234	9.11234	9.11234	23.5553	9.11234	24.0722	9.11234	23.7798	25.0048
KIYNGDYyR	AXL	9.11234	22.9439	26.3717	26.6012	9.11234	25.7956	9.11234	9.11234	9.11234	9.11234	9.11234	25.9476	9.11234	26.062	9.11234	24.3334	24.6647	27.6638	9.11234	20.7493	9.11234	22.9499	24.5927	26.2134	9.11234	9.11234
KPTyDPVSEDQDPLSSDFK	TNK2	9.11234	9.11234	9.11234	21.6007	9.11234	9.11234	9.11234	9.11234	9.11234	9.11234	22.5528	23.5689	9.11234	25.4973	9.11234	9.11234	22.3348	23.3046	22.4591	9.11234	9.11234	23.0503	23.2232	22.9953	23.5861	9.11234
KVIySQPSAR	F11R	20.5731	9.11234	9.11234	21.9375	24.1597	9.11234	23.1252	21.6516	23.7293	24.0841	22.6687	24.0759	24.9227	9.11234	9.11234	24.8819	9.11234	9.11234	9.11234	9.11234	21.3195	9.11234	23.3319	9.11234	22.4416	23.1336
LDyCGGSGEPGGVQR	SHB	22.9006	24.3861	20.2435	21.792	24.7562	22.2289	22.2679	9.11234	23.6988	22.5316	9.11234	22.6287	28.052	22.2858	23.5606	25.5403	21.5486	22.4612	9.11234	9.11234	23.5671	9.11234	23.1905	20.8036	9.11234	22.6988
LGPGGLDDRySLVSEQLEPAATSTYR	PKP3	23.5165	9.11234	9.11234	22.6447	24.0833	9.11234	22.1393	9.11234	9.11234	9.11234	9.11234	21.4772	23.192	9.11234	23.0617	22.912	9.11234	9.11234	9.11234	9.11234	22.084	9.11234	24.0501	9.11234	24.2389	25.1476
LLAQAEGEPCyIR	TYK2	26.3562	27.2357	28.015	27.1977	26.4086	28.259	26.273	26.428	28.2631	27.6814	26.64	28.1753	28.7715	29.2478	9.11234	27.8465	30.1357	30.7784	28.4436	20.3745	30.5096	28.2	28.0299	27.9158	27.1363	9.11234
LSEAySR	BCAR3	9.11234	20.8732	23.1532	21.8369	9.11234	24.9212	9.11234	9.11234	9.11234	23.4249	23.7024	21.9502	9.11234	9.11234	9.11234	9.11234	22.9097	23.9641	9.11234	9.11234	9.11234	22.851	20.4407	9.11234	24.215	9.11234
LSLGQyDNDAGGQLPFSK	TNS3	27.5014	22.4993	22.4635	22.4644	9.11234	9.11234	26.2656	24.9556	23.5986	25.0116	26.3735	23.7264	22.2687	23.2943	9.11234	9.11234	25.502	24.9097	21.91	9.11234	23.3388	22.2565	25.0044	24.1451	24.3416	23.2647
MIyASSK	DSTN	9.11234	19.6606	24.6227	9.11234	9.11234	9.11234	19.2745	9.11234	9.11234	20.254	9.11234	23.0675	9.11234	22.3801	9.11234	9.11234	9.11234	23.5149	23.3791	23.2179	9.11234	20.9983	19.839	22.8497	9.11234	9.11234
NEGFyADPYLYHEGR	KIAA1217	25.7129	20.3745	9.11234	24.3256	26.182	9.11234	9.11234	9.11234	22.133	9.11234	9.11234	22.8503	27.3821	23.0152	26.2609	27.3168	9.11234	23.4176	9.11234	9.11234	23.8754	9.11234	22.521	22.4933	25.386	28.5031
NNYALNTTATyAEPYRPIQYR	PKP4	26.2571	23.8549	9.11234	26.5051	27.137	25.1228	23.904	22.877	23.8726	25.4942	9.11234	24.4634	29.0499	24.5361	28.0377	29.447	24.4009	24.8593	23.7899	9.11234	26.1064	23.6487	28.4976	24.3107	25.9375	26.3896
QQQMVVAHQySFAPDGEAR	TNS3	26.1984	24.2469	22.6575	24.9152	9.11234	22.8251	24.5561	9.11234	9.11234	24.5743	9.11234	24.3603	9.11234	9.11234	9.11234	9.11234	22.2734	23.0514	21.7514	9.11234	25.498	23.4173	24.8923	25.3535	24.5936	23.9785
QSPEDVyFSKSEQLKPLK	EPHA2	24.391	27.1078	21.8506	24.8773	9.11234	25.6117	25.3415	25.961	25.8569	25.6279	23.6108	26.3169	25.2784	24.0291	9.11234	22.9852	23.6667	25.7301	9.11234	9.11234	23.4826	9.11234	25.1402	22.9221	25.1283	25.3719
RAQIPEGDyLSYR	ERBB2IP	24.155	25.2049	22.9612	26.4469	26.0269	25.3119	24.4862	25.5453	25.1518	23.8746	9.11234	23.7156	22.9036	9.11234	24.0617	27.8549	23.3248	24.6467	9.11234	9.11234	9.11234	23.8057	25.9035	25.1741	27.1521	28.8243
SAVSPDLHITPIyEGR	PKP4	25.0275	9.11234	9.11234	20.6519	21.4397	21.0022	9.11234	9.11234	9.11234	21.281	9.11234	19.9273	24.2931	9.11234	22.2833	25.0632	9.11234	9.11234	9.11234	9.11234	23.6087	9.11234	23.3468	9.11234	9.11234	9.11234
SAyGGPVGAGIR	KRT7	22.8932	9.11234	9.11234	22.6265	21.0903	9.11234	23.9122	23.026	9.11234	23.3228	23.2067	22.4554	9.11234	9.11234	22.5432	22.282	9.11234	9.11234	9.11234	9.11234	22.3306	9.11234	22.7895	9.11234	24.8473	24.1614
SEDIyADPAAYVMR	PLEKHA6	26.0226	9.11234	9.11234	22.2488	27.9314	9.11234	24.3415	9.11234	9.11234	23.0587	9.11234	22.2446	28.5482	9.11234	24.5037	26.7485	9.11234	25.0226	9.11234	9.11234	25.9238	9.11234	24.5996	9.11234	25.8278	27.6573
SFTPDHVVyAR	PTRF	9.11234	26.4427	26.2143	25.4383	20.9055	25.3341	24.7729	24.2365	26.4705	23.8631	9.11234	25.3496	9.11234	26.037	9.11234	27.5494	24.5849	24.7622	9.11234	9.11234	9.11234	26.8115	26.1887	26.6465	9.11234	9.11234
SLEATDSAFDNPDyWHSR	ERBB3	21.1457	9.11234	9.11234	24.5645	22.8737	9.11234	23.5403	24.5888	23.5011	25.4413	23.7134	20.5909	9.11234	9.11234	22.7363	21.7082	9.11234	9.11234	9.11234	9.11234	9.11234	9.11234	9.11234	9.11234	26.9099	26.9127
SLYyYIQQDTK	ANXA2	22.1301	21.8331	22.1488	23.0776	22.754	21.9403	21.0675	9.11234	9.11234	9.11234	9.11234	19.8684	23.4561	22.3048	24.1666	22.3573	21.8444	22.649	21.9609	23.5127	9.11234	21.5092	22.899	22.4994	23.2198	23.607
STTNyVDFYSTK	PKP4	22.5356	9.11234	9.11234	22.7674	23.0658	22.3505	9.11234	9.11234	9.11234	9.11234	9.11234	21.1265	24.4095	9.11234	24.2406	24.9422	9.11234	9.11234	9.11234	9.11234	9.11234	9.11234	23.5505	21.8899	22.5899	22.6721
TACTNFMMTPyVVTR	MAPK9	23.5273	26.7192	24.8451	25.0541	9.11234	27.5599	25.752	9.11234	9.11234	24.0609	9.11234	26.2125	24.333	23.7508	9.11234	25.9937	27.131	26.2393	23.1394	24.8409	24.9465	26.1071	24.9257	24.1373	23.7577	24.4583
TTEDEVHICHNQDGySYPSR	LDLR	22.4849	26.4147	24.2806	22.821	23.8307	24.1158	25.8278	9.11234	9.11234	24.2328	9.11234	25.2083	25.333	24.545	9.11234	26.3274	9.11234	25.2008	24.545	9.11234	23.4448	24.7113	24.3302	24.2413	25.2565	9.11234
VMIyQDEVKLPAK	PTRF	9.11234	25.934	24.6167	26.688	9.11234	25.98	24.5524	24.9447	26.5748	23.9878	9.11234	25.1874	9.11234	27.5931	9.11234	27.4427	26.3997	26.3922	9.11234	9.11234	23.669	25.2162	25.2803	25.4733	9.11234	9.11234
VPCAyDK	CRKL	23.1457	20.1051	23.4023	23.885	23.7297	22.5586	24.3305	9.11234	9.11234	23.3952	9.11234	23.3731	9.11234	22.2186	9.11234	20.6045	21.6806	23.7946	21.4854	9.11234	21.8379	19.6737	23.4345	24.6945	25.4446	9.11234
VYTyIQSR	DYRK4	24.4041	23.6395	24.2704	29.5289	21.9679	23.1297	26.5416	24.4564	9.11234	26.2718	24.1312	25.5314	23.8547	24.2019	9.11234	23.3807	26.4812	23.0235	24.634	24.658	23.1052	21.5744	22.7251	24.7104	22.8473	9.11234
YLCEGTESPyQTGQLHPAIR	PTPRK	9.11234	9.11234	9.11234	21.8896	22.6017	9.11234	20.6227	22.5596	22.491	21.4353	9.11234	9.11234	22.7191	9.11234	22.2502	22.3214	9.11234	9.11234	9.11234	9.11234	9.11234	9.11234	23.0501	9.11234	21.1258	25.0618
