# Supplementary material for: Global phosphotyrosine survey in triple-negative breast cancer reveals activation of multiple tyrosine kinase signaling pathways
Source: Oncotarget. 2015 Sep 3;6(30):29143–60. doi: 10.18632/oncotarget.5020 (PMC4745717; doi:10.18632/oncotarget.5020)
Supplement: Supplementary file 5 [file oncotarget-06-29143-s005.xlsx]

## Sheet: Sheet1
Phospho­peptide	Gene Symbol	Tyrosine Kinases	Accession No.	Full_Name	Protein phospho­rylation site	BT549	HCC1143	HCC1395	HCC38	MDA-MB-231	SUM159
AGKGESAGy MEPYEAQR	SHB		NP_003019.2,	Src homology 2 domain containing adaptor protein B	Y268	2223­­08584.2	1699­­8699.93	1538­05665.7	6.00618e+07	6.99315e+07	6.90449e+06
AIMTYVSSFy HAFSGAQK	ACTN4 ACTN1		NP_004915.2 XP_005268206.1,	actinin, alpha 4 actinin, alpha 1	Y265 Y246	7119­­27490.4	4044­­1961.91	2962­18319.1	7.89183e+07	3.34805e+08	2.24365e+07
AQQGLyQVP GPSP­QFQSPPAK	BCAR1		NP_001164185.1,	breast cancer anti-estrogen resistance 1	Y174	3501­­13519.3	6547­­30145.5	1269­50708.2	196946676	1.9061e+08	6.23511e+07
AVCSTyLQSR	HIPK2 HIPK1	0	NP_073577.3 XP_005270666.1,	homeodomain interacting protein kinase 2 homeodomain interacting protein kinase 1	Y361 Y423	1800­­06950.8	2185­­54713.3	2262­32672.3	2.42342e+08	2.27742e+08	2.31802e+08
CLEEHyGT SPGQAR	BCAR3		NP_003558.1,	breast cancer anti-estrogen resistance 3	Y266	1422­0549.11	1.00871e+07	21483966	9.56798e+06	1.20678e+07	7.72262e+06
DMYDKEy YSVHNK	MET	RTK	XP_005250410.1,	met proto-oncogene	Y1271	1575­06081.9	7.02364e+07	9.84682e+07	2.82151e+08	2.58685e+07	9.81752e+07
EATQPEPIy­AESTK	SGK223		XP_005272427.1,	PREDICTED: tyrosine-protein kinase SgK223 isoform X2	Y411	1125­04344.2	1.86799e+08	5.8023e+07	5.65698e+07	2.77251e+08	1.23091e+08
EATQPEPIy­AESTKR	SGK223		XP_005272427.1,	PREDICTED: tyrosine-protein kinase SgK223 isoform X2	Y411	3375­13032.7	6.32314e+08	2.84825e+08	1.64821e+08	1045878798	4.45011e+08
EFEVyGPIKR	SNRNP70		XP_005259233.1,	small nuclear ribonucleoprotein 70kDa (U1)	Y126	9720­375.343	1.17683e+07	1.19627e+07	2.05327e+07	1.57191e+07	7.4623e+06
EGHMMDALy­AQVK	PARD3		NP_062565.2,	par-3 family cell polarity regulator	Y1127	1566­060.472	2.81132e+06	1.49737e+07	6027127	4.99423e+06	1.40073e+06
EHALLAy­TLGVK	EEF1A2 EEF1A1		NP_001949.1 XP_005248724.1,	eukaryotic translation elongation factor 1 alpha 2 eukaryotic translation elongation factor 1 alpha 1	Y141 Y141	1485­05734.4	6.75278e+07	5.81044e+07	1.05457e+08	5.99678e+07	7.62345e+07
EKPAQDPLy­DVPNASGGQA­GGPQRPGR	RIN1		NP_004283.2,	Ras and Rab interactor 1	Y36	1557­06012.4	1.95205e+07	8.21924e+07	6.18077e+07	5.21083e+07	6.79293e+07
FIHQQPQSSSPVy­GSSAK	PXN		XP_005253967.1,	paxillin	Y94	3681­14214.4	5.45453e+08	1.4404e+08	2.33961e+08	3.82457e+08	6.37147e+08
GASQAGMTGy­GMPR	TAGLN3 TAGLN2		NP_001008274.1 NP_001264153.1,	transgelin 3 transgelin 2	Y192 Y213	4041­156.045	5.14631e+06	6.46147e+06	1.94851e+07	6.37429e+06	5.56574e+06
GEPNVSy­ICSR	GSK3B GSK3A	0	NP_002084.2 NP_063937.2,	glycogen synthase kinase 3 beta glycogen synthase kinase 3 alpha	Y216 Y279	10530406622	17185498827	7853040603	13199617648	7055040411	11937207957
GIVVyTGDR	ATP1A1		XP_005270947.1,	ATPase, Na+/K+ transporting, alpha 1 polypeptide	Y229	1.54806e+08	8.39661e+07	6.4045e+07	2.03931e+08	6.3124e+08	5.6773e+08
GLLPSQYGQEVyDTPPMAVK	BCAR1		NP_001164185.1,	breast cancer anti-estrogen resistance 1	Y313	1.86307e+08	335304026	5.5012e+07	1.05457e+08	9.34483e+07	6.78053e+06
GLPPSNHHAVyDVPPSVSK	BCAR1		NP_001164185.1,	breast cancer anti-estrogen resistance 1	Y352	6.52525e+07	2.31631e+08	6.39636e+07	6.66965e+07	2.91485e+07	4.40053e+07
GPNGRDPLLEVyDVPPSVEK	BCAR1		NP_001164185.1,	breast cancer anti-estrogen resistance 1	Y333	1.32305e+08	1.15815e+08	4.85831e+07	2.40247e+07	8.47843e+07	3.13615e+07
HLLAPGPQDIyDVPPVR	BCAR1		NP_001164185.1,	breast cancer anti-estrogen resistance 1	Y295	5.81422e+08	1092773567	2.8157e+08	3.28943e+08	491377376	9.16054e+07
HPDIyAVPIK	TJP2		XP_005252368.1,	tight junction protein 2	Y1177	3.59114e+07	1.18617e+07	2.49019e+07	5.85951e+07	1.20678e+08	2.18167e+07
HTDDEMTGyVATR	MAPK14	0	NP_001306.1,	mitogen-activated protein kinase 14	Y182	1.55706e+08	1.29825e+08	1.35089e+08	1.31996e+08	2.34549e+08	2.14448e+08
IADPEHDHTGFLTEyVATR	MAPK3	0	NP_002737.2,	mitogen-activated protein kinase 3	Y204	391515118	1027393952	2270464589	7.26328e+08	4.56102e+08	8.9746e+07
IAIyELLFK	RPS10-NUDT3 RPS10		NP_001189399.1 XP_005249328.1,	RPS10-NUDT3 protein ribosomal protein S10	Y12 Y12	2.31309e+07	2.00809e+07	1.2044e+07	2.55612e+07	1.81946e+07	3.65678e+06
IEIAQKHPDIyAVPIK	TJP2		XP_005252368.1,	tight junction protein 2	Y1177	2.08808e+08	6.9209e+07	1.02537e+08	6.95599e+07	1.00875e+08	2.93782e+07
IEKIGEGtyGVVYK	CDK1		XP_005270360.1,	cyclin-dependent kinase 1	Y15, T14	3.96915e+08	1316932247	6.90905e+07	4.74907e+07	1.69569e+06	1.77261e+07
IGEGTYGVVyK	CDK3 CDK2 CDK1	0	XP_005256980.1 NP_001789.2 XP_005270360.1,	cyclin-dependent kinase 3 cyclin-dependent kinase 2 cyclin-dependent kinase 1	Y47 Y19 Y19	9.63037e+07	14570314223	3.40977e+07	4.93763e+07	1.3058e+08	2.54115e+07
IGEGTYGVVyKGR	CDK1		XP_005270360.1,	cyclin-dependent kinase 1	Y19	4.79719e+07	6.5006e+07	4.80948e+07	3.26149e+06	5.37173e+06	6.13595e+06
IGEGTyGVVYK	CDK3 CDK2 CDK1	0	XP_005256980.1 NP_001789.2 XP_005270360.1,	cyclin-dependent kinase 3 cyclin-dependent kinase 2 cyclin-dependent kinase 1	Y43 Y15 Y15	21240820194	14570314223	9195788478	9917173048	8292766798	6768136599
IGEGtyGVVYK	CDK3 CDK2 CDK1	0	XP_005256980.1 NP_001789.2 XP_005270360.1,	cyclin-dependent kinase 3 cyclin-dependent kinase 2 cyclin-dependent kinase 1	Y43, T42 Y15, T14 Y15, T14	1485057344	2194887078	3.17377e+07	1117427949	3.88027e+08	3.13615e+08
IWHHTFyNELR	POTEJ POTEI POTEF POTEE ACTG1 ACTC1 ACTB ACTA1		NP_001264012.1 NP_001264335.1 NP_001093241.1 NP_001077007.1 NP_001605.1 NP_005150.1 XP_005249875.1 NP_001091.1,	POTE ankyrin domain family, member J POTE ankyrin domain family, member I POTE ankyrin domain family, member F POTE ankyrin domain family, member E actin, gamma 1 actin, alpha, cardiac muscle 1 actin, beta actin, alpha 1, skeletal muscle	Y754 Y791 Y791 Y791 Y91 Y93 Y91 Y93	8.16332e+07	3.8574e+07	3.0517e+07	5.23794e+07	3.62035e+06	6.02439e+07
IYNGDyYR	AXL	RTK	NP_068713.2,	AXL receptor tyrosine kinase	Y702	1.06204e+07	6.6407e+07	3.56439e+07	3.29641e+07	1.23154e+08	5.64011e+07
IYQyIQSR	DYRK1B DYRK1A	0	XP_005259452.1 NP_001387.2,	dual-specificity tyrosine-(Y)-phosphorylation regulated kinase 1B dual-specificity tyrosine-(Y)-phosphorylation regulated kinase 1A	Y333 Y321	1908073678	1354292027	1228817752	1955498911	1411008082	1772607204
KAQDCyFMK	RIPK2	0	NP_003812.1,	receptor-interacting serine-threonine kinase 2	Y381	4.50017e+07	4.62327e+07	4.94782e+06	1.46662e+08	2.6673e+07	1.7974e+06
KIYNGDyYR	AXL	RTK	NP_068713.2,	AXL receptor tyrosine kinase	Y702	8.37932e+06	6.0803e+07	2.59598e+07	2.09518e+07	6.37429e+07	4.16501e+07
KLDNGGyYITTR	YES1 FYN	TK	NP_005424.1 XP_005266946.1,	v-yes-1 Yamaguchi sarcoma viral oncogene homolog 1 FYN oncogene related to SRC, FGR, YES	Y222 Y213	8.13631e+06	3.2503e+07	3580661	3.01007e+07	1.0335e+07	1.83459e+07
KLSLGQyDNDAGGQLPFSK	TNS3		XP_005249880.1,	tensin 3	Y872	9.63037e+07	6.70608e+07	2.07516e+07	6.57886e+07	3.85552e+07	1.30156e+08
LCDFGSASHVADNDITPyLVSR	PRPF4B	0	NP_003904.3,	PRP4 pre-mRNA processing factor 4 homolog B (yeast)	Y849	12870496982	19613884531	9684060433	19624828355	6498063536	5478967723
LDyCGGSGEPGGVQR	SHB		NP_003019.2,	Src homology 2 domain containing adaptor protein B	Y114	1.12504e+07	4.1376e+06	4.53279e+06	5.71285e+06	3.4285e+06	1.80979e+06
LIEDNEyTAR	YES1 SRC LCK FYN	TK	NP_005424.1 NP_005408.1 XP_005270920.1 XP_005266946.1,	v-yes-1 Yamaguchi sarcoma viral oncogene homolog 1 v-src avian sarcoma (Schmidt-Ruppin A-2) viral oncogene homolog lymphocyte-specific protein tyrosine kinase FYN oncogene related to SRC, FGR, YES	Y426 Y419 Y452 Y420	1.65606e+08	2.95142e+08	4.23169e+07	1.20124e+08	2.13508e+08	7.64824e+07
LLAQAEGEPCyIR	TYK2	TK	XP_005260106.1,	tyrosine kinase 2	Y292	8.12731e+07	8.76087e+07	1.48109e+08	1.34091e+08	3.68224e+08	1.26438e+08
LMTGDTyTAHAGAK	ABL2 ABL1	TK	NP_009298.1 NP_009297.2,	c-abl oncogene 2, non-receptor tyrosine kinase c-abl oncogene 1, non-receptor tyrosine kinase	Y439 Y412	5.03119e+07	1.34495e+07	2.97846e+07	5.81063e+06	1.26867e+07	1.36354e+07
LPSSPVyEDAASFK	CTTN		NP_001171669.1,	cortactin	Y384	2.40309e+07	3.64258e+07	2.23791e+07	1.1314e+08	121297186	1.4999e+07
LSLEGDHSTPPSAyGSVK	ANXA2		XP_005254384.1,	annexin A2	Y52	2.93411e+08	4.31505e+08	5.72092e+08	7.26328e+08	3.86789e+08	1051168468
LVQSPNSyFMDVK	RPS27L RPS27		NP_057004.1 NP_001021.1,	ribosomal protein S27-like ribosomal protein S27	Y31 Y31	2.91611e+07	4.66997e+07	1.70081e+07	3.61069e+07	1.04588e+08	3.03698e+07
MPEKEPPPPyLPA	LAPTM4A		NP_055528.1,	lysosomal protein transmembrane 4 alpha	Y230	3.16812e+08	4.55789e+06	7.10436e+06	6.89313e+06	2.31455e+07	7.71022e+06
NEEENIySVPHDSTQGK	ARHGAP35		XP_005258880.1,	Rho GTPase activating protein 35	Y1105	9.81038e+08	2.66188e+08	3.21446e+08	1.55742e+08	341612483	5.65251e+08
NSNSYGIPEPAHAyAQPQTTTPLPAVSGSPGAAITPLPSTQNGPVFAK	CRKL		NP_005198.1,	v-crk avian sarcoma virus CT10 oncogene homolog-like	Y207	11160430949	2484425374	10904740319	5908400281	3.54609e+08	2231253824
QQQMVVAHQySFAPDGEAR	TNS3		XP_005249880.1,	tensin 3	Y693	2.05208e+07	3.60522e+07	6.94974e+06	1.89963e+07	5.16132e+06	4.23938e+07
RAQIPEGDyLSYR	ERBB2IP		XP_005248611.1,	erbb2 interacting protein	Y1104	3.65414e+07	6.9209e+07	3.80852e+07	1.20822e+07	1.55335e+07	3.73115e+07
RPGPGTLyDVPR	BCAR1		NP_001164185.1,	breast cancer anti-estrogen resistance 1	Y433	2.7091e+08	5.75341e+08	1.09861e+08	1.0406e+08	1.65236e+08	1.18504e+08
RVPCAyDK	CRKL		NP_005198.1,	v-crk avian sarcoma virus CT10 oncogene homolog-like	Y251	4.05916e+06	3.75466e+07	1.10675e+07	2.15803e+07	7.17881e+06	2.42959e+07
SFTPDHVVyAR	PTRF		NP_036364.2,	polymerase I and transcript release factor	Y308	9.36036e+07	2.80198e+07	3.94686e+07	2.33263e+07	1.6895e+07	1.05861e+08
SLDNNySTPNER	CTNND1		XP_005273842.1,	catenin (cadherin-associated protein), delta 1	Y965	1.18805e+07	1.69053e+07	2.63667e+06	4.00179e+07	8.04522e+06	2.02052e+07
SLYyYIQQDTK	ANXA2		XP_005254384.1,	annexin A2	Y345	3.84315e+06	1.00871e+07	3.85735e+06	7.61248e+06	4.27634e+06	5.91282e+06
SSTETCySAIPK	FLNB		NP_001157789.1,	filamin B, beta	Y2533	1.17905e+07	7.4346e+06	1.06606e+07	2.89134e+06	3.43469e+07	5.49136e+06
STTTGHLIyK	EEF1A2 EEF1A1		NP_001949.1 XP_005248724.1,	eukaryotic translation elongation factor 1 alpha 2 eukaryotic translation elongation factor 1 alpha 1	Y29 Y29	106204101	4.24967e+07	4.63045e+07	6.23664e+07	3.92978e+07	6.64418e+07
SYSPyDMLESIR	ANXA2		XP_005254384.1,	annexin A2	Y266	4.13116e+07	4.14694e+07	9.03303e+06	5.04239e+07	4.46819e+07	2.95021e+07
SYSPyDMLESIRK	ANXA2		XP_005254384.1,	annexin A2	Y266	6.27324e+07	6.93958e+07	2.44136e+07	2.98214e+07	2.06081e+07	6.8921e+07
TACTNFMMTPyVVTR	MAPK9	0	NP_620709.1,	mitogen-activated protein kinase 9	Y185	4.32917e+07	4.34307e+07	7.04739e+07	4.52558e+07	2.35787e+07	2.25605e+06
TATESFASDPILyRPVAVALDTK	PKM		NP_001193725.1,	pyruvate kinase, muscle	Y179	5.0582e+07	1.39165e+07	1.24509e+07	4.18337e+07	2.46308e+07	1.31396e+07
TGHGYVyEYPSR	NEDD9		NP_006394.1,	neural precursor cell expressed, developmentally down-regulated 9	Y166	6122.04	7.21044e+07	1.9124e+06	1.14536e+07	1.47908e+08	2.24365e+07
TLEPVKPPTVPNDyMTSPAR	ABI1		XP_005252388.1,	abl-interactor 1	Y230	2.5741e+08	9.90034e+07	2.22978e+08	1.29901e+08	3.051e+07	8.82585e+07
TMQFEPSTMVyDACR	TLN1		XP_005251621.1,	talin 1	Y26	5.03119e+07	3.23162e+07	1.26137e+07	1.80185e+07	2.51258e+07	5.13188e+07
TPYEAyDPIGK	KIRREL		XP_005245362.1,	kin of IRRE like (Drosophila)	Y740	8.30732e+07	8.84493e+06	1.71709e+07	5.23794e+06	3.33567e+07	4.89636e+07
TTEDEVHICHNQDGySYPSR	LDLR		NP_000518.1,	low density lipoprotein receptor	Y845	9.27036e+07	8.52737e+06	1.73337e+07	1.70408e+07	2.28979e+07	9.80512e+06
TVCSTyLQSR	HIPK3	0	XP_005252784.1,	homeodomain interacting protein kinase 3	Y397	5.1212e+07	7.1544e+07	3.68645e+07	8.52039e+07	5.35317e+07	4.22699e+07
VAAyDKLEK	MYH9		XP_005261671.1,	myosin, heavy chain 9, non-muscle	Y1429	1.45806e+07	4.70733e+06	1.75778e+07	1.32695e+07	4.47438e+07	2.11969e+07
VADPDHDHTGFLTEyVATR	MAPK1	0	NP_002736.3,	mitogen-activated protein kinase 1	Y187	1260048656	2596504714	3865486307	4476695721	1243915020	438813252
VGEEEHVySFPNK	PXN		XP_005253967.1,	paxillin	Y124	1035039967	2923402790	3.47487e+08	1033620853	2741563949	1822190623
VGEEEHVySFPNKQK	PXN		XP_005253967.1,	paxillin	Y124	3.32113e+08	1690530048	1.73337e+08	6.3414e+07	4.53008e+07	2.60313e+08
VGQGYVYEAAQPEQDEyDIPR	BCAR1		NP_001164185.1,	breast cancer anti-estrogen resistance 1	Y280	1.29605e+08	2.74594e+08	5.5012e+06	5.11223e+07	6.86938e+07	1.02762e+07
VIEDNEyTAR	LYN HCK	TK	XP_005251290.1 NP_002101.2,	v-yes-1 Yamaguchi sarcoma viral related oncogene homolog hemopoietic cell kinase	Y397 Y411	6.94827e+06	2.61518e+07	3.63763e+06	6.30648e+06	2.30836e+07	4.51209e+06
VIyDFIEK	WASL		NP_003932.3,	Wiskott-Aldrich syndrome-like	Y256	3.96915e+07	5.09961e+07	1.08234e+08	7.54264e+07	1.75757e+08	9.18533e+07
VLEDDPEATyTTSGGK	EPHA2	RTK	NP_004422.2,	EPH receptor A2	Y772	1.40405e+08	4.53921e+07	2.29488e+07	7.75216e+07	9.83992e+07	1.17017e+07
VLEDDPEATyTTSGGKIPIR	EPHA2	RTK	NP_004422.2,	EPH receptor A2	Y772	7.15528e+08	3.13822e+08	2.63667e+08	1.82979e+08	1.39863e+08	3.06178e+07
VMIyQDEVKLPAK	PTRF		NP_036364.2,	polymerase I and transcript release factor	Y156	4.42817e+07	7.2945e+07	6.24174e+07	3.27546e+07	5.24796e+07	4.7848e+07
VQIyHNPTANSFR	VASP		NP_003361.1,	vasodilator-stimulated phosphoprotein	Y39	4.61718e+07	1.82129e+07	7.61704e+07	2.64691e+07	2.5064e+07	5.46657e+07
VQPNEAVyTK	G6PD		XP_005277890.1,	glucose-6-phosphate dehydrogenase	Y432	1.71907e+07	1.35429e+07	8.54476e+06	2.48628e+07	1.83184e+07	2.51636e+07
WDTGENPIyK	ITGB1		NP_596867.1,	integrin, beta 1 (fibronectin receptor, beta polypeptide, antigen CD29 includes MDF2, MSK12)	Y783	3.81615e+08	3.9975e+07	2.01005e+07	4.24623e+07	9.71615e+07	1.43792e+07
Wu et al, 2014 Global phosphotyrosine survey in triple negative breast cancer reveals activation of multiple tyrosine kinase signaling pathways.
